# Supplementary material for: Automatically visualise and analyse data on pathways using PathVisioRPC from any programming environment
Source: BMC Bioinformatics. 2015 Aug 23;16(1):267. doi: 10.1186/s12859-015-0708-8 (PMC4546821; doi:10.1186/s12859-015-0708-8)
Supplement: Additional file 2: — PathVisioRPC jar files. This zip archive contains both the plugin and standalone versions of the PathVisioRPC program packaged as jar files. The plugin can be installed in the PathVisio program and the standalone jar can be run in the command line to launch the PathVisioRPC server. The jar files are being provided for archival purposes, for use please obtain a recent version of the software from the project websites. (ZIP 11950 kb) [file 12859_2015_708_MOESM2_ESM.zip]

Archive with 3 entries (2 files):
- PathVisioRPC_v1.1.0/
- PathVisioRPC_v1.1.0/PathVisioRPC-plugin_v1.1.0.jar
- PathVisioRPC_v1.1.0/PathVisioRPC-standalone_v1.1.0.jar
