# Supplementary material for: Automatically visualise and analyse data on pathways using PathVisioRPC from any programming environment
Source: BMC Bioinformatics. 2015 Aug 23;16(1):267. doi: 10.1186/s12859-015-0708-8 (PMC4546821; doi:10.1186/s12859-015-0708-8)
Supplement: Additional file 3: — Examples in Python. This zip archive contains the data and python script for the three python examples. (ZIP 15714 kb) [file 12859_2015_708_MOESM3_ESM.zip]

Archive with 246 entries (221 files):
- Python_Examples/
- Python_Examples/Example_1.py
- Python_Examples/Example_2.py
- Python_Examples/Example_3.py
- Python_Examples/PathVisioRPC-standalone_v1.1.0.jar
- Python_Examples/data_Example_1/
- Python_Examples/data_Example_1/geneList1
- Python_Examples/data_Example_1/geneList2
- Python_Examples/data_Example_1/geneList3
- Python_Examples/data_Example_2/
- Python_Examples/data_Example_2/data
- Python_Examples/data_Example_2/geneList
- Python_Examples/data_Example_3/
- Python_Examples/data_Example_3/dataset1.txt
- Python_Examples/data_Example_3/dataset2.txt
- Python_Examples/data_Example_3/dataset3.txt
- Python_Examples/data_Example_3/settings.txt
- Python_Examples/result_Example_1/
- Python_Examples/result_Example_1/geneList1/
- Python_Examples/result_Example_1/geneList1.gpml
- Python_Examples/result_Example_1/geneList1.pgex
- Python_Examples/result_Example_1/geneList1.pgex.xml
- Python_Examples/result_Example_1/geneList1/backpage/
- Python_Examples/result_Example_1/geneList1/backpage/L_11298.html
- Python_Examples/result_Example_1/geneList1/backpage/L_11302.html
- Python_Examples/result_Example_1/geneList1/backpage/L_11303.html
- Python_Examples/result_Example_1/geneList1/backpage/L_11305.html
- Python_Examples/result_Example_1/geneList1/backpage/L_11307.html
- Python_Examples/result_Example_1/geneList1/backpage/L_11308.html
- Python_Examples/result_Example_1/geneList1/backpage/L_11350.html
- Python_Examples/result_Example_1/geneList1/backpage/L_11352.html
- Python_Examples/result_Example_1/geneList1/backpage/L_11363.html
- Python_Examples/result_Example_1/geneList1/backpage/L_11364.html
- Python_Examples/result_Example_1/geneList1/backpage/L_11370.html
- Python_Examples/result_Example_1/geneList1/backpage/L_11409.html
- Python_Examples/result_Example_1/geneList1/backpage/L_11416.html
- Python_Examples/result_Example_1/geneList1/backpage/L_11419.html
- Python_Examples/result_Example_1/geneList1/backpage/L_11425.html
- Python_Examples/result_Example_1/geneList1/backpage/L_11426.html
- Python_Examples/result_Example_1/geneList1/backpage/L_11428.html
- Python_Examples/result_Example_1/geneList1/backpage/L_11429.html
- Python_Examples/result_Example_1/geneList1/geneList1.html
- Python_Examples/result_Example_1/geneList1/image/
- Python_Examples/result_Example_1/geneList1/image/geneList1.png
- Python_Examples/result_Example_1/geneList1error.txt
- Python_Examples/result_Example_1/geneList2/
- Python_Examples/result_Example_1/geneList2.gpml
- Python_Examples/result_Example_1/geneList2.pgex
- Python_Examples/result_Example_1/geneList2.pgex.xml
- Python_Examples/result_Example_1/geneList2/backpage/
- Python_Examples/result_Example_1/geneList2/backpage/L_11432.html
- Python_Examples/result_Example_1/geneList2/backpage/L_11433.html
- Python_Examples/result_Example_1/geneList2/backpage/L_11438.html
- Python_Examples/result_Example_1/geneList2/backpage/L_11440.html
- Python_Examples/result_Example_1/geneList2/backpage/L_11441.html
- Python_Examples/result_Example_1/geneList2/backpage/L_11444.html
- Python_Examples/result_Example_1/geneList2/backpage/L_11448.html
- Python_Examples/result_Example_1/geneList2/backpage/L_11451.html
- Python_Examples/result_Example_1/geneList2/backpage/L_11461.html
- Python_Examples/result_Example_1/geneList2/backpage/L_11464.html
- Python_Examples/result_Example_1/geneList2/backpage/L_11468.html
- Python_Examples/result_Example_1/geneList2/backpage/L_11474.html
- Python_Examples/result_Example_1/geneList2/backpage/L_11477.html
- Python_Examples/result_Example_1/geneList2/backpage/L_11481.html
- Python_Examples/result_Example_1/geneList2/backpage/L_11482.html
- Python_Examples/result_Example_1/geneList2/backpage/L_11484.html
- Python_Examples/result_Example_1/geneList2/backpage/L_11486.html
- Python_Examples/result_Example_1/geneList2/backpage/L_11487.html
- Python_Examples/result_Example_1/geneList2/backpage/L_11488.html
- Python_Examples/result_Example_1/geneList2/backpage/L_11489.html
- Python_Examples/result_Example_1/geneList2/backpage/L_11490.html
- Python_Examples/result_Example_1/geneList2/backpage/L_11491.html
- Python_Examples/result_Example_1/geneList2/backpage/L_11492.html
- Python_Examples/result_Example_1/geneList2/backpage/L_11501.html
- Python_Examples/result_Example_1/geneList2/backpage/L_11502.html
- Python_Examples/result_Example_1/geneList2/backpage/L_11504.html
- Python_Examples/result_Example_1/geneList2/backpage/L_11512.html
- Python_Examples/result_Example_1/geneList2/geneList2.html
- Python_Examples/result_Example_1/geneList2/image/
- Python_Examples/result_Example_1/geneList2/image/geneList2.png
- Python_Examples/result_Example_1/geneList2error.txt
- Python_Examples/result_Example_1/geneList3/
- Python_Examples/result_Example_1/geneList3.gpml
- Python_Examples/result_Example_1/geneList3.pgex
- Python_Examples/result_Example_1/geneList3.pgex.xml
- Python_Examples/result_Example_1/geneList3/backpage/
- Python_Examples/result_Example_1/geneList3/backpage/L_11515.html
- Python_Examples/result_Example_1/geneList3/backpage/L_11517.html
- Python_Examples/result_Example_1/geneList3/backpage/L_11518.html
- Python_Examples/result_Example_1/geneList3/backpage/L_11519.html
- Python_Examples/result_Example_1/geneList3/backpage/L_11520.html
- Python_Examples/result_Example_1/geneList3/backpage/L_11522.html
- Python_Examples/result_Example_1/geneList3/backpage/L_11532.html
- Python_Examples/result_Example_1/geneList3/backpage/L_11535.html
- Python_Examples/result_Example_1/geneList3/backpage/L_11537.html
- Python_Examples/result_Example_1/geneList3/backpage/L_11539.html
- Python_Examples/result_Example_1/geneList3/backpage/L_11540.html
- Python_Examples/result_Example_1/geneList3/backpage/L_11544.html
- Python_Examples/result_Example_1/geneList3/backpage/L_11545.html
- Python_Examples/result_Example_1/geneList3/backpage/L_11546.html
- Python_Examples/result_Example_1/geneList3/backpage/L_11548.html
- Python_Examples/result_Example_1/geneList3/backpage/L_11552.html
- Python_Examples/result_Example_1/geneList3/backpage/L_11555.html
- Python_Examples/result_Example_1/geneList3/backpage/L_11564.html
- Python_Examples/result_Example_1/geneList3/backpage/L_11565.html
- Python_Examples/result_Example_1/geneList3/backpage/L_11566.html
- Python_Examples/result_Example_1/geneList3/backpage/L_11567.html
- Python_Examples/result_Example_1/geneList3/backpage/L_11568.html
- Python_Examples/result_Example_1/geneList3/backpage/L_11569.html
- Python_Examples/result_Example_1/geneList3/backpage/L_11576.html
- Python_Examples/result_Example_1/geneList3/backpage/L_11593.html
- Python_Examples/result_Example_1/geneList3/backpage/L_11596.html
- Python_Examples/result_Example_1/geneList3/backpage/L_11601.html
- Python_Examples/result_Example_1/geneList3/backpage/L_11603.html
- Python_Examples/result_Example_1/geneList3/backpage/L_11604.html
- Python_Examples/result_Example_1/geneList3/backpage/L_11605.html
- Python_Examples/result_Example_1/geneList3/backpage/L_11606.html
- Python_Examples/result_Example_1/geneList3/backpage/L_11607.html
- Python_Examples/result_Example_1/geneList3/backpage/L_11610.html
- Python_Examples/result_Example_1/geneList3/geneList3.html
- Python_Examples/result_Example_1/geneList3/image/
- Python_Examples/result_Example_1/geneList3/image/geneList3.png
- Python_Examples/result_Example_1/geneList3error.txt
- Python_Examples/result_Example_2/
- Python_Examples/result_Example_2/Statin Pathway/
- Python_Examples/result_Example_2/Statin Pathway/Statin Pathway.html
- Python_Examples/result_Example_2/Statin Pathway/backpage/
- Python_Examples/result_Example_2/Statin Pathway/backpage/Ce_35664.html
- Python_Examples/result_Example_2/Statin Pathway/backpage/Ce_CHEBI_16247.html
- Python_Examples/result_Example_2/Statin Pathway/backpage/Ce_CHEBI_17002.html
- Python_Examples/result_Example_2/Statin Pathway/backpage/Ce_CHEBI_17855.html
- Python_Examples/result_Example_2/Statin Pathway/backpage/Ce_CHEBI_35366.html
- Python_Examples/result_Example_2/Statin Pathway/backpage/Ch_HMDB00067.html
- Python_Examples/result_Example_2/Statin Pathway/backpage/Ch_HMDB00619.html
- Python_Examples/result_Example_2/Statin Pathway/backpage/Ch_HMDB01206.html
- Python_Examples/result_Example_2/Statin Pathway/backpage/L_1071.html
- Python_Examples/result_Example_2/Statin Pathway/backpage/L_11303.html
- Python_Examples/result_Example_2/Statin Pathway/backpage/L_11806.html
- Python_Examples/result_Example_2/Statin Pathway/backpage/L_11808.html
- Python_Examples/result_Example_2/Statin Pathway/backpage/L_11812.html
- Python_Examples/result_Example_2/Statin Pathway/backpage/L_11813.html
- Python_Examples/result_Example_2/Statin Pathway/backpage/L_11814.html
- Python_Examples/result_Example_2/Statin Pathway/backpage/L_11816.html
- Python_Examples/result_Example_2/Statin Pathway/backpage/L_13122.html
- Python_Examples/result_Example_2/Statin Pathway/backpage/L_13350.html
- Python_Examples/result_Example_2/Statin Pathway/backpage/L_15357.html
- Python_Examples/result_Example_2/Statin Pathway/backpage/L_15450.html
- Python_Examples/result_Example_2/Statin Pathway/backpage/L_16816.html
- Python_Examples/result_Example_2/Statin Pathway/backpage/L_16835.html
- Python_Examples/result_Example_2/Statin Pathway/backpage/L_16956.html
- Python_Examples/result_Example_2/Statin Pathway/backpage/L_16971.html
- Python_Examples/result_Example_2/Statin Pathway/backpage/L_17777.html
- Python_Examples/result_Example_2/Statin Pathway/backpage/L_18830.html
- Python_Examples/result_Example_2/Statin Pathway/backpage/L_20652.html
- Python_Examples/result_Example_2/Statin Pathway/backpage/L_20778.html
- Python_Examples/result_Example_2/Statin Pathway/image/
- Python_Examples/result_Example_2/Statin Pathway/image/Statin Pathway.png
- Python_Examples/result_Example_2/data.ex.txt
- Python_Examples/result_Example_2/data.pgex
- Python_Examples/result_Example_2/data.pgex.xml
- Python_Examples/result_Example_2/dataerror.txt
- Python_Examples/result_Example_2/geneList/
- Python_Examples/result_Example_2/geneList.gpml
- Python_Examples/result_Example_2/geneList/backpage/
- Python_Examples/result_Example_2/geneList/backpage/L_11298.html
- Python_Examples/result_Example_2/geneList/backpage/L_11302.html
- Python_Examples/result_Example_2/geneList/backpage/L_11303.html
- Python_Examples/result_Example_2/geneList/backpage/L_11305.html
- Python_Examples/result_Example_2/geneList/backpage/L_11307.html
- Python_Examples/result_Example_2/geneList/backpage/L_11308.html
- Python_Examples/result_Example_2/geneList/backpage/L_11350.html
- Python_Examples/result_Example_2/geneList/backpage/L_11352.html
- Python_Examples/result_Example_2/geneList/backpage/L_11363.html
- Python_Examples/result_Example_2/geneList/backpage/L_11364.html
- Python_Examples/result_Example_2/geneList/backpage/L_11370.html
- Python_Examples/result_Example_2/geneList/backpage/L_11409.html
- Python_Examples/result_Example_2/geneList/backpage/L_11416.html
- Python_Examples/result_Example_2/geneList/backpage/L_11419.html
- Python_Examples/result_Example_2/geneList/backpage/L_11425.html
- Python_Examples/result_Example_2/geneList/backpage/L_11426.html
- Python_Examples/result_Example_2/geneList/backpage/L_11428.html
- Python_Examples/result_Example_2/geneList/backpage/L_11429.html
- Python_Examples/result_Example_2/geneList/geneList.html
- Python_Examples/result_Example_2/geneList/image/
- Python_Examples/result_Example_2/geneList/image/geneList.png
- Python_Examples/result_Example_3/
- Python_Examples/result_Example_3/Cholesterol Biosynthesis/
- Python_Examples/result_Example_3/Cholesterol Biosynthesis/Cholesterol Biosynthesis.html
- Python_Examples/result_Example_3/Cholesterol Biosynthesis/backpage/
- Python_Examples/result_Example_3/Cholesterol Biosynthesis/backpage/Ca_111-02-4.html
- Python_Examples/result_Example_3/Cholesterol Biosynthesis/backpage/Ca_13058-04-3.html
- Python_Examples/result_Example_3/Cholesterol Biosynthesis/backpage/Ca_1492-08-6.html
- Python_Examples/result_Example_3/Cholesterol Biosynthesis/backpage/Ca_150-97-0.html
- Python_Examples/result_Example_3/Cholesterol Biosynthesis/backpage/Ca_358-71-4.html
- Python_Examples/result_Example_3/Cholesterol Biosynthesis/backpage/Ca_358-72-5.html
- Python_Examples/result_Example_3/Cholesterol Biosynthesis/backpage/Ca_434-16-2.html
- Python_Examples/result_Example_3/Cholesterol Biosynthesis/backpage/Ca_57-88-5.html
- Python_Examples/result_Example_3/Cholesterol Biosynthesis/backpage/Ca_6699-20-3.html
- Python_Examples/result_Example_3/Cholesterol Biosynthesis/backpage/Ca_72-89-9.html
- Python_Examples/result_Example_3/Cholesterol Biosynthesis/backpage/Ca_73566-35-5.html
- Python_Examples/result_Example_3/Cholesterol Biosynthesis/backpage/Ca_79-63-0.html
- Python_Examples/result_Example_3/Cholesterol Biosynthesis/backpage/Ca_80-99-9.html
- Python_Examples/result_Example_3/Cholesterol Biosynthesis/backpage/Ca_9029-62-3.html
- Python_Examples/result_Example_3/Cholesterol Biosynthesis/backpage/Ch_HMDB01206.html
- Python_Examples/result_Example_3/Cholesterol Biosynthesis/backpage/Ch_HMDB01375.html
- Python_Examples/result_Example_3/Cholesterol Biosynthesis/backpage/L_10654.html
- Python_Examples/result_Example_3/Cholesterol Biosynthesis/backpage/L_110196.html
- Python_Examples/result_Example_3/Cholesterol Biosynthesis/backpage/L_13121.html
- Python_Examples/result_Example_3/Cholesterol Biosynthesis/backpage/L_13360.html
- Python_Examples/result_Example_3/Cholesterol Biosynthesis/backpage/L_14137.html
- Python_Examples/result_Example_3/Cholesterol Biosynthesis/backpage/L_15357.html
- Python_Examples/result_Example_3/Cholesterol Biosynthesis/backpage/L_1595.html
- Python_Examples/result_Example_3/Cholesterol Biosynthesis/backpage/L_16987.html
- Python_Examples/result_Example_3/Cholesterol Biosynthesis/backpage/L_1717.html
- Python_Examples/result_Example_3/Cholesterol Biosynthesis/backpage/L_17855.html
- Python_Examples/result_Example_3/Cholesterol Biosynthesis/backpage/L_18194.html
- Python_Examples/result_Example_3/Cholesterol Biosynthesis/backpage/L_192156.html
- Python_Examples/result_Example_3/Cholesterol Biosynthesis/backpage/L_20775.html
- Python_Examples/result_Example_3/Cholesterol Biosynthesis/backpage/L_208715.html
- Python_Examples/result_Example_3/Cholesterol Biosynthesis/backpage/L_2222.html
- Python_Examples/result_Example_3/Cholesterol Biosynthesis/backpage/L_2224.html
- Python_Examples/result_Example_3/Cholesterol Biosynthesis/backpage/L_235293.html
- Python_Examples/result_Example_3/Cholesterol Biosynthesis/backpage/L_3156.html
- Python_Examples/result_Example_3/Cholesterol Biosynthesis/backpage/L_3157.html
- Python_Examples/result_Example_3/Cholesterol Biosynthesis/backpage/L_319554.html
- Python_Examples/result_Example_3/Cholesterol Biosynthesis/backpage/L_3422.html
- Python_Examples/result_Example_3/Cholesterol Biosynthesis/backpage/L_4047.html
- Python_Examples/result_Example_3/Cholesterol Biosynthesis/backpage/L_4597.html
- Python_Examples/result_Example_3/Cholesterol Biosynthesis/backpage/L_4598.html
- Python_Examples/result_Example_3/Cholesterol Biosynthesis/backpage/L_50814.html
- Python_Examples/result_Example_3/Cholesterol Biosynthesis/backpage/L_6307.html
- Python_Examples/result_Example_3/Cholesterol Biosynthesis/backpage/L_6309.html
- Python_Examples/result_Example_3/Cholesterol Biosynthesis/backpage/L_66234.html
- Python_Examples/result_Example_3/Cholesterol Biosynthesis/backpage/L_6713.html
- Python_Examples/result_Example_3/Cholesterol Biosynthesis/backpage/L_68603.html
- Python_Examples/result_Example_3/Cholesterol Biosynthesis/image/
- Python_Examples/result_Example_3/Cholesterol Biosynthesis/image/Cholesterol Biosynthesis.png
- Python_Examples/result_Example_3/dataset1.txt.pgex
- Python_Examples/result_Example_3/dataset1.txt.pgex.xml
- Python_Examples/result_Example_3/dataset1.txterror.txt
- Python_Examples/result_Example_3/dataset2.txt.pgex
- Python_Examples/result_Example_3/dataset2.txt.pgex.xml
- Python_Examples/result_Example_3/dataset2.txterror.txt
- Python_Examples/result_Example_3/dataset3.txt.pgex
- Python_Examples/result_Example_3/dataset3.txt.pgex.xml
- Python_Examples/result_Example_3/dataset3.txterror.txt
