# Supplementary material for: Automatically visualise and analyse data on pathways using PathVisioRPC from any programming environment
Source: BMC Bioinformatics. 2015 Aug 23;16(1):267. doi: 10.1186/s12859-015-0708-8 (PMC4546821; doi:10.1186/s12859-015-0708-8)
Supplement: Additional file 3: — Examples in Python. This zip archive contains the data and python script for the three python examples. (ZIP 15714 kb) [file 12859_2015_708_MOESM3_ESM.zip › Python_Examples/Example_1.py]

#Example showing how to perform the same set of functions with multiple data files
#three gene expression data files are used to create pathways and visualise the 
#gene expression data on the pathways created 

#Load Library
print("Loading libraries")
import xmlrpclib, csv, os, sys, urllib, zipfile, subprocess, time

#Start PathVisioRPC
subprocess.Popen(['java', '-jar', 'PathVisioRPC-standalone_v1.1.0.jar','3456'])
time.sleep( 1 )

print("Setting server address - 3456")
#Set server address
server = xmlrpclib.ServerProxy("http://localhost:3456")

#Set gene file name
geneFileFolder = "data_Example_1/"
resultDir = os.getcwd() +"/result_Example_1"
datanodetype = "geneproduct"
sysCode="L"
dbFile = "Mm_Derby_20130701.bridge"

print("Retrieving identifier mapping database : over the internet (This may take a while depending on the speed of your internet connection)")
#Retrieve database
testfile = urllib.URLopener()
testfile.retrieve("http://bridgedb.org/data/gene_database/Mm_Derby_20130701.zip", "Mm_Derby_20130701.zip")

#Unzipping file
with zipfile.ZipFile('Mm_Derby_20130701.zip', "r") as z:
    z.extractall()

#Read all files in the folder
files = os.listdir(geneFileFolder)

for geneFileName in files:
	print geneFileName
	geneFile = geneFileFolder + geneFileName
	#Read data 
	f = open ( geneFile , 'r')
	geneData = [ map(str,line.split('\t')) for line in f ]

	#Creating a pathway
	pathway =  server.PathVisio.createPathway(geneFileName, "authorName", "", resultDir)
	rows = len(geneData)
	for i in range(1,rows):
		server.PathVisio.addDataNode(pathway, geneData[i][0], datanodetype, geneData[i][0], sysCode)
		print (geneData[i][0])

	#Importing Data
	data = server.PathVisio.importData(geneFile, "1", sysCode, "", "", dbFile, resultDir)

	#Set default colors
	server.PathVisio.setDefaultColours("white", "#E0E0E0")

	#Create visualization
	server.PathVisio.createVisualization(data, "LogFC", "blue,white,red","-1,0,1", "[Pvalue]<0.05", "green")

	#Visualize Data
	server.PathVisio.visualizeData(pathway, data, dbFile, resultDir)
