# Supplementary material for: Automatically visualise and analyse data on pathways using PathVisioRPC from any programming environment
Source: BMC Bioinformatics. 2015 Aug 23;16(1):267. doi: 10.1186/s12859-015-0708-8 (PMC4546821; doi:10.1186/s12859-015-0708-8)
Supplement: Additional file 3: — Examples in Python. This zip archive contains the data and python script for the three python examples. (ZIP 15714 kb) [file 12859_2015_708_MOESM3_ESM.zip › Python_Examples/Example_2.py]

#Example showing how to perform different functions with different files
#the genelist file is used to create a pathway
#the data file is visualised on the pathway created
#the same data is also directly visualised on the statin pathway from WikiPathways

#Load Library
print("Loading libraries")
import xmlrpclib, csv, os, sys, urllib, zipfile, subprocess, time

#Start PathVisioRPC
subprocess.Popen(['java', '-jar', 'PathVisioRPC-standalone_v1.1.0.jar','4567'])
time.sleep( 1 )

print("Setting server address - 4567")
#Set server address
server = xmlrpclib.ServerProxy("http://localhost:4567")

#Set gene file name
geneFileFolder = "data_Example_2/"
geneFileName = "geneList"
dataFileName = "data"
resultDir = os.getcwd() +"/result_Example_2"
datanodetype = "geneproduct"
sysCode="L"
dbFile = "Mm_Derby_20130701.bridge"

print("Retrieving identifier mapping database : over the internet (This may take a while depending on the speed of your internet connection)")
#Retrieve database
testfile = urllib.URLopener()
testfile.retrieve("http://bridgedb.org/data/gene_database/Mm_Derby_20130701.zip", "Mm_Derby_20130701.zip")

#Unzipping file
with zipfile.ZipFile('Mm_Derby_20130701.zip', "r") as z:
    z.extractall()

#Read data 
geneFile = geneFileFolder + geneFileName
f = open ( geneFile , 'r')
geneData = [line.rstrip('\n') for line in f]

print geneFile

#Creating a pathway
pathway =  server.PathVisio.createPathway(geneFileName, "authorName", "", resultDir)
print "Pathway created : "+pathway
rows = len(geneData)
for i in range(0,rows):
	server.PathVisio.addDataNode(pathway, geneData[i], datanodetype, geneData[i], sysCode)
	print "Datanode added : "+geneData[i]

#Importing Data
print "Data file to import : "+ dataFileName
dataFile = geneFileFolder + dataFileName
data = server.PathVisio.importData(dataFile, "1", sysCode, "", "", dbFile, resultDir)
print "Data imported : "+data
#Set default colors
server.PathVisio.setDefaultColours("white", "#E0E0E0")

#Create visualization
server.PathVisio.createVisualization(data, "LogFC", "blue,white,red","-1,0,1", "[Pvalue]<0.05", "green")

#Visualize Data
server.PathVisio.visualizeData(pathway, data, dbFile, resultDir)

#Visualize the data on a WikiPathways pathway
server.PathVisio.visualizeDataByURI("WP1", data, dbFile, resultDir)
