# Supplementary material for: Automatically visualise and analyse data on pathways using PathVisioRPC from any programming environment
Source: BMC Bioinformatics. 2015 Aug 23;16(1):267. doi: 10.1186/s12859-015-0708-8 (PMC4546821; doi:10.1186/s12859-015-0708-8)
Supplement: Additional file 3: — Examples in Python. This zip archive contains the data and python script for the three python examples. (ZIP 15714 kb) [file 12859_2015_708_MOESM3_ESM.zip › Python_Examples/Example_3.py]

#Example showing how to load multiple (dummy) data files
#and choose custom settings for each one based on a settings file
#
#dataset1 represents a human data set, with log fold changes and p values for some genes
#dataset2 represents a mouse data set, with log fold changes and p values for some genes
#dataset3 represents a human data set, with log fold changes and p values for some genes
#         for two different comparisons (e.g. an early and a late time point)
#
#to keep the files small, the genes are selected to be exactly those present in the
#cholesterol biosynthesis pathway from WikiPathways, which is also chosen to display
#the data on as an example; the same principles hold for more genes and multiple pathways

#Load libraries
import xmlrpclib, csv, os, sys, urllib, zipfile, subprocess, time

#Start PathVisioRPC
subprocess.Popen(['java', '-jar', 'PathVisioRPC-standalone_v1.1.0.jar','2345'])
time.sleep( 1 )

print("Setting server address - 2345")
#Set server address
server = xmlrpclib.ServerProxy("http://localhost:2345")

print("Retrieving mouse identifier mapping database : over the internet (This may take a while depending on the speed of your internet connection)")
#Retrieve database
testfile = urllib.URLopener()
testfile.retrieve("http://bridgedb.org/data/gene_database/Mm_Derby_20130701.zip", "Mm_Derby_20130701.zip")

#Unzipping file
with zipfile.ZipFile('Mm_Derby_20130701.zip', "r") as z:
    z.extractall()

print("Retrieving human identifier mapping database : over the internet (This may take a while depending on the speed of your internet connection)")
#Retrieve database
testfile = urllib.URLopener()
testfile.retrieve("http://bridgedb.org/data/gene_database/Hs_Derby_20130701.zip", "Hs_Derby_20130701.zip")

#Unzipping file
with zipfile.ZipFile('Hs_Derby_20130701.zip', "r") as z:
    z.extractall()

#Set file names and variables
folder = "data_Example_3/"
resultDir = os.getcwd() +"/result_Example_3"
settingFileName = "settings.txt"
sysCode = "L"
dbFileHs = "Hs_Derby_20130701.bridge" #download the bridge file from http://www.pathvisio.org/downloads/download-bridgedbs/ and add it to the directory
dbFileMm = "Mm_Derby_20130701.bridge" # download the bridge file from http://www.pathvisio.org/downloads/download-bridgedbs/ and add it to the directory

#Read data 
settingFile = folder + settingFileName
f = open (settingFile , 'r')
settingData = [line.rstrip('\n') for line in f]
maxRows = len(settingData)

for i in range(1,maxRows):

	#Retrieve the correct settings
	dataFile = folder + settingData[i].split('\t')[0]+".txt"
	species = settingData[i].split('\t')[1]
	displayCols = settingData[i].split('\t')[2]
	displayCols = displayCols.replace('"','')
	displayCols = displayCols.split(';')
	
	#Get column names from data file
	f = open(dataFile, 'r')
	header = f.readline()
	header = header.replace('\n','')
	header = header.split('\t')
	
	#Import Data
	print "Data file to import: " + dataFile
	print "Species: " + species
	dbFile = dbFileHs
	if species == "Mm":
		dbFile = dbFileMm
	elif species != "Hs":
		print("warning: Species code incorrect, human identifier mapping database selected")
	data = server.PathVisio.importData(dataFile, "1", sysCode, "", "", dbFile, resultDir)
	print "Data imported: " + data
	
	#Set default colors
	server.PathVisio.setDefaultColours("white", "#E0E0E0")

	#Create visualization
	columns = ""
	colors = ""
	ranges = ""
	for d in displayCols:
		columns = columns + header[int(d)-1] + ";"
		colors = colors + "blue,white,red;"
		ranges = ranges + "-2,0,2;"
	columns = columns[0:len(columns)-1]
	colors = colors[0:len(colors)-1]
	ranges = ranges[0:len(ranges)-1]
	server.PathVisio.createVisualization(data, columns, colors , ranges,"","")

	#Visualize the data on a WikiPathways pathway (cholesterol biosynthesis)
	cholPathwayID = "WP197"
	if species == "Mm":
		cholPathwayID = "WP103"
	elif species != "Hs":
		print("warning: Species code incorrect, human cholesterol biosynthesis pathway selected")	
	server.PathVisio.visualizeDataByURI(cholPathwayID, data, dbFile, resultDir)
