# Supplementary material for: Automatically visualise and analyse data on pathways using PathVisioRPC from any programming environment
Source: BMC Bioinformatics. 2015 Aug 23;16(1):267. doi: 10.1186/s12859-015-0708-8 (PMC4546821; doi:10.1186/s12859-015-0708-8)
Supplement: Additional file 3: — Examples in Python. This zip archive contains the data and python script for the three python examples. (ZIP 15714 kb) [file 12859_2015_708_MOESM3_ESM.zip › Python_Examples/data_Example_1/geneList1]

GeneID	SystemCode	LogFC	Pvalue	Type
11298	L	0	0.198048015	trans-PPS2
11302	L	1.36686401	0.00019763	trans-PPS2
11303	L	-2.994704896	0.000406181	trans-PPS2
11305	L	-1.241134469	0.01111258	trans-PPS2
11307	L	0	0.268886186	trans-PPS2
11308	L	0	0.101553557	trans-PPS2
11350	L	1.185500967	0.036489085	trans-PPS2
11352	L	0	0.777237087	trans-PPS2
11363	L	0	0.130076623	trans-PPS2
11364	L	1.205299046	0.006149239	trans-PPS2
11370	L	0	0.411247584	trans-PPS2
11409	L	1.492693834	0.003003625	trans-PPS2
11416	L	0	0.29497702	trans-PPS2
11419	L	0	0.148605161	trans-PPS2
11425	L	0	0.623450147	trans-PPS2
11426	L	0	0.777479937	trans-PPS2
11428	L	1.146311791	0.017452393	trans-PPS2
11429	L	0	0.845095676	trans-PPS2
