# Supplementary material for: Automatically visualise and analyse data on pathways using PathVisioRPC from any programming environment
Source: BMC Bioinformatics. 2015 Aug 23;16(1):267. doi: 10.1186/s12859-015-0708-8 (PMC4546821; doi:10.1186/s12859-015-0708-8)
Supplement: Additional file 3: — Examples in Python. This zip archive contains the data and python script for the three python examples. (ZIP 15714 kb) [file 12859_2015_708_MOESM3_ESM.zip › Python_Examples/data_Example_1/geneList2]

GeneID	SystemCode	LogFC	Pvalue	Type
11432	L	0	0.953588299	trans-PPS2
11433	L	0	0.108241682	trans-PPS2
11438	L	0	0.199819661	trans-PPS2
11440	L	0	0.094558688	trans-PPS2
11441	L	0	0.872348609	trans-PPS2
11444	L	0	0.053186564	trans-PPS2
11448	L	0	0.560180124	trans-PPS2
11451	L	0	0.747996065	trans-PPS2
11461	L	-1.25347113	0.012947146	trans-PPS2
11464	L	0	0.573740865	trans-PPS2
11468	L	0	0.459856995	trans-PPS2
11474	L	1.22237518	0.022374143	trans-PPS2
11477	L	-1.221426299	0.046622247	trans-PPS2
11481	L	0	0.099384686	trans-PPS2
11482	L	0	0.917430518	trans-PPS2
11484	L	1.82255835	4.42E-05	trans-PPS2
11486	L	-1.291656857	0.020934716	trans-PPS2
11487	L	-1.384588662	0.003074423	trans-PPS2
11488	L	0	0.120966029	trans-PPS2
11489	L	1.139273603	0.026670059	trans-PPS2
11490	L	0	0.556974633	trans-PPS2
11491	L	-1.348015475	0.009401224	trans-PPS2
11492	L	0	0.297925073	trans-PPS2
11501	L	0	0.949106642	trans-PPS2
11502	L	0	0.813924287	trans-PPS2
11504	L	0	0.426979618	trans-PPS2
11512	L	1.54504084	0.00074017	trans-PPS2
