# Supplementary material for: Automatically visualise and analyse data on pathways using PathVisioRPC from any programming environment
Source: BMC Bioinformatics. 2015 Aug 23;16(1):267. doi: 10.1186/s12859-015-0708-8 (PMC4546821; doi:10.1186/s12859-015-0708-8)
Supplement: Additional file 3: — Examples in Python. This zip archive contains the data and python script for the three python examples. (ZIP 15714 kb) [file 12859_2015_708_MOESM3_ESM.zip › Python_Examples/data_Example_1/geneList3]

GeneID	SystemCode	LogFC	Pvalue	Type
11515	L	0	0.338726098	trans-PPS2
11517	L	0	0.409849168	trans-PPS2
11518	L	1.199787328	0.036854134	trans-PPS2
11519	L	0	0.085910324	trans-PPS2
11520	L	0	0.083051235	trans-PPS2
11522	L	0	0.190542301	trans-PPS2
11532	L	0	0.303541927	trans-PPS2
11535	L	0	0.429504194	trans-PPS2
11537	L	7.246696398	8.20E-05	trans-PPS2
11539	L	2.13899955	1.84E-06	trans-PPS2
11540	L	0	0.573185202	trans-PPS2
11544	L	0	0.078115935	trans-PPS2
11545	L	0	0.212248932	trans-PPS2
11546	L	0	0.550018821	trans-PPS2
11548	L	0	0.381130957	trans-PPS2
11552	L	0	0.348880373	trans-PPS2
11555	L	0	0.489189446	trans-PPS2
11564	L	0	0.886795463	trans-PPS2
11565	L	0	0.724629736	trans-PPS2
11566	L	0	0.185149769	trans-PPS2
11567	L	0	0.384593453	trans-PPS2
11568	L	1.180495047	0.042365104	trans-PPS2
11569	L	0	0.18700565	trans-PPS2
11576	L	0	0.881087129	trans-PPS2
11593	L	1.271417432	0.001142798	trans-PPS2
11596	L	0	0.239005325	trans-PPS2
11601	L	0	0.537841564	trans-PPS2
11603	L	1.319383599	0.000435315	trans-PPS2
11604	L	0	0.098455094	trans-PPS2
11605	L	-1.246761748	0.037526647	trans-PPS2
11606	L	0	0.10161371	trans-PPS2
11607	L	-1.233967042	0.001011708	trans-PPS2
11610	L	0	0.36757045	trans-PPS2
