# Supplementary material for: Automatically visualise and analyse data on pathways using PathVisioRPC from any programming environment
Source: BMC Bioinformatics. 2015 Aug 23;16(1):267. doi: 10.1186/s12859-015-0708-8 (PMC4546821; doi:10.1186/s12859-015-0708-8)
Supplement: Additional file 3: — Examples in Python. This zip archive contains the data and python script for the three python examples. (ZIP 15714 kb) [file 12859_2015_708_MOESM3_ESM.zip › Python_Examples/data_Example_2/data]

GeneID	SystemCode	LogFC	Pvalue	Type
16247	Ce	0	0.750750615	met
8002-43-5	Ca	0	0	met
C00025	Ck	0	0.218963429	met
C00037	Ck	-0.170225948	0.012837831	met
C00041	Ck	0	0.225699136	met
C00047	Ck	-0.25404038	0.024505345	met
C00049	Ck	0	0.50965246	met
C00051	Ck	-1.66	0.055283161	met
C00064	Ck	0.231626815	0.015266519	met
C00065	Ck	-0.514384714	0.028041955	met
C00077	Ck	-0.43896739	0.015266519	met
C00078	Ck	-0.124526826	0.047517806	met
C00079	Ck	0	0.070982951	met
C00082	Ck	-0.286354445	0.033969636	met
C00099	Ck	-0.931299025	0.007110047	met
C00114	Ck	2.4	0.000780252	met
C00123	Ck	-0.30140682	0.038966849	met
C00127	Ck	1.3	0.027317108	met
C00135	Ck	0	0.528715335	met
C00148	Ck	-0.193432421	0.044971576	met
C00152	Ck	0	0.169221984	met
C00183	Ck	0	0.144458422	met
C00188	Ck	0	0.070982951	met
C00189	Ck	-0.482697783	0.047290844	met
C00213	Ck	0.595731459	0.028041955	met
C00217	Ck	0	0.234	met
C00245	Ck	0.259932288	0.047290844	met
C00327	CK	0	0.076844501	met
C00334	Ck	-0.398363948	0.007110047	met
C00346	Ck	-0.248878561	0.044971576	met
C00407	Ck	0	0.070982951	met
C01262	Ck	0	0.804511023	met
C01733	Ck	-0.507276803	0.029570779	met
C03665	Ck	-0.564072099	0.002476372	met
11287	L	-1.085179019	0.037992777	trans-PPS2
11298	L	0	0.198048015	trans-PPS2
11302	L	1.36686401	0.00019763	trans-PPS2
11303	L	-2.994704896	0.000406181	trans-PPS2
11305	L	-1.241134469	0.01111258	trans-PPS2
11307	L	0	0.268886186	trans-PPS2
11308	L	0	0.101553557	trans-PPS2
11350	L	1.185500967	0.036489085	trans-PPS2
11352	L	0	0.777237087	trans-PPS2
11363	L	0	0.130076623	trans-PPS2
11364	L	1.205299046	0.006149239	trans-PPS2
11370	L	0	0.411247584	trans-PPS2
11409	L	1.492693834	0.003003625	trans-PPS2
11416	L	0	0.29497702	trans-PPS2
11419	L	0	0.148605161	trans-PPS2
11425	L	0	0.623450147	trans-PPS2
11426	L	0	0.777479937	trans-PPS2
11428	L	1.146311791	0.017452393	trans-PPS2
11429	L	0	0.845095676	trans-PPS2
11430	L	0	0.122981246	trans-PPS2
11432	L	0	0.953588299	trans-PPS2
11433	L	0	0.108241682	trans-PPS2
11438	L	0	0.199819661	trans-PPS2
11440	L	0	0.094558688	trans-PPS2
11441	L	0	0.872348609	trans-PPS2
11444	L	0	0.053186564	trans-PPS2
11448	L	0	0.560180124	trans-PPS2
11451	L	0	0.747996065	trans-PPS2
11461	L	-1.25347113	0.012947146	trans-PPS2
11464	L	0	0.573740865	trans-PPS2
11468	L	0	0.459856995	trans-PPS2
11474	L	1.22237518	0.022374143	trans-PPS2
11477	L	-1.221426299	0.046622247	trans-PPS2
11481	L	0	0.099384686	trans-PPS2
11482	L	0	0.917430518	trans-PPS2
11484	L	1.82255835	4.42E-05	trans-PPS2
11486	L	-1.291656857	0.020934716	trans-PPS2
11487	L	-1.384588662	0.003074423	trans-PPS2
11488	L	0	0.120966029	trans-PPS2
11489	L	1.139273603	0.026670059	trans-PPS2
11490	L	0	0.556974633	trans-PPS2
11491	L	-1.348015475	0.009401224	trans-PPS2
11492	L	0	0.297925073	trans-PPS2
11501	L	0	0.949106642	trans-PPS2
11502	L	0	0.813924287	trans-PPS2
11504	L	0	0.426979618	trans-PPS2
11512	L	1.54504084	0.00074017	trans-PPS2
11513	L	0	0.980346457	trans-PPS2
11515	L	0	0.338726098	trans-PPS2
11517	L	0	0.409849168	trans-PPS2
11518	L	1.199787328	0.036854134	trans-PPS2
11519	L	0	0.085910324	trans-PPS2
11520	L	0	0.083051235	trans-PPS2
11522	L	0	0.190542301	trans-PPS2
11532	L	0	0.303541927	trans-PPS2
11535	L	0	0.429504194	trans-PPS2
11537	L	7.246696398	8.20E-05	trans-PPS2
11539	L	2.13899955	1.84E-06	trans-PPS2
11540	L	0	0.573185202	trans-PPS2
11544	L	0	0.078115935	trans-PPS2
11545	L	0	0.212248932	trans-PPS2
11546	L	0	0.550018821	trans-PPS2
11548	L	0	0.381130957	trans-PPS2
11552	L	0	0.348880373	trans-PPS2
11555	L	0	0.489189446	trans-PPS2
11564	L	0	0.886795463	trans-PPS2
11565	L	0	0.724629736	trans-PPS2
11566	L	0	0.185149769	trans-PPS2
11567	L	0	0.384593453	trans-PPS2
11568	L	1.180495047	0.042365104	trans-PPS2
11569	L	0	0.18700565	trans-PPS2
11576	L	0	0.881087129	trans-PPS2
11593	L	1.271417432	0.001142798	trans-PPS2
11596	L	0	0.239005325	trans-PPS2
11601	L	0	0.537841564	trans-PPS2
11603	L	1.319383599	0.000435315	trans-PPS2
11604	L	0	0.098455094	trans-PPS2
11605	L	-1.246761748	0.037526647	trans-PPS2
11606	L	0	0.10161371	trans-PPS2
11607	L	-1.233967042	0.001011708	trans-PPS2
11610	L	0	0.36757045	trans-PPS2
11611	L	0	0.826625658	trans-PPS2
11622	L	0	0.287873885	trans-PPS2
11625	L	-1.188751519	0.003124673	trans-PPS2
11628	L	0	0.540969006	trans-PPS2
11629	L	0	0.222665418	trans-PPS2
11630	L	0	0.685170367	trans-PPS2
11632	L	0	0.642987759	trans-PPS2
11637	L	1.243925911	0.000874123	trans-PPS2
11639	L	0	0.616162531	trans-PPS2
11640	L	0	0.071071751	trans-PPS2
11641	L	0	0.196213226	trans-PPS2
11642	L	1.171422431	0.006744644	trans-PPS2
11647	L	0	0.61436526	trans-PPS2
11651	L	-1.26268795	0.006699061	trans-PPS2
11652	L	-1.694011842	0.026789833	trans-PPS2
11655	L	2.643771519	0.00118438	trans-PPS2
11657	L	0	0.176683506	trans-PPS2
11658	L	-1.953852684	4.04E-05	trans-PPS2
11666	L	2.243974971	3.27E-05	trans-PPS2
11668	L	1.419290742	1.86E-07	trans-PPS2
11671	L	2.266135014	1.10E-06	trans-PPS2
11676	L	0	0.250586057	trans-PPS2
11685	L	0	0.531815057	trans-PPS2
11689	L	0	0.339912421	trans-PPS2
11690	L	0	0.228360586	trans-PPS2
11692	L	-1.277054773	0.000173145	trans-PPS2
11695	L	0	0.054414374	trans-PPS2
11699	L	-1.109657107	0.019310117	trans-PPS2
11717	L	0	0.172412203	trans-PPS2
11720	L	1.127557746	0.044361065	trans-PPS2
11722	L	0	0.715864837	trans-PPS2
11731	L	0	0.760637035	trans-PPS2
11732	L	0	0.693083178	trans-PPS2
11733	L	1.123767246	0.018218417	trans-PPS2
11735	L	0	0.384645874	trans-PPS2
11736	L	0	0.157369186	trans-PPS2
11737	L	0	0.319730922	trans-PPS2
11745	L	0	0.33783602	trans-PPS2
11747	L	0	0.458466158	trans-PPS2
11749	L	0	0.410646775	trans-PPS2
11750	L	1.32676645	0.000812659	trans-PPS2
11754	L	0	0.806584615	trans-PPS2
11757	L	0	0.083018371	trans-PPS2
11761	L	1.423218913	0.006594208	trans-PPS2
11764	L	0	0.978605106	trans-PPS2
11765	L	0	0.287575829	trans-PPS2
11766	L	-1.302920834	0.018192037	trans-PPS2
11767	L	0	0.06137925	trans-PPS2
11769	L	1.443864967	0.000273888	trans-PPS2
11771	L	0	0.192092874	trans-PPS2
11772	L	-1.731789758	0.031331245	trans-PPS2
11774	L	-2.951314952	0.00021401	trans-PPS2
11775	L	0	0.854791663	trans-PPS2
11776	L	0	0.522456521	trans-PPS2
11778	L	0	0.172659945	trans-PPS2
11782	L	0	0.159616468	trans-PPS2
11783	L	-1.267203416	0.004226689	trans-PPS2
11785	L	-1.13601992	0.039332232	trans-PPS2
11789	L	-1.499544119	0.003535148	trans-PPS2
11790	L	-1.152072776	0.020579184	trans-PPS2
11792	L	-1.237486469	0.002337556	trans-PPS2
11793	L	0	0.851734789	trans-PPS2
11797	L	0	0.412239513	trans-PPS2
11800	L	0	0.978374768	trans-PPS2
11801	L	0	0.68945462	trans-PPS2
11807	L	0	0.142805735	trans-PPS2
11808	L	2.267971433	0.000962633	trans-PPS2
11810	L	0	0.533622612	trans-PPS2
11812	L	0	0.207131618	trans-PPS2
11813	L	0	0.162388785	trans-PPS2
11816	L	0	0.451373593	trans-PPS2
11818	L	0	0.438937125	trans-PPS2
11819	L	0	0.336320372	trans-PPS2
11821	L	0	0.120827237	trans-PPS2
11826	L	0	0.355728107	trans-PPS2
11828	L	0	0.861866627	trans-PPS2
11830	L	0	0.160857894	trans-PPS2
11833	L	0	0.126373846	trans-PPS2
11834	L	0	0.879839232	trans-PPS2
11835	L	0	0.050481509	trans-PPS2
11836	L	0	0.094216555	trans-PPS2
11839	L	0	0.418793547	trans-PPS2
11841	L	0	0.247877855	trans-PPS2
11843	L	-1.428429229	0.001119045	trans-PPS2
11844	L	-1.973402639	0.001238316	trans-PPS2
11845	L	-1.885565962	0.000157909	trans-PPS2
11846	L	-1.130665364	0.047169508	trans-PPS2
11852	L	-1.434076584	0.004521977	trans-PPS2
11853	L	-1.353853498	0.007195826	trans-PPS2
11854	L	-1.305697324	0.039001023	trans-PPS2
11856	L	-1.308205196	0.0264842	trans-PPS2
11857	L	-1.416454119	0.028741971	trans-PPS2
11861	L	1.513822529	0.001844626	trans-PPS2
11870	L	0	0.125209897	trans-PPS2
11877	L	0	0.981031659	trans-PPS2
11881	L	1.300312199	0.000671102	trans-PPS2
11883	L	0	0.055235654	trans-PPS2
11886	L	-1.21818608	0.005786774	trans-PPS2
11889	L	0	0.37354638	trans-PPS2
11890	L	-1.405494484	0.005044602	trans-PPS2
11891	L	0	0.248110978	trans-PPS2
11905	L	-1.137849428	0.001807311	trans-PPS2
11906	L	0	0.692249403	trans-PPS2
11907	L	0	0.346554294	trans-PPS2
11908	L	0	0.092713091	trans-PPS2
11910	L	0	0.192056605	trans-PPS2
11911	L	-1.653648786	1.59E-05	trans-PPS2
11927	L	1.149061695	0.019155525	trans-PPS2
11928	L	1.318101052	0.025845786	trans-PPS2
11932	L	0	0.489921187	trans-PPS2
11933	L	-1.495303988	0.005030576	trans-PPS2
11937	L	0	0.298579536	trans-PPS2
11941	L	0	0.455325735	trans-PPS2
11946	L	0	0.659718273	trans-PPS2
11947	L	0	0.3824006	trans-PPS2
11957	L	0	0.861015451	trans-PPS2
11958	L	0	0.064580735	trans-PPS2
11964	L	1.236003727	0.003018332	trans-PPS2
11966	L	-1.251442237	0.00332439	trans-PPS2
11972	L	0	0.144868624	trans-PPS2
11973	L	0	0.565271458	trans-PPS2
11974	L	0	0.733738088	trans-PPS2
11975	L	-1.411409987	0.000739278	trans-PPS2
11980	L	0	0.898955784	trans-PPS2
11988	L	-1.473168764	8.44E-06	trans-PPS2
11990	L	0	0.269820924	trans-PPS2
11991	L	0	0.646912697	trans-PPS2
11993	L	-1.21449902	0.027836276	trans-PPS2
11997	L	0	0.662755558	trans-PPS2
12005	L	0	0.653566818	trans-PPS2
12006	L	0	0.367044974	trans-PPS2
12007	L	0	0.917170689	trans-PPS2
12009	L	0	0.636779504	trans-PPS2
12012	L	1.195301219	0.026957582	trans-PPS2
12013	L	0	0.571311934	trans-PPS2
12015	L	0	0.242104888	trans-PPS2
12017	L	0	0.799661426	trans-PPS2
12018	L	1.589113106	3.40E-06	trans-PPS2
12028	L	-1.254963971	0.010092447	trans-PPS2
12029	L	0	0.184812704	trans-PPS2
12032	L	0	0.18741894	trans-PPS2
12033	L	1.223971421	0.005264013	trans-PPS2
12034	L	0	0.994768968	trans-PPS2
12036	L	0	0.253605825	trans-PPS2
12038	L	0	0.556156859	trans-PPS2
12039	L	0	0.640257905	trans-PPS2
12040	L	0	0.866332525	trans-PPS2
12041	L	0	0.79575745	trans-PPS2
12042	L	0	0.375391287	trans-PPS2
12048	L	0	0.315728698	trans-PPS2
12050	L	0	0.435252301	trans-PPS2
12051	L	0	0.32874004	trans-PPS2
12053	L	0	0.4532458	trans-PPS2
12055	L	0	0.86436957	trans-PPS2
12064	L	0	0.397205621	trans-PPS2
12068	L	0	0.113067034	trans-PPS2
12069	L	0	0.424532986	trans-PPS2
12070	L	0	0.633782324	trans-PPS2
12091	L	-1.261314105	0.008698891	trans-PPS2
12111	L	0	0.160255333	trans-PPS2
12122	L	0	0.2626016	trans-PPS2
12123	L	0	0.668810854	trans-PPS2
12124	L	-1.257141527	0.003129258	trans-PPS2
12140	L	0	0.883098559	trans-PPS2
12144	L	0	0.217982053	trans-PPS2
12151	L	-1.405355933	0.00309032	trans-PPS2
12156	L	0	0.07076613	trans-PPS2
12159	L	0	0.085958385	trans-PPS2
12160	L	0	0.29598506	trans-PPS2
12163	L	1.158930502	0.04175471	trans-PPS2
12164	L	1.194221732	0.013640275	trans-PPS2
12165	L	0	0.791683299	trans-PPS2
12166	L	0	0.252301979	trans-PPS2
12167	L	1.292492944	0.03422368	trans-PPS2
12168	L	0	0.532895566	trans-PPS2
12169	L	0	0.386042984	trans-PPS2
12173	L	0	0.493360645	trans-PPS2
12175	L	0	0.322479988	trans-PPS2
12177	L	0	0.124373076	trans-PPS2
12181	L	0	0.083349635	trans-PPS2
12183	L	0	0.05292159	trans-PPS2
12189	L	0	0.837250465	trans-PPS2
12190	L	1.183333887	0.035780792	trans-PPS2
12215	L	0	0.155746619	trans-PPS2
12217	L	0	0.159205581	trans-PPS2
12223	L	0	0.202806333	trans-PPS2
12227	L	0	0.982969575	trans-PPS2
12229	L	0	0.446579644	trans-PPS2
12237	L	0	0.666262955	trans-PPS2
12238	L	0	0.790807595	trans-PPS2
12257	L	0	0.892902591	trans-PPS2
12258	L	0	0.145499928	trans-PPS2
12259	L	0	0.141393924	trans-PPS2
12260	L	0	0.155778853	trans-PPS2
12261	L	1.250209212	0.001600699	trans-PPS2
12263	L	-1.210367825	0.003945901	trans-PPS2
12266	L	0	0.070241778	trans-PPS2
12269	L	0	0.211019415	trans-PPS2
12273	L	0	0.623757852	trans-PPS2
12274	L	-1.79620219	0.000287428	trans-PPS2
12279	L	0	0.347119473	trans-PPS2
12282	L	-1.763785259	8.62E-06	trans-PPS2
12283	L	-1.416318225	0.004289828	trans-PPS2
12298	L	0	0.591109628	trans-PPS2
12301	L	0	0.539910096	trans-PPS2
12304	L	-1.850174516	0.000203693	trans-PPS2
12306	L	0	0.053833181	trans-PPS2
12309	L	0	0.527017043	trans-PPS2
12315	L	-1.924617173	0.000638583	trans-PPS2
12319	L	-1.970410048	3.64E-06	trans-PPS2
12321	L	-1.275428683	0.003348478	trans-PPS2
12322	L	0	0.245572663	trans-PPS2
12325	L	0	0.194208089	trans-PPS2
12328	L	0	0.450278266	trans-PPS2
12330	L	-1.190330366	0.005305044	trans-PPS2
12331	L	0	0.768231098	trans-PPS2
12332	L	0	0.234421725	trans-PPS2
12333	L	0	0.204356408	trans-PPS2
12334	L	0	0.502483534	trans-PPS2
12336	L	0	0.172838839	trans-PPS2
12338	L	1.173026979	0.036744967	trans-PPS2
12339	L	0	0.192257366	trans-PPS2
12343	L	-1.354941343	0.001315235	trans-PPS2
12346	L	0	0.059466527	trans-PPS2
12349	L	0	0.7858307	trans-PPS2
12350	L	0	0.829753458	trans-PPS2
12351	L	0	0.081798892	trans-PPS2
12352	L	1.459738164	0.000206995	trans-PPS2
12354	L	1.110220542	0.039808789	trans-PPS2
12359	L	0	0.77436255	trans-PPS2
12362	L	0	0.634907805	trans-PPS2
12364	L	0	0.695668971	trans-PPS2
12366	L	0	0.12311419	trans-PPS2
12368	L	0	0.249535614	trans-PPS2
12369	L	1.327837505	0.00011666	trans-PPS2
12370	L	0	0.50460539	trans-PPS2
12371	L	0	0.921813171	trans-PPS2
12374	L	0	0.730712691	trans-PPS2
12385	L	0	0.485256473	trans-PPS2
12387	L	-1.905712321	0.000509871	trans-PPS2
12389	L	0	0.244299547	trans-PPS2
12390	L	-1.598131887	0.004531275	trans-PPS2
12396	L	0	0.612563708	trans-PPS2
12398	L	0	0.12168902	trans-PPS2
12399	L	0	0.08943226	trans-PPS2
12401	L	0	0.982792954	trans-PPS2
12408	L	-1.485362723	0.004685215	trans-PPS2
12411	L	-1.743539297	2.82E-05	trans-PPS2
12416	L	0	0.617733791	trans-PPS2
12418	L	0	0.601693815	trans-PPS2
12419	L	0	0.82334596	trans-PPS2
12421	L	0	0.104770318	trans-PPS2
12428	L	0	0.908211162	trans-PPS2
12443	L	1.611065272	0.000181163	trans-PPS2
12444	L	0	0.051924102	trans-PPS2
12445	L	1.273700189	0.03426056	trans-PPS2
12447	L	0	0.146298318	trans-PPS2
12448	L	0	0.739287617	trans-PPS2
12449	L	0	0.613252783	trans-PPS2
12450	L	0	0.430715142	trans-PPS2
12452	L	-1.269995876	0.048090406	trans-PPS2
12453	L	0	0.155099174	trans-PPS2
12454	L	1.210592186	0.033918548	trans-PPS2
12460	L	-1.14372272	0.03717776	trans-PPS2
12461	L	-1.300143718	0.00095823	trans-PPS2
12462	L	0	0.158145715	trans-PPS2
12465	L	-1.23476422	0.000528625	trans-PPS2
12466	L	-1.539576419	0.002287092	trans-PPS2
12468	L	0	0.742702465	trans-PPS2
12475	L	0	0.46350031	trans-PPS2
12476	L	1.195858472	0.015425333	trans-PPS2
12478	L	0	0.098846545	trans-PPS2
12479	L	1.290821978	0.000120375	trans-PPS2
12481	L	0	0.782302389	trans-PPS2
12482	L	0	0.660991298	trans-PPS2
12483	L	0	0.129394421	trans-PPS2
12484	L	0	0.713111827	trans-PPS2
12488	L	-1.334511557	0.003033598	trans-PPS2
12491	L	3.210729672	1.61E-05	trans-PPS2
12494	L	0	0.576650156	trans-PPS2
12495	L	0	0.081961687	trans-PPS2
12496	L	0	0.081688	trans-PPS2
12497	L	0	0.212472133	trans-PPS2
12499	L	1.564427122	1.64E-06	trans-PPS2
12500	L	0	0.355382985	trans-PPS2
12501	L	0	0.120152356	trans-PPS2
12505	L	0	0.383154572	trans-PPS2
12506	L	0	0.817445645	trans-PPS2
12508	L	0	0.17360698	trans-PPS2
12514	L	0	0.284161338	trans-PPS2
12517	L	0	0.824925208	trans-PPS2
12520	L	1.113516455	0.046859667	trans-PPS2
12521	L	0	0.514251218	trans-PPS2
12522	L	0	0.746595517	trans-PPS2
12523	L	0	0.105670156	trans-PPS2
12524	L	-1.153054105	0.049028992	trans-PPS2
12527	L	-4.288750946	1.86E-06	trans-PPS2
12532	L	1.136361501	0.047996877	trans-PPS2
12534	L	-1.239057565	0.029817726	trans-PPS2
12537	L	0	0.113197696	trans-PPS2
12539	L	0	0.618603275	trans-PPS2
12540	L	0	0.111313538	trans-PPS2
12544	L	0	0.29505628	trans-PPS2
12549	L	0	0.473907275	trans-PPS2
12554	L	1.255578256	0.005187946	trans-PPS2
12556	L	0	0.780567614	trans-PPS2
12562	L	-1.264694611	0.021650371	trans-PPS2
12567	L	0	0.221735743	trans-PPS2
12568	L	0	0.243078294	trans-PPS2
12572	L	0	0.801971176	trans-PPS2
12575	L	0	0.569429476	trans-PPS2
12577	L	0	0.302007824	trans-PPS2
12579	L	0	0.669038957	trans-PPS2
12580	L	-1.468359778	8.93E-05	trans-PPS2
12583	L	-1.32517339	0.00372572	trans-PPS2
12585	L	0	0.076394783	trans-PPS2
12591	L	0	0.669209968	trans-PPS2
12593	L	0	0.149762177	trans-PPS2
12606	L	0	0.068717917	trans-PPS2
12607	L	0	0.975528443	trans-PPS2
12608	L	1.479721495	0.00066575	trans-PPS2
12609	L	1.709661755	0.000247934	trans-PPS2
12611	L	-1.767038657	0.001180797	trans-PPS2
12613	L	0	0.595723073	trans-PPS2
12614	L	0	0.720778127	trans-PPS2
12615	L	0	0.587455358	trans-PPS2
12616	L	0	0.132066952	trans-PPS2
12617	L	0	0.890578259	trans-PPS2
12623	L	1.464390119	0.000372754	trans-PPS2
12626	L	0	0.923738481	trans-PPS2
12628	L	0	0.681241255	trans-PPS2
12630	L	-1.134595009	0.007440587	trans-PPS2
12632	L	0	0.976589031	trans-PPS2
12633	L	0	0.10319356	trans-PPS2
12643	L	0	0.110465311	trans-PPS2
12651	L	1.464576062	0.000791113	trans-PPS2
12660	L	0	0.155638235	trans-PPS2
12662	L	0	0.091547898	trans-PPS2
12667	L	0	0.258843956	trans-PPS2
12672	L	0	0.059193197	trans-PPS2
12675	L	0	0.073887392	trans-PPS2
12683	L	1.282636807	0.039457202	trans-PPS2
12684	L	0	0.866173711	trans-PPS2
12686	L	-2.291881388	0.000357476	trans-PPS2
12695	L	1.156348844	0.014109639	trans-PPS2
12696	L	-2.276438663	1.92E-05	trans-PPS2
12700	L	0	0.781675297	trans-PPS2
12702	L	0	0.654765941	trans-PPS2
12705	L	0	0.25674133	trans-PPS2
12715	L	0	0.271013307	trans-PPS2
12724	L	2.027452888	2.76E-05	trans-PPS2
12725	L	-1.324868134	0.026920842	trans-PPS2
12727	L	0	0.364653776	trans-PPS2
12737	L	-2.563545922	7.62E-07	trans-PPS2
12738	L	0	0.069968558	trans-PPS2
12741	L	-1.378930227	8.44E-05	trans-PPS2
12747	L	-1.144438194	0.048214679	trans-PPS2
12748	L	0	0.501734667	trans-PPS2
12750	L	0	0.224281969	trans-PPS2
12751	L	1.182162191	0.034462023	trans-PPS2
12752	L	0	0.819486616	trans-PPS2
12753	L	-1.567395745	0.000309619	trans-PPS2
12759	L	0	0.126806275	trans-PPS2
12763	L	-1.579050183	0.004358565	trans-PPS2
12764	L	1.141574152	0.036697734	trans-PPS2
12766	L	0	0.398810179	trans-PPS2
12772	L	0	0.070705606	trans-PPS2
12774	L	0	0.251556479	trans-PPS2
12775	L	0	0.982778756	trans-PPS2
12778	L	0	0.704228589	trans-PPS2
12780	L	0	0.800284416	trans-PPS2
12788	L	0	0.987664708	trans-PPS2
12790	L	0	0.418398305	trans-PPS2
12793	L	1.138872981	0.03144798	trans-PPS2
12794	L	0	0.759711284	trans-PPS2
12795	L	0	0.542752177	trans-PPS2
12798	L	0	0.737352403	trans-PPS2
12799	L	0	0.202611656	trans-PPS2
12801	L	-1.14831507	0.042968454	trans-PPS2
12802	L	-1.274908169	0.019807485	trans-PPS2
12804	L	0	0.536947731	trans-PPS2
12807	L	0	0.235994001	trans-PPS2
12808	L	-1.988969524	6.81E-08	trans-PPS2
12812	L	0	0.528878215	trans-PPS2
12817	L	0	0.381519579	trans-PPS2
12819	L	0	0.725708656	trans-PPS2
12821	L	0	0.161036002	trans-PPS2
12822	L	0	0.3636683	trans-PPS2
12826	L	0	0.100832513	trans-PPS2
12827	L	0	0.807439299	trans-PPS2
12830	L	0	0.059027408	trans-PPS2
12831	L	0	0.139185095	trans-PPS2
12832	L	0	0.053301617	trans-PPS2
12833	L	0	0.193376928	trans-PPS2
12834	L	0	0.390816808	trans-PPS2
12835	L	0	0.325958477	trans-PPS2
12837	L	0	0.621187563	trans-PPS2
12843	L	0	0.069059883	trans-PPS2
12847	L	0	0.155046554	trans-PPS2
12848	L	-1.339268202	8.81E-05	trans-PPS2
12850	L	1.141328207	0.026593058	trans-PPS2
12857	L	0	0.054452051	trans-PPS2
12858	L	0	0.890559827	trans-PPS2
12861	L	0	0.621198021	trans-PPS2
12864	L	-1.156446522	0.000718383	trans-PPS2
12865	L	0	0.101916528	trans-PPS2
12868	L	-1.405379518	0.000433587	trans-PPS2
12870	L	0	0.253521952	trans-PPS2
12876	L	0	0.426479951	trans-PPS2
12877	L	0	0.677818761	trans-PPS2
12879	L	0	0.768701565	trans-PPS2
12889	L	0	0.766940822	trans-PPS2
12891	L	1.131802573	0.034301729	trans-PPS2
12892	L	1.661878622	2.78E-06	trans-PPS2
12894	L	1.217818074	0.025060528	trans-PPS2
12896	L	1.463225948	1.12E-05	trans-PPS2
12902	L	0	0.321316056	trans-PPS2
12903	L	0	0.182155946	trans-PPS2
12908	L	1.593785311	0.012028841	trans-PPS2
12909	L	0	0.075699002	trans-PPS2
12912	L	0	0.651831636	trans-PPS2
12913	L	-1.316984187	0.002753545	trans-PPS2
12915	L	0	0.436297532	trans-PPS2
12916	L	-1.543685375	0.000386926	trans-PPS2
12918	L	0	0.207993768	trans-PPS2
12921	L	0	0.094455854	trans-PPS2
12922	L	0	0.149675595	trans-PPS2
12925	L	0	0.520147303	trans-PPS2
12927	L	0	0.235493829	trans-PPS2
12928	L	-1.327757445	0.010608637	trans-PPS2
12931	L	1.140202783	0.009725927	trans-PPS2
12934	L	-1.197638094	0.028901817	trans-PPS2
12944	L	-1.127871771	0.017110007	trans-PPS2
12950	L	0	0.267775871	trans-PPS2
12951	L	0	0.073233828	trans-PPS2
12952	L	0	0.793967752	trans-PPS2
12953	L	0	0.180582232	trans-PPS2
12958	L	1.172551783	0.048255748	trans-PPS2
12959	L	0	0.4285471	trans-PPS2
12960	L	0	0.3975386	trans-PPS2
12961	L	0	0.913288465	trans-PPS2
12964	L	1.162341655	0.047470596	trans-PPS2
12970	L	0	0.339329391	trans-PPS2
12972	L	1.402047617	0.001408503	trans-PPS2
12974	L	0	0.057135806	trans-PPS2
12977	L	0	0.520461203	trans-PPS2
12981	L	0	0.075412972	trans-PPS2
12982	L	0	0.069081684	trans-PPS2
12983	L	0	0.344473212	trans-PPS2
12986	L	0	0.054990677	trans-PPS2
12988	L	0	0.44167624	trans-PPS2
12995	L	0	0.324108813	trans-PPS2
13001	L	-1.335290566	9.33E-06	trans-PPS2
13006	L	-1.568570569	0.000129261	trans-PPS2
13009	L	1.824494434	0.000146165	trans-PPS2
13010	L	-1.155625202	0.018064062	trans-PPS2
13014	L	0	0.417124885	trans-PPS2
13016	L	0	0.144923443	trans-PPS2
13018	L	-1.423635074	0.000539033	trans-PPS2
13019	L	1.218549906	0.008509552	trans-PPS2
13030	L	-1.283783136	0.009193846	trans-PPS2
13033	L	0	0.736528532	trans-PPS2
13034	L	0	0.397200942	trans-PPS2
13035	L	1.374694027	0.000526078	trans-PPS2
13036	L	-1.126461831	0.032017718	trans-PPS2
13038	L	0	0.302263654	trans-PPS2
13040	L	0	0.246184219	trans-PPS2
13041	L	0	0.722092906	trans-PPS2
13047	L	1.4456608	0.002986852	trans-PPS2
13051	L	0	0.253279901	trans-PPS2
13052	L	-1.624477123	0.001076598	trans-PPS2
13056	L	0	0.066585243	trans-PPS2
13057	L	0	0.438564649	trans-PPS2
13058	L	0	0.063294548	trans-PPS2
13067	L	0	0.65972556	trans-PPS2
13074	L	0	0.072729154	trans-PPS2
13076	L	0	0.114082884	trans-PPS2
13077	L	0	0.84663251	trans-PPS2
13079	L	0	0.324055525	trans-PPS2
13082	L	0	0.284711376	trans-PPS2
13085	L	0	0.314022664	trans-PPS2
13088	L	0	0.059283777	trans-PPS2
13095	L	0	0.61770915	trans-PPS2
13096	L	1.218907718	0.032975786	trans-PPS2
13097	L	0	0.051786144	trans-PPS2
13101	L	-1.126005039	0.034280707	trans-PPS2
13105	L	0	0.860860054	trans-PPS2
13106	L	0	0.182973042	trans-PPS2
13107	L	-1.159302619	0.03927428	trans-PPS2
13109	L	0	0.625853225	trans-PPS2
13112	L	0	0.514324465	trans-PPS2
13113	L	0	0.49123674	trans-PPS2
13119	L	11.28508612	0.001618826	trans-PPS2
13120	L	0	0.22122921	trans-PPS2
13121	L	1.628915091	0.020563188	trans-PPS2
13122	L	1.682955425	0.0014627	trans-PPS2
13123	L	0	0.317746885	trans-PPS2
13124	L	2.395162628	0.000114151	trans-PPS2
13132	L	0	0.17593584	trans-PPS2
13134	L	0	0.569089286	trans-PPS2
13135	L	-1.425834365	3.68E-06	trans-PPS2
13136	L	0	0.959658657	trans-PPS2
13137	L	0	0.441735201	trans-PPS2
13139	L	0	0.272930044	trans-PPS2
13143	L	0	0.127035682	trans-PPS2
13144	L	-1.359845679	0.006803191	trans-PPS2
13163	L	-1.224121192	0.001134683	trans-PPS2
13166	L	0	0.581077795	trans-PPS2
13167	L	-1.124619466	0.021327811	trans-PPS2
13168	L	0	0.51754687	trans-PPS2
13169	L	0	0.694874976	trans-PPS2
13170	L	0	0.07829795	trans-PPS2
13171	L	0	0.084934229	trans-PPS2
13176	L	0	0.886347357	trans-PPS2
13177	L	1.283827247	0.002274903	trans-PPS2
13178	L	0	0.155681649	trans-PPS2
13179	L	0	0.06593427	trans-PPS2
13180	L	0	0.400751529	trans-PPS2
13185	L	0	0.869709201	trans-PPS2
13190	L	2.900616037	0.000756981	trans-PPS2
13191	L	0	0.495432815	trans-PPS2
13194	L	0	0.086720862	trans-PPS2
13195	L	0	0.495949208	trans-PPS2
13197	L	0	0.959401709	trans-PPS2
13198	L	0	0.761201248	trans-PPS2
13200	L	-1.853257956	0.012533732	trans-PPS2
13202	L	0	0.395784441	trans-PPS2
13204	L	0	0.094047685	trans-PPS2
13205	L	-1.693748275	9.34E-05	trans-PPS2
13207	L	-1.211304913	0.02909977	trans-PPS2
13209	L	0	0.15136809	trans-PPS2
13211	L	-1.366073762	0.000123382	trans-PPS2
13214	L	0	0.407893843	trans-PPS2
13215	L	0	0.522054125	trans-PPS2
13244	L	-1.123735817	0.037435341	trans-PPS2
13346	L	0	0.883666388	trans-PPS2
13349	L	0	0.359739368	trans-PPS2
13356	L	0	0.202757082	trans-PPS2
13358	L	0	0.49979984	trans-PPS2
13360	L	1.639168771	0.014507193	trans-PPS2
13361	L	0	0.431174031	trans-PPS2
13363	L	0	0.479980177	trans-PPS2
13367	L	0	0.064165439	trans-PPS2
13368	L	0	0.84648177	trans-PPS2
13370	L	1.903040298	1.41E-07	trans-PPS2
13382	L	0	0.59459787	trans-PPS2
13383	L	-1.555214725	0.001009869	trans-PPS2
13388	L	0	0.430785618	trans-PPS2
13394	L	0	0.418035629	trans-PPS2
13401	L	0	0.734856568	trans-PPS2
13419	L	0	0.315410247	trans-PPS2
13421	L	0	0.135364508	trans-PPS2
13424	L	0	0.9494804	trans-PPS2
13427	L	0	0.632116026	trans-PPS2
13434	L	0	0.320571603	trans-PPS2
13435	L	-1.273580527	0.028710483	trans-PPS2
13448	L	0	0.874398775	trans-PPS2
13449	L	0	0.348034309	trans-PPS2
13476	L	0	0.79020623	trans-PPS2
13480	L	0	0.535950599	trans-PPS2
13481	L	0	0.203107821	trans-PPS2
13486	L	-1.731419163	0.000317746	trans-PPS2
13494	L	-1.347650745	0.001940835	trans-PPS2
13495	L	0	0.583834879	trans-PPS2
13496	L	1.190591278	0.006719207	trans-PPS2
13506	L	0	0.959777192	trans-PPS2
13507	L	0	0.510817591	trans-PPS2
13518	L	1.744783185	2.45E-05	trans-PPS2
13521	L	1.403949897	0.000589275	trans-PPS2
13526	L	0	0.494595973	trans-PPS2
13527	L	0	0.95652998	trans-PPS2
13537	L	0	0.07527783	trans-PPS2
13542	L	0	0.323804418	trans-PPS2
13548	L	-1.254571171	0.045930813	trans-PPS2
13549	L	0	0.419368372	trans-PPS2
13555	L	0	0.226158382	trans-PPS2
13559	L	0	0.877277938	trans-PPS2
13560	L	0	0.336091701	trans-PPS2
13589	L	-1.266058681	0.006627609	trans-PPS2
13590	L	0	0.367886557	trans-PPS2
13595	L	0	0.377112245	trans-PPS2
13601	L	0	0.188376352	trans-PPS2
13602	L	0	0.061090242	trans-PPS2
13603	L	0	0.133578949	trans-PPS2
13605	L	0	0.195575631	trans-PPS2
13607	L	0	0.690418696	trans-PPS2
13609	L	-1.723420395	2.78E-05	trans-PPS2
13612	L	0	0.656973518	trans-PPS2
13614	L	0	0.288334948	trans-PPS2
13616	L	0	0.995650599	trans-PPS2
13617	L	0	0.844463937	trans-PPS2
13618	L	0	0.081232295	trans-PPS2
13619	L	0	0.07311842	trans-PPS2
13626	L	-1.324232959	4.55E-05	trans-PPS2
13628	L	0	0.59427017	trans-PPS2
13629	L	0	0.125186568	trans-PPS2
13636	L	-1.670442857	0.003183091	trans-PPS2
13641	L	0	0.914824096	trans-PPS2
13642	L	0	0.62295417	trans-PPS2
13649	L	-4.495036564	1.42E-05	trans-PPS2
13650	L	0	0.093416672	trans-PPS2
13653	L	0	0.221710343	trans-PPS2
13654	L	0	0.488033872	trans-PPS2
13663	L	0	0.640176974	trans-PPS2
13666	L	0	0.473949171	trans-PPS2
13667	L	0	0.301822773	trans-PPS2
13669	L	-1.840184662	0.002683441	trans-PPS2
13680	L	1.22027015	0.011921992	trans-PPS2
13684	L	0	0.079645817	trans-PPS2
13685	L	-1.301362146	0.000304807	trans-PPS2
13688	L	0	0.399718502	trans-PPS2
13690	L	0	0.636685016	trans-PPS2
13706	L	0	0.177448717	trans-PPS2
13709	L	-1.448779739	0.001801509	trans-PPS2
13711	L	0	0.241614124	trans-PPS2
13712	L	0	0.083184311	trans-PPS2
13713	L	0	0.109341879	trans-PPS2
13716	L	0	0.089289213	trans-PPS2
13717	L	0	0.528401362	trans-PPS2
13722	L	-1.283221576	0.000236401	trans-PPS2
13726	L	0	0.23993448	trans-PPS2
13728	L	1.1938145	0.027966582	trans-PPS2
13730	L	1.240094594	0.039879017	trans-PPS2
13731	L	0	0.25950811	trans-PPS2
13732	L	0	0.528250894	trans-PPS2
13733	L	0	0.506692421	trans-PPS2
13803	L	1.200188653	0.036032198	trans-PPS2
13804	L	0	0.461003847	trans-PPS2
13805	L	0	0.722701189	trans-PPS2
13808	L	0	0.464116245	trans-PPS2
13809	L	-1.198559301	0.000497442	trans-PPS2
13822	L	-1.408346673	0.018052798	trans-PPS2
13823	L	0	0.533022682	trans-PPS2
13828	L	0	0.958218381	trans-PPS2
13830	L	0	0.079915706	trans-PPS2
13831	L	-1.308002312	0.000587133	trans-PPS2
13835	L	0	0.679203765	trans-PPS2
13836	L	1.21568786	0.009476129	trans-PPS2
13838	L	0	0.724711964	trans-PPS2
13842	L	0	0.981169208	trans-PPS2
13845	L	0	0.517715373	trans-PPS2
13846	L	-1.429173975	0.000448301	trans-PPS2
13849	L	0	0.885908599	trans-PPS2
13850	L	0	0.071932025	trans-PPS2
13852	L	0	0.900742246	trans-PPS2
13854	L	1.29188051	0.004628514	trans-PPS2
13855	L	0	0.437318738	trans-PPS2
13857	L	0	0.529876381	trans-PPS2
13858	L	-2.167273779	3.35E-06	trans-PPS2
13860	L	0	0.620296863	trans-PPS2
13863	L	0	0.656421577	trans-PPS2
13864	L	-1.256572802	0.01327445	trans-PPS2
13865	L	1.465734033	3.47E-05	trans-PPS2
13867	L	0	0.36895145	trans-PPS2
13870	L	0	0.210453517	trans-PPS2
13871	L	0	0.751046434	trans-PPS2
13872	L	1.322200833	0.030886277	trans-PPS2
13875	L	0	0.852412744	trans-PPS2
13884	L	-1.185873413	0.001759839	trans-PPS2
13885	L	0	0.848998323	trans-PPS2
13897	L	1.16831889	0.030657289	trans-PPS2
13924	L	1.161568804	0.026626842	trans-PPS2
13929	L	0	0.451524701	trans-PPS2
13982	L	0	0.580259149	trans-PPS2
13984	L	0	0.146291156	trans-PPS2
13990	L	0	0.244311244	trans-PPS2
13992	L	0	0.91734375	trans-PPS2
13998	L	0	0.095973979	trans-PPS2
14000	L	0	0.434369493	trans-PPS2
14004	L	0	0.423772335	trans-PPS2
14009	L	0	0.195005889	trans-PPS2
14012	L	-1.940233457	2.73E-07	trans-PPS2
14027	L	0	0.286357803	trans-PPS2
14038	L	0	0.397991499	trans-PPS2
14043	L	0	0.089042976	trans-PPS2
14048	L	0	0.838347965	trans-PPS2
14050	L	0	0.778702733	trans-PPS2
14056	L	0	0.347823952	trans-PPS2
14057	L	1.270444841	0.001495378	trans-PPS2
14058	L	-1.219791709	0.000428995	trans-PPS2
14060	L	0	0.315439447	trans-PPS2
14061	L	0	0.093242203	trans-PPS2
14062	L	0	0.200156082	trans-PPS2
14066	L	0	0.353141597	trans-PPS2
14067	L	-1.19295775	0.001708568	trans-PPS2
14068	L	-1.206530057	0.015661414	trans-PPS2
14069	L	0	0.28176844	trans-PPS2
14070	L	0	0.916889033	trans-PPS2
14071	L	0	0.589917606	trans-PPS2
14073	L	0	0.2879665	trans-PPS2
14079	L	1.614625466	0.000277297	trans-PPS2
14080	L	0	0.271312696	trans-PPS2
14082	L	0	0.559681209	trans-PPS2
14083	L	0	0.778053165	trans-PPS2
14084	L	0	0.328786394	trans-PPS2
14085	L	0	0.907898132	trans-PPS2
14086	L	0	0.056175214	trans-PPS2
14087	L	0	0.579388983	trans-PPS2
14102	L	0	0.149141327	trans-PPS2
14104	L	0	0.998498465	trans-PPS2
14105	L	-1.569698641	0.028665816	trans-PPS2
14107	L	-1.460167639	0.000542303	trans-PPS2
14118	L	0	0.242470329	trans-PPS2
14119	L	0	0.628493705	trans-PPS2
14120	L	0	0.159002655	trans-PPS2
14121	L	0	0.826913022	trans-PPS2
14123	L	0	0.769842376	trans-PPS2
14127	L	-1.234130452	0.044267972	trans-PPS2
14128	L	0	0.612056355	trans-PPS2
14129	L	0	0.231125113	trans-PPS2
14130	L	0	0.248644043	trans-PPS2
14131	L	0	0.439396795	trans-PPS2
14132	L	0	0.12866952	trans-PPS2
14133	L	0	0.650535734	trans-PPS2
14148	L	0	0.060570808	trans-PPS2
14149	L	0	0.270435764	trans-PPS2
14151	L	0	0.242157232	trans-PPS2
14154	L	0	0.106439761	trans-PPS2
14155	L	0	0.808639531	trans-PPS2
14156	L	0	0.050513509	trans-PPS2
14158	L	0	0.088164725	trans-PPS2
14159	L	1.199132031	0.028302059	trans-PPS2
14160	L	0	0.92013852	trans-PPS2
14161	L	-1.152850897	0.003165839	trans-PPS2
14164	L	1.232153428	0.001036547	trans-PPS2
14167	L	0	0.913209821	trans-PPS2
14172	L	1.174208832	0.035650778	trans-PPS2
14183	L	-1.999148105	0.000396716	trans-PPS2
14184	L	0	0.151228784	trans-PPS2
14186	L	0	0.053780532	trans-PPS2
14187	L	0	0.112957158	trans-PPS2
14190	L	0	0.607298437	trans-PPS2
14191	L	0	0.768535291	trans-PPS2
14194	L	0	0.655945238	trans-PPS2
14198	L	0	0.72676186	trans-PPS2
14199	L	0	0.789928756	trans-PPS2
14200	L	0	0.610096403	trans-PPS2
14201	L	0	0.243361691	trans-PPS2
14204	L	0	0.944387314	trans-PPS2
14208	L	-1.528430684	0.000376343	trans-PPS2
14211	L	0	0.948289779	trans-PPS2
14219	L	0	0.679581873	trans-PPS2
14225	L	0	0.084634885	trans-PPS2
14227	L	-1.206176142	0.002349313	trans-PPS2
14229	L	0	0.310838754	trans-PPS2
14231	L	0	0.056214821	trans-PPS2
14232	L	0	0.594635002	trans-PPS2
14236	L	1.169964247	0.03932372	trans-PPS2
14238	L	0	0.119372877	trans-PPS2
14246	L	0	0.74745732	trans-PPS2
14248	L	1.300770486	0.00018638	trans-PPS2
14251	L	0	0.182029612	trans-PPS2
14255	L	1.123644221	0.04757759	trans-PPS2
14256	L	-1.206941689	0.021532386	trans-PPS2
14257	L	0	0.379261634	trans-PPS2
14260	L	0	0.656036256	trans-PPS2
14261	L	1.435895375	1.49E-05	trans-PPS2
14263	L	1.71952819	1.21E-06	trans-PPS2
14264	L	0	0.313051353	trans-PPS2
14265	L	0	0.542313013	trans-PPS2
14266	L	0	0.781674187	trans-PPS2
14268	L	0	0.221214928	trans-PPS2
14269	L	0	0.650968678	trans-PPS2
14270	L	0	0.053446371	trans-PPS2
14272	L	0	0.059534062	trans-PPS2
14276	L	-1.579770769	0.034937634	trans-PPS2
14281	L	0	0.166710069	trans-PPS2
14284	L	0	0.910340132	trans-PPS2
14287	L	0	0.417717864	trans-PPS2
14289	L	0	0.502035536	trans-PPS2
14293	L	0	0.659421189	trans-PPS2
14297	L	0	0.078213083	trans-PPS2
14300	L	-1.622468822	5.76E-05	trans-PPS2
14311	L	0	0.050707877	trans-PPS2
14312	L	0	0.710382967	trans-PPS2
14313	L	-1.839951487	2.59E-05	trans-PPS2
14314	L	0	0.708540026	trans-PPS2
14317	L	0	0.698461595	trans-PPS2
14344	L	0	0.310726426	trans-PPS2
14345	L	0	0.667765667	trans-PPS2
14348	L	0	0.802187748	trans-PPS2
14360	L	-1.350729883	0.002898002	trans-PPS2
14366	L	1.487607399	0.002885489	trans-PPS2
14367	L	-1.275537265	0.014334591	trans-PPS2
14368	L	-1.364307311	0.003532061	trans-PPS2
14369	L	0	0.106417956	trans-PPS2
14373	L	2.858617086	8.94E-07	trans-PPS2
14375	L	1.217329312	0.028360885	trans-PPS2
14376	L	-1.296225918	0.014293887	trans-PPS2
14377	L	-1.911482925	0.020773214	trans-PPS2
14381	L	-1.619252454	5.30E-05	trans-PPS2
14385	L	0	0.388048937	trans-PPS2
14387	L	0	0.23636446	trans-PPS2
14388	L	0	0.648829482	trans-PPS2
14389	L	0	0.087933315	trans-PPS2
14390	L	-1.275454002	0.019892709	trans-PPS2
14391	L	-1.449629873	0.002521951	trans-PPS2
14397	L	0	0.134115121	trans-PPS2
14401	L	0	0.474487191	trans-PPS2
14411	L	0	0.521367603	trans-PPS2
14412	L	0	0.061433714	trans-PPS2
14419	L	0	0.148306092	trans-PPS2
14420	L	0	0.638740433	trans-PPS2
14421	L	-1.242998746	0.020239437	trans-PPS2
14425	L	0	0.314624106	trans-PPS2
14426	L	0	0.689539564	trans-PPS2
14429	L	0	0.153103247	trans-PPS2
14430	L	-1.300301288	0.008919516	trans-PPS2
14431	L	1.457811358	0.006146431	trans-PPS2
14432	L	0	0.20293471	trans-PPS2
14450	L	0	0.469549359	trans-PPS2
14451	L	0	0.762312982	trans-PPS2
14455	L	0	0.733038931	trans-PPS2
14456	L	1.476486159	0.032669169	trans-PPS2
14460	L	0	0.708158271	trans-PPS2
14461	L	0	0.751796875	trans-PPS2
14463	L	0	0.194805601	trans-PPS2
14466	L	0	0.409547892	trans-PPS2
14468	L	-1.311018714	0.017542257	trans-PPS2
14469	L	0	0.86748247	trans-PPS2
14470	L	-1.53485108	7.10E-05	trans-PPS2
14472	L	0	0.050019505	trans-PPS2
14473	L	0	0.511377689	trans-PPS2
14489	L	-1.439090256	0.001665234	trans-PPS2
14527	L	0	0.185052029	trans-PPS2
14528	L	1.210542696	0.013031908	trans-PPS2
14533	L	0	0.348876957	trans-PPS2
14534	L	1.358054543	0.020229227	trans-PPS2
14536	L	0	0.059786212	trans-PPS2
14537	L	0	0.448142531	trans-PPS2
14544	L	1.944171482	3.86E-06	trans-PPS2
14545	L	0	0.140783223	trans-PPS2
14547	L	-1.723283153	9.17E-05	trans-PPS2
14555	L	0	0.301483558	trans-PPS2
14560	L	0	0.810150563	trans-PPS2
14562	L	0	0.212846713	trans-PPS2
14567	L	0	0.619801014	trans-PPS2
14570	L	0	0.859536016	trans-PPS2
14571	L	0	0.931850992	trans-PPS2
14579	L	0	0.075709555	trans-PPS2
14582	L	1.139199752	0.03247146	trans-PPS2
14584	L	1.256151723	0.004047817	trans-PPS2
14585	L	-1.923073758	0.002694452	trans-PPS2
14586	L	0	0.325499713	trans-PPS2
14587	L	0	0.312622158	trans-PPS2
14588	L	0	0.463980456	trans-PPS2
14593	L	0	0.834609904	trans-PPS2
14594	L	0	0.937151741	trans-PPS2
14602	L	0	0.249080061	trans-PPS2
14603	L	0	0.112928233	trans-PPS2
14605	L	0	0.140658782	trans-PPS2
14607	L	0	0.093252361	trans-PPS2
14609	L	0	0.12648304	trans-PPS2
14612	L	0	0.292864323	trans-PPS2
14615	L	0	0.365594238	trans-PPS2
14618	L	0	0.103994833	trans-PPS2
14619	L	1.155027376	0.007326281	trans-PPS2
14620	L	0	0.956187101	trans-PPS2
14623	L	0	0.684585717	trans-PPS2
14628	L	0	0.340521248	trans-PPS2
14629	L	-1.528903488	1.00E-04	trans-PPS2
14630	L	0	0.207457213	trans-PPS2
14634	L	0	0.593422691	trans-PPS2
14635	L	0	0.428880484	trans-PPS2
14645	L	0	0.441556817	trans-PPS2
14651	L	0	0.210783029	trans-PPS2
14658	L	0	0.347129905	trans-PPS2
14661	L	-1.123831339	0.007368426	trans-PPS2
14663	L	0	0.404938544	trans-PPS2
14664	L	0	0.232098479	trans-PPS2
14667	L	-3.083668809	0.003270662	trans-PPS2
14670	L	1.135356881	0.046383441	trans-PPS2
14672	L	1.329378427	5.41E-05	trans-PPS2
14673	L	0	0.091051276	trans-PPS2
14674	L	-2.353619862	0.000467734	trans-PPS2
14675	L	0	0.524061289	trans-PPS2
14679	L	-1.137622692	0.009220434	trans-PPS2
14682	L	1.466637177	2.34E-06	trans-PPS2
14685	L	1.329354586	0.006935666	trans-PPS2
14686	L	-1.14762809	0.034760925	trans-PPS2
14688	L	-1.384736934	0.004163	trans-PPS2
14693	L	0	0.118008236	trans-PPS2
14695	L	0	0.777137504	trans-PPS2
14696	L	0	0.507766091	trans-PPS2
14697	L	-1.245911582	0.002592726	trans-PPS2
14700	L	1.348190327	0.000874221	trans-PPS2
14701	L	0	0.07155209	trans-PPS2
14705	L	0	0.430250802	trans-PPS2
14708	L	0	0.840610777	trans-PPS2
14711	L	0	0.318172323	trans-PPS2
14712	L	0	0.070994684	trans-PPS2
14714	L	0	0.783459298	trans-PPS2
14718	L	-1.497082185	0.000403411	trans-PPS2
14725	L	0	0.876384421	trans-PPS2
14726	L	0	0.59130652	trans-PPS2
14731	L	0	0.428955281	trans-PPS2
14733	L	2.517538166	3.85E-06	trans-PPS2
14735	L	-1.402208459	0.000262562	trans-PPS2
14739	L	0	0.636869876	trans-PPS2
14744	L	0	0.185576463	trans-PPS2
14745	L	0	0.832833938	trans-PPS2
14747	L	0	0.083359747	trans-PPS2
14751	L	-1.245606025	0.041888308	trans-PPS2
14755	L	1.369747276	0.025750214	trans-PPS2
14756	L	0	0.933695237	trans-PPS2
14763	L	0	0.564987499	trans-PPS2
14767	L	0	0.528692994	trans-PPS2
14775	L	0	0.509568105	trans-PPS2
14776	L	0	0.809054573	trans-PPS2
14778	L	0	0.554341698	trans-PPS2
14782	L	-2.737244239	0.001026203	trans-PPS2
14786	L	0	0.528979659	trans-PPS2
14790	L	-1.367278921	2.02E-05	trans-PPS2
14791	L	-1.339619963	3.17E-05	trans-PPS2
14792	L	-1.123828061	0.02186111	trans-PPS2
14794	L	0	0.510995592	trans-PPS2
14797	L	0	0.115467769	trans-PPS2
14800	L	1.143388117	0.030316585	trans-PPS2
14807	L	0	0.358657031	trans-PPS2
14815	L	-1.201730617	0.008514012	trans-PPS2
14816	L	0	0.054916135	trans-PPS2
14823	L	-1.227218579	0.000619459	trans-PPS2
14824	L	0	0.45427089	trans-PPS2
14825	L	0	0.258844207	trans-PPS2
14827	L	-1.381250627	0.002540453	trans-PPS2
14828	L	-1.22423989	0.010504842	trans-PPS2
14829	L	0	0.234546053	trans-PPS2
14840	L	0	0.102837798	trans-PPS2
14842	L	0	0.061837366	trans-PPS2
14854	L	0	0.13384627	trans-PPS2
14858	L	1.481472234	0.006703935	trans-PPS2
14859	L	1.184283475	0.004040178	trans-PPS2
14860	L	0	0.761728331	trans-PPS2
14862	L	-1.138408376	0.044383949	trans-PPS2
14864	L	-2.548483617	0.000747157	trans-PPS2
14865	L	0	0.984521653	trans-PPS2
14866	L	0	0.064740308	trans-PPS2
14867	L	-1.441210837	0.000266873	trans-PPS2
14871	L	0	0.289363952	trans-PPS2
14872	L	0	0.376475164	trans-PPS2
14873	L	0	0.995585222	trans-PPS2
14874	L	0	0.768069708	trans-PPS2
14884	L	0	0.949222944	trans-PPS2
14885	L	-1.263069828	0.008475562	trans-PPS2
14886	L	0	0.102909056	trans-PPS2
14894	L	-1.232737993	0.010287216	trans-PPS2
14897	L	-1.178955628	0.032946665	trans-PPS2
14904	L	1.241122446	0.006176799	trans-PPS2
14916	L	0	0.495675719	trans-PPS2
14917	L	0	0.07508961	trans-PPS2
14923	L	0	0.518005549	trans-PPS2
14933	L	0	0.140384761	trans-PPS2
14934	L	0	0.79388184	trans-PPS2
14936	L	0	0.417193519	trans-PPS2
14943	L	0	0.483212325	trans-PPS2
14945	L	-1.21191172	0.027492398	trans-PPS2
14950	L	-1.364378489	4.21E-05	trans-PPS2
14958	L	-1.281699626	0.012136253	trans-PPS2
14961	L	0	0.19808984	trans-PPS2
14962	L	-1.172649241	0.013302069	trans-PPS2
14963	L	1.488343453	0.001352314	trans-PPS2
14969	L	0	0.196814519	trans-PPS2
14976	L	-1.219042413	0.001059969	trans-PPS2
14979	L	0	0.247987365	trans-PPS2
14991	L	-1.191921184	0.049946233	trans-PPS2
14997	L	0	0.720847274	trans-PPS2
14998	L	0	0.39239963	trans-PPS2
15000	L	0	0.434425347	trans-PPS2
15002	L	0	0.548372579	trans-PPS2
15007	L	0	0.15783152	trans-PPS2
15042	L	0	0.622391222	trans-PPS2
15043	L	0	0.132132994	trans-PPS2
15061	L	1.165886527	0.042728309	trans-PPS2
15064	L	0	0.256016066	trans-PPS2
15077	L	1.391852554	0.012692193	trans-PPS2
15107	L	1.470903563	2.55E-05	trans-PPS2
15108	L	1.430629024	0.000116265	trans-PPS2
15109	L	-1.438908899	2.91E-05	trans-PPS2
15112	L	0	0.10793283	trans-PPS2
15114	L	0	0.844397621	trans-PPS2
15115	L	-1.647556469	0.000667943	trans-PPS2
15132	L	0	0.229581869	trans-PPS2
15139	L	-1.172417753	0.004708111	trans-PPS2
15159	L	-1.553820881	0.011063994	trans-PPS2
15160	L	-1.216249522	8.80E-05	trans-PPS2
15161	L	-1.34846978	0.001405012	trans-PPS2
15162	L	0	0.959132832	trans-PPS2
15163	L	0	0.849528679	trans-PPS2
15166	L	0	0.053869355	trans-PPS2
15170	L	0	0.058952535	trans-PPS2
15182	L	0	0.351173123	trans-PPS2
15183	L	0	0.198754999	trans-PPS2
15184	L	1.212697555	0.043552809	trans-PPS2
15185	L	0	0.914725609	trans-PPS2
15186	L	0	0.560698188	trans-PPS2
15191	L	1.849804776	2.82E-05	trans-PPS2
15193	L	1.342103846	0.005633282	trans-PPS2
15199	L	0	0.246479057	trans-PPS2
15203	L	0	0.717539045	trans-PPS2
15204	L	0	0.074067998	trans-PPS2
15205	L	-1.269259533	0.014979842	trans-PPS2
15207	L	0	0.429644459	trans-PPS2
15211	L	1.371448302	0.005252576	trans-PPS2
15212	L	1.275062194	0.009834209	trans-PPS2
15213	L	0	0.22675694	trans-PPS2
15214	L	0	0.244317273	trans-PPS2
15216	L	0	0.068028097	trans-PPS2
15220	L	0	0.318195066	trans-PPS2
15223	L	0	0.260221129	trans-PPS2
15233	L	0	0.108665848	trans-PPS2
15235	L	-1.179018293	0.001479321	trans-PPS2
15239	L	0	0.900140519	trans-PPS2
15242	L	-1.538669529	0.013594535	trans-PPS2
15247	L	-1.298249299	0.006016982	trans-PPS2
15248	L	0	0.762177608	trans-PPS2
15254	L	-1.203677885	0.000432057	trans-PPS2
15259	L	-1.563131659	0.000293881	trans-PPS2
15260	L	0	0.050839537	trans-PPS2
15270	L	0	0.664830604	trans-PPS2
15273	L	0	0.957507981	trans-PPS2
15284	L	0	0.949325537	trans-PPS2
15288	L	0	0.200642457	trans-PPS2
15353	L	0	0.839407627	trans-PPS2
15356	L	0	0.218139981	trans-PPS2
15357	L	1.721007868	0.02380263	trans-PPS2
15360	L	0	0.231047558	trans-PPS2
15368	L	0	0.305274016	trans-PPS2
15370	L	0	0.929735789	trans-PPS2
15375	L	0	0.106623112	trans-PPS2
15376	L	0	0.63860185	trans-PPS2
15377	L	0	0.302773314	trans-PPS2
15378	L	0	0.442174731	trans-PPS2
15388	L	-1.37118768	0.046056848	trans-PPS2
15399	L	0	0.907127816	trans-PPS2
15402	L	0	0.624600214	trans-PPS2
15404	L	0	0.399443191	trans-PPS2
15410	L	0	0.48887067	trans-PPS2
15417	L	0	0.080469032	trans-PPS2
15427	L	0	0.393888918	trans-PPS2
15437	L	0	0.458952496	trans-PPS2
15439	L	0	0.510586924	trans-PPS2
15441	L	-1.14626381	0.009992803	trans-PPS2
15442	L	0	0.213938659	trans-PPS2
15445	L	0	0.680734058	trans-PPS2
15450	L	-1.246531007	0.001556383	trans-PPS2
15451	L	1.211055131	0.000297806	trans-PPS2
15452	L	0	0.624628254	trans-PPS2
15458	L	0	0.717537974	trans-PPS2
15460	L	0	0.342524864	trans-PPS2
15463	L	-1.307052071	0.008278978	trans-PPS2
15465	L	0	0.738144986	trans-PPS2
15466	L	0	0.794841196	trans-PPS2
15467	L	-1.550174481	0.004207441	trans-PPS2
15468	L	0	0.599773637	trans-PPS2
15469	L	-2.02171506	6.96E-05	trans-PPS2
15473	L	0	0.796796886	trans-PPS2
15483	L	0	0.147489741	trans-PPS2
15485	L	0	0.368834275	trans-PPS2
15486	L	-1.189876389	0.016124625	trans-PPS2
15488	L	1.262974445	0.000397712	trans-PPS2
15490	L	0	0.323400115	trans-PPS2
15493	L	0	0.562503114	trans-PPS2
15496	L	-1.832347447	0.002717482	trans-PPS2
15499	L	0	0.065537004	trans-PPS2
15502	L	1.255008301	0.000198448	trans-PPS2
15505	L	1.428461329	0.000980844	trans-PPS2
15511	L	1.962790878	0.008341013	trans-PPS2
15512	L	0	0.197526605	trans-PPS2
15516	L	0	0.974613536	trans-PPS2
15525	L	0	0.537848334	trans-PPS2
15526	L	0	0.503455281	trans-PPS2
15528	L	0	0.247618724	trans-PPS2
15529	L	-1.646289467	2.70E-06	trans-PPS2
15530	L	0	0.303935712	trans-PPS2
15547	L	1.288339397	0.047415162	trans-PPS2
15550	L	0	0.338414643	trans-PPS2
15551	L	0	0.417848707	trans-PPS2
15566	L	0	0.086808038	trans-PPS2
15568	L	0	0.484390668	trans-PPS2
15571	L	0	0.825928565	trans-PPS2
15572	L	0	0.974647468	trans-PPS2
15574	L	1.254046541	0.045432258	trans-PPS2
15587	L	0	0.212678375	trans-PPS2
15891	L	0	0.996205274	trans-PPS2
15893	L	0	0.329228351	trans-PPS2
15894	L	0	0.346859308	trans-PPS2
15896	L	0	0.840505792	trans-PPS2
15900	L	0	0.128320052	trans-PPS2
15902	L	-2.220972369	0.000314476	trans-PPS2
15903	L	-1.820710183	0.000345999	trans-PPS2
15904	L	-1.309316932	0.017941952	trans-PPS2
15925	L	0	0.265130735	trans-PPS2
15926	L	0	0.108350761	trans-PPS2
15929	L	0	0.418097208	trans-PPS2
15931	L	0	0.839617981	trans-PPS2
15936	L	-1.549617326	0.006560464	trans-PPS2
15937	L	-1.208735264	0.023843111	trans-PPS2
15939	L	0	0.987623802	trans-PPS2
15944	L	0	0.568735066	trans-PPS2
15945	L	0	0.254603214	trans-PPS2
15950	L	0	0.992698828	trans-PPS2
15951	L	0	0.162428278	trans-PPS2
15953	L	0	0.330782479	trans-PPS2
15957	L	2.594685458	0.000559913	trans-PPS2
15958	L	0	0.100928831	trans-PPS2
15976	L	0	0.193670454	trans-PPS2
15977	L	0	0.422904924	trans-PPS2
15979	L	-1.416774834	0.001668003	trans-PPS2
15980	L	0	0.061325544	trans-PPS2
15982	L	0	0.393606088	trans-PPS2
15983	L	-1.579529149	6.01E-06	trans-PPS2
15985	L	-1.226863358	0.031641037	trans-PPS2
16001	L	0	0.146779402	trans-PPS2
16002	L	0	0.676561082	trans-PPS2
16004	L	0	0.741241019	trans-PPS2
16005	L	0	0.283259727	trans-PPS2
16006	L	0	0.210824701	trans-PPS2
16008	L	-1.469454302	0.00087667	trans-PPS2
16009	L	1.521220202	0.013512653	trans-PPS2
16010	L	0	0.843198301	trans-PPS2
16068	L	0	0.376236879	trans-PPS2
16069	L	0	0.574258628	trans-PPS2
16147	L	1.167101227	0.007708494	trans-PPS2
16149	L	0	0.472335604	trans-PPS2
16151	L	-1.259051979	0.043486449	trans-PPS2
16155	L	-1.533634455	0.000635426	trans-PPS2
16160	L	-1.121828988	0.047209233	trans-PPS2
16163	L	0	0.655985309	trans-PPS2
16164	L	-2.039102233	2.39E-06	trans-PPS2
16165	L	0	0.413778126	trans-PPS2
16168	L	0	0.701254721	trans-PPS2
16169	L	0	0.414773729	trans-PPS2
16170	L	0	0.132600834	trans-PPS2
16171	L	0	0.695216581	trans-PPS2
16172	L	-1.498317074	0.000313099	trans-PPS2
16173	L	0	0.709613101	trans-PPS2
16175	L	0	0.182050339	trans-PPS2
16176	L	0	0.626926295	trans-PPS2
16177	L	-1.268768812	0.030694553	trans-PPS2
16178	L	0	0.783567564	trans-PPS2
16179	L	1.489875335	0.000363492	trans-PPS2
16180	L	0	0.827332538	trans-PPS2
16181	L	1.207078725	0.012089161	trans-PPS2
16183	L	0	0.477570471	trans-PPS2
16186	L	0	0.152973437	trans-PPS2
16188	L	0	0.605868124	trans-PPS2
16190	L	0	0.15006766	trans-PPS2
16194	L	1.383627797	0.024090975	trans-PPS2
16195	L	0	0.060056341	trans-PPS2
16197	L	0	0.165894128	trans-PPS2
16198	L	0	0.223493418	trans-PPS2
16199	L	0	0.824701613	trans-PPS2
16201	L	-1.261684483	0.004547534	trans-PPS2
16202	L	1.245566482	0.010102528	trans-PPS2
16204	L	0	0.78128965	trans-PPS2
16205	L	0	0.242955497	trans-PPS2
16210	L	0	0.66719484	trans-PPS2
16211	L	0	0.063847226	trans-PPS2
16323	L	-1.374620374	0.002288737	trans-PPS2
16324	L	0	0.792876382	trans-PPS2
16325	L	0	0.170774703	trans-PPS2
16326	L	1.739066968	0.005357	trans-PPS2
16328	L	0	0.348114479	trans-PPS2
16329	L	0	0.060396403	trans-PPS2
16330	L	0	0.068719821	trans-PPS2
16331	L	0	0.71805613	trans-PPS2
16332	L	0	0.218688836	trans-PPS2
16333	L	0	0.411197783	trans-PPS2
16341	L	-1.117074907	0.01005913	trans-PPS2
16348	L	1.523046945	0.003819846	trans-PPS2
16362	L	0	0.270743798	trans-PPS2
16365	L	0	0.266751287	trans-PPS2
16371	L	0	0.09869676	trans-PPS2
16391	L	0	0.390728653	trans-PPS2
16396	L	0	0.273999685	trans-PPS2
16400	L	0	0.889614383	trans-PPS2
16401	L	0	0.800630184	trans-PPS2
16402	L	0	0.373992958	trans-PPS2
16403	L	0	0.118392458	trans-PPS2
16404	L	0	0.278503277	trans-PPS2
16407	L	0	0.133736058	trans-PPS2
16412	L	-1.408809869	2.31E-05	trans-PPS2
16413	L	0	0.103986277	trans-PPS2
16414	L	0	0.206517521	trans-PPS2
16419	L	0	0.252101819	trans-PPS2
16421	L	0	0.278218263	trans-PPS2
16424	L	-1.313590354	6.01E-05	trans-PPS2
16425	L	-1.26921619	0.000146073	trans-PPS2
16426	L	0	0.081310824	trans-PPS2
16427	L	0	0.245407855	trans-PPS2
16429	L	0	0.753651947	trans-PPS2
16430	L	0	0.196755427	trans-PPS2
16431	L	1.198023923	0.042871767	trans-PPS2
16432	L	0	0.0869346	trans-PPS2
16434	L	0	0.47982318	trans-PPS2
16438	L	0	0.08591254	trans-PPS2
16447	L	1.1663287	0.047234255	trans-PPS2
16449	L	0	0.902149197	trans-PPS2
16451	L	-1.483844513	1.59E-06	trans-PPS2
16452	L	0	0.56376902	trans-PPS2
16456	L	-1.239430485	0.001167216	trans-PPS2
16468	L	0	0.381922298	trans-PPS2
16475	L	0	0.088890943	trans-PPS2
16476	L	0	0.327897441	trans-PPS2
16477	L	-1.846042964	0.002806216	trans-PPS2
16478	L	0	0.705850409	trans-PPS2
16480	L	1.555564739	0.000434984	trans-PPS2
16492	L	0	0.602310405	trans-PPS2
16495	L	0	0.736874229	trans-PPS2
16497	L	0	0.834496912	trans-PPS2
16498	L	0	0.162250713	trans-PPS2
16499	L	0	0.932325912	trans-PPS2
16500	L	0	0.621385014	trans-PPS2
16512	L	-1.189204926	0.032459352	trans-PPS2
16513	L	0	0.938547379	trans-PPS2
16514	L	1.134727478	0.018624642	trans-PPS2
16517	L	0	0.608260169	trans-PPS2
16519	L	0	0.725405326	trans-PPS2
16522	L	0	0.562750499	trans-PPS2
16523	L	0	0.105770013	trans-PPS2
16527	L	0	0.200845978	trans-PPS2
16529	L	0	0.454976471	trans-PPS2
16530	L	0	0.582949213	trans-PPS2
16536	L	1.150006957	0.02750337	trans-PPS2
16541	L	0	0.355247877	trans-PPS2
16542	L	0	0.815492366	trans-PPS2
16543	L	0	0.190891811	trans-PPS2
16545	L	0	0.548751087	trans-PPS2
16548	L	-1.211583214	0.022883723	trans-PPS2
16553	L	0	0.776656918	trans-PPS2
16558	L	0	0.86370822	trans-PPS2
16560	L	0	0.229567393	trans-PPS2
16561	L	-1.30385222	0.009041085	trans-PPS2
16564	L	-2.994232227	2.93E-06	trans-PPS2
16565	L	0	0.08189505	trans-PPS2
16568	L	1.172457227	0.006978768	trans-PPS2
16569	L	0	0.10836119	trans-PPS2
16570	L	0	0.356045552	trans-PPS2
16573	L	0	0.185325652	trans-PPS2
16581	L	1.315798233	0.000600178	trans-PPS2
16582	L	0	0.986721204	trans-PPS2
16588	L	-1.299121846	0.003172691	trans-PPS2
16593	L	0	0.876641764	trans-PPS2
16596	L	1.410388854	0.003428282	trans-PPS2
16597	L	-2.093968647	0.000126182	trans-PPS2
16598	L	0	0.765492281	trans-PPS2
16600	L	0	0.375907579	trans-PPS2
16601	L	1.276935852	0.02330301	trans-PPS2
16612	L	0	0.270059391	trans-PPS2
16613	L	1.199293089	0.011467247	trans-PPS2
16624	L	1.216399203	0.044415347	trans-PPS2
16628	L	0	0.985888384	trans-PPS2
16633	L	-1.333691099	0.006729976	trans-PPS2
16637	L	0	0.870088508	trans-PPS2
16646	L	-1.35874956	0.000367973	trans-PPS2
16648	L	-1.705700453	0.005421673	trans-PPS2
16649	L	1.341254076	0.00283383	trans-PPS2
16650	L	1.169212877	0.045028569	trans-PPS2
16651	L	0	0.247003906	trans-PPS2
16653	L	-1.488730305	6.03E-06	trans-PPS2
16658	L	0	0.069432259	trans-PPS2
16661	L	1.346644047	0.001582818	trans-PPS2
16663	L	0	0.634463529	trans-PPS2
16668	L	0	0.13748657	trans-PPS2
16669	L	0	0.446745717	trans-PPS2
16670	L	0	0.151198135	trans-PPS2
16682	L	0	0.575439119	trans-PPS2
16694	L	0	0.361998423	trans-PPS2
16728	L	0	0.774831702	trans-PPS2
16763	L	1.341653444	0.00146947	trans-PPS2
16764	L	1.123102885	0.021401188	trans-PPS2
16772	L	0	0.438479973	trans-PPS2
16774	L	0	0.876314959	trans-PPS2
16776	L	0	0.67368912	trans-PPS2
16777	L	0	0.986125616	trans-PPS2
16779	L	0	0.335582402	trans-PPS2
16784	L	-1.155017195	0.00117244	trans-PPS2
16790	L	0	0.084150925	trans-PPS2
16792	L	0	0.363869712	trans-PPS2
16795	L	0	0.368969068	trans-PPS2
16796	L	0	0.513353341	trans-PPS2
16797	L	0	0.896456611	trans-PPS2
16798	L	0	0.189147816	trans-PPS2
16800	L	0	0.245782828	trans-PPS2
16801	L	1.274441036	0.046851678	trans-PPS2
16803	L	-1.271482723	0.02813922	trans-PPS2
16816	L	-1.159583403	0.014276683	trans-PPS2
16819	L	3.583878324	0.045330466	trans-PPS2
16822	L	0	0.133381205	trans-PPS2
16825	L	0	0.059980208	trans-PPS2
16826	L	0	0.271880891	trans-PPS2
16832	L	0	0.659639001	trans-PPS2
16833	L	0	0.643327014	trans-PPS2
16834	L	0	0.501553753	trans-PPS2
16835	L	1.265629607	0.017721518	trans-PPS2
16840	L	0	0.947260296	trans-PPS2
16848	L	0	0.426573299	trans-PPS2
16852	L	2.71236742	8.04E-05	trans-PPS2
16854	L	0	0.809930065	trans-PPS2
16855	L	0	0.056999223	trans-PPS2
16859	L	-1.229966116	0.004712066	trans-PPS2
16870	L	0	0.981400575	trans-PPS2
16872	L	0	0.996872195	trans-PPS2
16873	L	0	0.833147816	trans-PPS2
16874	L	0	0.384742034	trans-PPS2
16878	L	0	0.834770228	trans-PPS2
16880	L	0	0.699462257	trans-PPS2
16881	L	0	0.116894273	trans-PPS2
16882	L	0	0.179233653	trans-PPS2
16889	L	0	0.10500571	trans-PPS2
16890	L	0	0.054234296	trans-PPS2
16891	L	2.038530922	3.68E-05	trans-PPS2
16897	L	0	0.836374065	trans-PPS2
16906	L	0	0.946043987	trans-PPS2
16909	L	0	0.432361982	trans-PPS2
16912	L	0	0.154474926	trans-PPS2
16913	L	0	0.173484028	trans-PPS2
16918	L	0	0.6536806	trans-PPS2
16922	L	0	0.716842165	trans-PPS2
16924	L	0	0.667433966	trans-PPS2
16949	L	0	0.944278768	trans-PPS2
16952	L	0	0.640559374	trans-PPS2
16956	L	-1.789399818	0.002601098	trans-PPS2
16969	L	0	0.952075922	trans-PPS2
16970	L	0	0.065888436	trans-PPS2
16971	L	1.147146607	0.034586353	trans-PPS2
16973	L	0	0.806217232	trans-PPS2
16974	L	0	0.061958099	trans-PPS2
16976	L	-1.249522796	0.027480271	trans-PPS2
16981	L	0	0.686260423	trans-PPS2
16985	L	0	0.66295906	trans-PPS2
16992	L	0	0.07223581	trans-PPS2
16994	L	0	0.735426398	trans-PPS2
16998	L	0	0.274994014	trans-PPS2
17000	L	1.354137249	0.000273364	trans-PPS2
17005	L	0	0.488637953	trans-PPS2
17022	L	-1.585191746	0.01423759	trans-PPS2
17025	L	0	0.083896894	trans-PPS2
17035	L	0	0.235315189	trans-PPS2
17057	L	0	0.692059739	trans-PPS2
17060	L	0	0.27718725	trans-PPS2
17063	L	0	0.20588847	trans-PPS2
17064	L	0	0.745169605	trans-PPS2
17068	L	0	0.114784782	trans-PPS2
17071	L	0	0.12146567	trans-PPS2
17075	L	0	0.600301498	trans-PPS2
17076	L	0	0.814754611	trans-PPS2
17083	L	0	0.071616759	trans-PPS2
17084	L	-1.509116461	0.026140754	trans-PPS2
17085	L	0	0.557407655	trans-PPS2
17087	L	0	0.689219748	trans-PPS2
17089	L	0	0.389726425	trans-PPS2
17095	L	0	0.564025291	trans-PPS2
17096	L	-1.858286539	0.004620758	trans-PPS2
17105	L	-1.647696725	0.023538702	trans-PPS2
17112	L	0	0.144221325	trans-PPS2
17113	L	0	0.745739911	trans-PPS2
17117	L	0	0.310703465	trans-PPS2
17118	L	0	0.160289739	trans-PPS2
17120	L	-1.14016836	0.029712948	trans-PPS2
17122	L	1.486903123	8.32E-06	trans-PPS2
17123	L	1.222222662	0.031140883	trans-PPS2
17125	L	-1.316978021	0.001364427	trans-PPS2
17127	L	0	0.065074046	trans-PPS2
17128	L	-1.237540609	0.004332266	trans-PPS2
17129	L	-1.292881856	0.003685269	trans-PPS2
17130	L	-1.205129294	0.011570181	trans-PPS2
17131	L	0	0.158986843	trans-PPS2
17132	L	0	0.696242946	trans-PPS2
17133	L	0	0.744939889	trans-PPS2
17134	L	1.574685788	0.001716735	trans-PPS2
17135	L	0	0.09181518	trans-PPS2
17151	L	-1.678523512	0.003993857	trans-PPS2
17153	L	0	0.062703116	trans-PPS2
17156	L	0	0.060187433	trans-PPS2
17158	L	-1.154709968	0.030607578	trans-PPS2
17160	L	0	0.485911629	trans-PPS2
17161	L	-1.278821422	0.000204554	trans-PPS2
17164	L	1.278912679	0.047843	trans-PPS2
17165	L	0	0.230212021	trans-PPS2
17167	L	0	0.17772381	trans-PPS2
17168	L	0	0.303037652	trans-PPS2
17169	L	0	0.543488071	trans-PPS2
17171	L	0	0.166643726	trans-PPS2
17174	L	-1.213827541	0.03100111	trans-PPS2
17175	L	0	0.963849505	trans-PPS2
17178	L	0	0.374901	trans-PPS2
17179	L	0	0.43649376	trans-PPS2
17181	L	0	0.344834858	trans-PPS2
17182	L	0	0.948168474	trans-PPS2
17184	L	-1.229741727	0.015330322	trans-PPS2
17187	L	0	0.24278255	trans-PPS2
17188	L	0	0.718360631	trans-PPS2
17189	L	0	0.190300318	trans-PPS2
17191	L	0	0.981662211	trans-PPS2
17192	L	-1.288079446	0.008698122	trans-PPS2
17194	L	0	0.72610319	trans-PPS2
17195	L	0	0.284835839	trans-PPS2
17210	L	0	0.255899812	trans-PPS2
17216	L	1.190583422	0.022843796	trans-PPS2
17217	L	0	0.931861015	trans-PPS2
17219	L	0	0.306395053	trans-PPS2
17220	L	-1.828418948	3.42E-05	trans-PPS2
17221	L	0	0.257696443	trans-PPS2
17222	L	-1.167052006	0.026376638	trans-PPS2
17225	L	0	0.171786592	trans-PPS2
17227	L	0	0.546726095	trans-PPS2
17230	L	0	0.13982621	trans-PPS2
17237	L	-1.518481664	0.011254622	trans-PPS2
17242	L	0	0.964252347	trans-PPS2
17248	L	0	0.459727663	trans-PPS2
17250	L	0	0.64923162	trans-PPS2
17252	L	0	0.878327274	trans-PPS2
17254	L	0	0.902395529	trans-PPS2
17256	L	0	0.436696317	trans-PPS2
17257	L	0	0.43646759	trans-PPS2
17281	L	0	0.069361476	trans-PPS2
17283	L	1.442685124	0.000126163	trans-PPS2
17289	L	0	0.215957674	trans-PPS2
17292	L	0	0.29135564	trans-PPS2
17294	L	0	0.318730175	trans-PPS2
17304	L	0	0.336399821	trans-PPS2
17305	L	0	0.207250259	trans-PPS2
17308	L	0	0.103948329	trans-PPS2
17309	L	0	0.273305721	trans-PPS2
17311	L	0	0.22794653	trans-PPS2
17312	L	0	0.379773086	trans-PPS2
17313	L	0	0.14489916	trans-PPS2
17314	L	0	0.173154838	trans-PPS2
17329	L	0	0.897036672	trans-PPS2
17330	L	-1.284302685	0.03067709	trans-PPS2
17341	L	0	0.226052297	trans-PPS2
17346	L	1.338088909	0.003004655	trans-PPS2
17347	L	0	0.677128402	trans-PPS2
17350	L	0	0.119626019	trans-PPS2
17354	L	0	0.069868233	trans-PPS2
17355	L	0	0.961973158	trans-PPS2
17356	L	0	0.171112898	trans-PPS2
17380	L	0	0.931309942	trans-PPS2
17387	L	-1.557548823	0.012504847	trans-PPS2
17388	L	1.439990616	0.003714932	trans-PPS2
17390	L	0	0.33934579	trans-PPS2
17392	L	0	0.397664159	trans-PPS2
17420	L	0	0.59025872	trans-PPS2
17423	L	0	0.176470521	trans-PPS2
17425	L	0	0.414447998	trans-PPS2
17427	L	0	0.078702362	trans-PPS2
17428	L	0	0.222550516	trans-PPS2
17436	L	0	0.355928991	trans-PPS2
17444	L	0	0.471099873	trans-PPS2
17448	L	0	0.199156961	trans-PPS2
17454	L	0	0.382803627	trans-PPS2
17463	L	-1.503529854	7.74E-05	trans-PPS2
17475	L	0	0.362403128	trans-PPS2
17476	L	0	0.187283974	trans-PPS2
17524	L	0	0.451210337	trans-PPS2
17527	L	0	0.79230001	trans-PPS2
17532	L	1.211274319	0.003247084	trans-PPS2
17533	L	0	0.123513142	trans-PPS2
17537	L	0	0.979463393	trans-PPS2
17681	L	0	0.765934008	trans-PPS2
17684	L	0	0.125065663	trans-PPS2
17685	L	0	0.417410966	trans-PPS2
17686	L	0	0.286034749	trans-PPS2
17688	L	0	0.846465915	trans-PPS2
17691	L	0	0.965268605	trans-PPS2
17692	L	0	0.288397156	trans-PPS2
17698	L	0	0.129927999	trans-PPS2
17700	L	0	0.126731858	trans-PPS2
17701	L	0	0.059953189	trans-PPS2
17713	L	0	0.51046353	trans-PPS2
17714	L	0	0.108283835	trans-PPS2
17750	L	2.438791996	0.015615471	trans-PPS2
17751	L	0	0.109280425	trans-PPS2
17752	L	0	0.39445254	trans-PPS2
17754	L	1.126228708	0.011075814	trans-PPS2
17755	L	0	0.530732696	trans-PPS2
17758	L	0	0.959068852	trans-PPS2
17763	L	0	0.262325957	trans-PPS2
17765	L	0	0.344102971	trans-PPS2
17766	L	0	0.403809428	trans-PPS2
17768	L	-1.231232946	0.019097351	trans-PPS2
17769	L	0	0.831498582	trans-PPS2
17771	L	0	0.095050263	trans-PPS2
17772	L	-1.510500756	2.17E-05	trans-PPS2
17773	L	1.239152139	0.021437823	trans-PPS2
17775	L	-1.410620741	0.001071312	trans-PPS2
17776	L	0	0.285395123	trans-PPS2
17827	L	0	0.885609172	trans-PPS2
17828	L	0	0.232654343	trans-PPS2
17829	L	0	0.234443853	trans-PPS2
17833	L	0	0.34425479	trans-PPS2
17836	L	0	0.728465624	trans-PPS2
17842	L	0	0.828517882	trans-PPS2
17844	L	1.154122011	0.00687937	trans-PPS2
17846	L	0	0.051416718	trans-PPS2
17850	L	0	0.84625521	trans-PPS2
17855	L	0	0.184362008	trans-PPS2
17857	L	0	0.717614124	trans-PPS2
17859	L	0	0.72624287	trans-PPS2
17863	L	0	0.588360479	trans-PPS2
17869	L	0	0.616301434	trans-PPS2
17872	L	0	0.185020847	trans-PPS2
17874	L	0	0.322580555	trans-PPS2
17877	L	0	0.835784937	trans-PPS2
17880	L	0	0.513269032	trans-PPS2
17883	L	0	0.66578295	trans-PPS2
17885	L	0	0.983011005	trans-PPS2
17886	L	0	0.330855524	trans-PPS2
17888	L	0	0.066319428	trans-PPS2
17896	L	0	0.267282194	trans-PPS2
17897	L	0	0.76683596	trans-PPS2
17909	L	0	0.17562834	trans-PPS2
17910	L	0	0.640104317	trans-PPS2
17913	L	-1.695290198	0.006335745	trans-PPS2
17919	L	0	0.117900764	trans-PPS2
17920	L	-1.237782902	0.014232141	trans-PPS2
17921	L	-1.312825314	0.006435556	trans-PPS2
17922	L	1.240505516	0.017722358	trans-PPS2
17926	L	0	0.84077251	trans-PPS2
17928	L	0	0.167094318	trans-PPS2
17932	L	0	0.82998609	trans-PPS2
17936	L	-1.694244675	0.002170417	trans-PPS2
17937	L	0	0.86775358	trans-PPS2
17939	L	-1.381676842	0.000579367	trans-PPS2
17940	L	0	0.485416686	trans-PPS2
17948	L	0	0.059176207	trans-PPS2
17955	L	0	0.409062442	trans-PPS2
17957	L	0	0.290188425	trans-PPS2
17960	L	0	0.983259226	trans-PPS2
17961	L	0	0.168620475	trans-PPS2
17965	L	0	0.567378102	trans-PPS2
17969	L	0	0.20967545	trans-PPS2
17972	L	0	0.943539972	trans-PPS2
17974	L	0	0.611145828	trans-PPS2
17975	L	0	0.147910939	trans-PPS2
17978	L	-1.6770493	1.74E-05	trans-PPS2
17984	L	0	0.151006482	trans-PPS2
17988	L	-1.475153326	0.002458977	trans-PPS2
17991	L	0	0.520879245	trans-PPS2
17992	L	-1.23877247	0.004304832	trans-PPS2
17993	L	0	0.106539292	trans-PPS2
17995	L	0	0.118927042	trans-PPS2
17996	L	0	0.061267122	trans-PPS2
17997	L	-1.294437825	0.00109822	trans-PPS2
17999	L	-1.278768978	0.000821997	trans-PPS2
18003	L	-1.333453988	0.005949122	trans-PPS2
18007	L	-1.125610078	0.040473125	trans-PPS2
18008	L	1.208936205	0.046804075	trans-PPS2
18015	L	0	0.0658342	trans-PPS2
18016	L	1.2572955	0.005227529	trans-PPS2
18018	L	0	0.999905566	trans-PPS2
18019	L	0	0.21791355	trans-PPS2
18020	L	0	0.470549513	trans-PPS2
18021	L	-1.326342746	0.006644489	trans-PPS2
18024	L	0	0.44449375	trans-PPS2
18029	L	0	0.217052623	trans-PPS2
18030	L	-1.420801335	0.028736623	trans-PPS2
18033	L	0	0.751156411	trans-PPS2
18034	L	0	0.106379752	trans-PPS2
18036	L	0	0.814091554	trans-PPS2
18037	L	0	0.835156527	trans-PPS2
18038	L	0	0.100718229	trans-PPS2
18041	L	0	0.120091806	trans-PPS2
18045	L	-1.815782484	6.02E-06	trans-PPS2
18048	L	-1.345502607	0.042308928	trans-PPS2
18049	L	0	0.896416556	trans-PPS2
18053	L	0	0.880219287	trans-PPS2
18074	L	0	0.125550368	trans-PPS2
18080	L	0	0.310304123	trans-PPS2
18081	L	0	0.053238923	trans-PPS2
18082	L	-1.192904129	0.041748428	trans-PPS2
18087	L	0	0.444227748	trans-PPS2
18091	L	0	0.531976205	trans-PPS2
18099	L	-1.329822843	0.001762724	trans-PPS2
18100	L	0	0.152819946	trans-PPS2
18102	L	-1.34575026	0.00019731	trans-PPS2
18104	L	1.462924968	0.020622485	trans-PPS2
18107	L	0	0.383593419	trans-PPS2
18109	L	0	0.919927806	trans-PPS2
18113	L	0	0.275967105	trans-PPS2
18114	L	-1.787643594	0.006548803	trans-PPS2
18115	L	0	0.918315546	trans-PPS2
18117	L	-1.229780347	0.013494336	trans-PPS2
18120	L	1.341863446	0.001332199	trans-PPS2
18125	L	0	0.053795798	trans-PPS2
18127	L	0	0.645965364	trans-PPS2
18128	L	0	0.573063513	trans-PPS2
18129	L	0	0.068111681	trans-PPS2
18133	L	0	0.145316788	trans-PPS2
18139	L	-1.266391631	0.044271853	trans-PPS2
18145	L	-1.295553077	0.001608344	trans-PPS2
18146	L	0	0.659466569	trans-PPS2
18164	L	1.254031732	0.007032866	trans-PPS2
18171	L	0	0.288919177	trans-PPS2
18173	L	0	0.61774974	trans-PPS2
18175	L	0	0.828645921	trans-PPS2
18176	L	1.550496475	2.26E-06	trans-PPS2
18187	L	1.364146336	0.007279364	trans-PPS2
18189	L	0	0.610528244	trans-PPS2
18193	L	0	0.297565951	trans-PPS2
18194	L	0	0.648279298	trans-PPS2
18195	L	0	0.231979173	trans-PPS2
18201	L	0	0.328449934	trans-PPS2
18203	L	0	0.560921424	trans-PPS2
18205	L	0	0.989789435	trans-PPS2
18207	L	0	0.613452147	trans-PPS2
18208	L	0	0.59393082	trans-PPS2
18212	L	0	0.678206791	trans-PPS2
18214	L	0	0.581104372	trans-PPS2
18220	L	1.181356051	0.002635644	trans-PPS2
18223	L	1.152760633	0.02271181	trans-PPS2
18226	L	0	0.068674642	trans-PPS2
18231	L	0	0.958759875	trans-PPS2
18242	L	1.327875218	0.000622415	trans-PPS2
18260	L	-2.294281024	1.46E-06	trans-PPS2
18291	L	0	0.300450107	trans-PPS2
18293	L	0	0.187937627	trans-PPS2
18294	L	1.114428236	0.040658403	trans-PPS2
18295	L	0	0.219142615	trans-PPS2
18300	L	0	0.209837478	trans-PPS2
18301	L	0	0.64178824	trans-PPS2
18302	L	0	0.128480689	trans-PPS2
18314	L	0	0.056456398	trans-PPS2
18332	L	0	0.57561712	trans-PPS2
18354	L	0	0.34360097	trans-PPS2
18366	L	1.175517185	0.032375053	trans-PPS2
18373	L	0	0.629086896	trans-PPS2
18383	L	0	0.294209035	trans-PPS2
18389	L	0	0.420738263	trans-PPS2
18391	L	-2.910746585	1.33E-11	trans-PPS2
18393	L	0	0.631410135	trans-PPS2
18400	L	0	0.749189921	trans-PPS2
18405	L	0	0.239958717	trans-PPS2
18406	L	0	0.364168419	trans-PPS2
18407	L	1.603783657	0.02963024	trans-PPS2
18408	L	-3.620152911	0.002631712	trans-PPS2
18414	L	0	0.623173815	trans-PPS2
18432	L	0	0.215287002	trans-PPS2
18440	L	0	0.308693047	trans-PPS2
18441	L	0	0.142527402	trans-PPS2
18442	L	0	0.6587666	trans-PPS2
18451	L	-1.344579586	0.01879616	trans-PPS2
18452	L	0	0.120918457	trans-PPS2
18457	L	-1.365126775	0.004893841	trans-PPS2
18475	L	-1.23617355	0.009617613	trans-PPS2
18476	L	0	0.150847675	trans-PPS2
18478	L	0	0.390967611	trans-PPS2
18484	L	0	0.59226027	trans-PPS2
18488	L	0	0.255292004	trans-PPS2
18506	L	0	0.542151421	trans-PPS2
18514	L	1.181671586	0.007162175	trans-PPS2
18515	L	0	0.070802563	trans-PPS2
18518	L	0	0.696047601	trans-PPS2
18534	L	-1.430099626	0.000238907	trans-PPS2
18541	L	0	0.573245336	trans-PPS2
18542	L	0	0.118217952	trans-PPS2
18546	L	1.194734339	0.017852932	trans-PPS2
18549	L	0	0.87394799	trans-PPS2
18550	L	0	0.506497224	trans-PPS2
18551	L	1.6404226	0.001013331	trans-PPS2
18552	L	0	0.776872132	trans-PPS2
18553	L	1.660863485	2.12E-05	trans-PPS2
18554	L	-1.14613588	0.03658939	trans-PPS2
18557	L	1.711470804	1.07E-06	trans-PPS2
18559	L	1.34219529	0.007018307	trans-PPS2
18563	L	0	0.520737388	trans-PPS2
18566	L	1.243102879	0.009392702	trans-PPS2
18567	L	0	0.283518966	trans-PPS2
18570	L	1.200017787	0.00377153	trans-PPS2
18572	L	0	0.495430592	trans-PPS2
18574	L	0	0.529943605	trans-PPS2
18575	L	0	0.164584937	trans-PPS2
18576	L	0	0.422020231	trans-PPS2
18582	L	0	0.346251733	trans-PPS2
18584	L	0	0.300331831	trans-PPS2
18585	L	-1.792491175	5.71E-06	trans-PPS2
18588	L	0	0.760744263	trans-PPS2
18590	L	1.363182922	0.007302364	trans-PPS2
18595	L	0	0.305353148	trans-PPS2
18596	L	0	0.876772132	trans-PPS2
18597	L	0	0.65753675	trans-PPS2
18604	L	1.223345854	0.039986034	trans-PPS2
18605	L	-1.50829829	4.52E-05	trans-PPS2
18606	L	1.308444147	0.047083326	trans-PPS2
18607	L	-1.183078712	0.016595241	trans-PPS2
18611	L	0	0.914026912	trans-PPS2
18616	L	0	0.159598078	trans-PPS2
18618	L	-1.511755544	1.60E-06	trans-PPS2
18619	L	0	0.674115413	trans-PPS2
18624	L	1.227578968	0.017752912	trans-PPS2
18626	L	0	0.430228975	trans-PPS2
18628	L	0	0.739569669	trans-PPS2
18634	L	0	0.975304488	trans-PPS2
18636	L	0	0.410763905	trans-PPS2
18639	L	1.557252604	0.000880623	trans-PPS2
18640	L	1.335710232	0.005359504	trans-PPS2
18642	L	-1.430123089	0.00190369	trans-PPS2
18643	L	-3.766127035	0.006050133	trans-PPS2
18645	L	0	0.288071208	trans-PPS2
18647	L	0	0.506125177	trans-PPS2
18663	L	1.135065713	0.045973818	trans-PPS2
18669	L	0	0.740466874	trans-PPS2
18670	L	1.219458744	0.019265221	trans-PPS2
18671	L	1.927688434	1.53E-06	trans-PPS2
18673	L	0	0.857348739	trans-PPS2
18676	L	-1.227534998	0.008682657	trans-PPS2
18693	L	1.240076409	0.0143611	trans-PPS2
18700	L	0	0.085782132	trans-PPS2
18701	L	0	0.066829991	trans-PPS2
18703	L	-1.283690644	0.015095048	trans-PPS2
18705	L	0	0.988146308	trans-PPS2
18707	L	0	0.508933657	trans-PPS2
18708	L	0	0.06238879	trans-PPS2
18709	L	0	0.259366583	trans-PPS2
18710	L	1.141441185	0.044890241	trans-PPS2
18711	L	0	0.477525806	trans-PPS2
18715	L	0	0.067526732	trans-PPS2
18718	L	0	0.116420728	trans-PPS2
18720	L	-1.144847365	0.034952345	trans-PPS2
18738	L	0	0.688347948	trans-PPS2
18739	L	0	0.818583962	trans-PPS2
18744	L	0	0.795893674	trans-PPS2
18746	L	0	0.418293827	trans-PPS2
18747	L	0	0.381338153	trans-PPS2
18749	L	0	0.538967209	trans-PPS2
18750	L	0	0.708353873	trans-PPS2
18751	L	0	0.345920456	trans-PPS2
18755	L	0	0.978317519	trans-PPS2
18761	L	0	0.982374713	trans-PPS2
18762	L	1.244418992	0.013895657	trans-PPS2
18764	L	0	0.634753168	trans-PPS2
18768	L	0	0.214646855	trans-PPS2
18771	L	-1.436324271	0.002946283	trans-PPS2
18777	L	0	0.233601667	trans-PPS2
18778	L	0	0.085267472	trans-PPS2
18779	L	0	0.136037738	trans-PPS2
18780	L	0	0.675771719	trans-PPS2
18781	L	0	0.554203207	trans-PPS2
18783	L	0	0.897483037	trans-PPS2
18786	L	0	0.52360154	trans-PPS2
18791	L	0	0.697963578	trans-PPS2
18792	L	0	0.086547341	trans-PPS2
18796	L	0	0.379899682	trans-PPS2
18797	L	-1.25344315	0.001109124	trans-PPS2
18805	L	0	0.93266411	trans-PPS2
18806	L	0	0.809893407	trans-PPS2
18807	L	0	0.269843272	trans-PPS2
18810	L	0	0.318264844	trans-PPS2
18813	L	0	0.107008103	trans-PPS2
18815	L	-1.145971576	0.007641173	trans-PPS2
18816	L	-1.162865841	0.011669676	trans-PPS2
18822	L	0	0.052858947	trans-PPS2
18823	L	0	0.097106726	trans-PPS2
18826	L	0	0.784406873	trans-PPS2
18828	L	1.948958387	1.20E-05	trans-PPS2
18830	L	0	0.776135998	trans-PPS2
18845	L	-1.344766888	0.001311357	trans-PPS2
18858	L	0	0.130369168	trans-PPS2
18949	L	0	0.840151272	trans-PPS2
18950	L	-1.177127709	0.037966328	trans-PPS2
18952	L	0	0.48748622	trans-PPS2
18968	L	0	0.214662214	trans-PPS2
18969	L	-1.307883992	0.020324829	trans-PPS2
18970	L	0	0.506338556	trans-PPS2
18971	L	0	0.970987398	trans-PPS2
18972	L	0	0.889980275	trans-PPS2
18974	L	0	0.055360194	trans-PPS2
18979	L	0	0.37945395	trans-PPS2
18983	L	0	0.239741379	trans-PPS2
18984	L	2.364164329	0.000124419	trans-PPS2
18993	L	0	0.965221984	trans-PPS2
18996	L	0	0.196378324	trans-PPS2
19009	L	0	0.966516017	trans-PPS2
19012	L	-1.327658582	0.029788032	trans-PPS2
19013	L	0	0.365303235	trans-PPS2
19014	L	0	0.109556495	trans-PPS2
19015	L	0	0.408725661	trans-PPS2
19016	L	3.619829487	3.49E-07	trans-PPS2
19018	L	0	0.787503474	trans-PPS2
19025	L	0	0.202466329	trans-PPS2
19035	L	-1.239110603	0.000218797	trans-PPS2
19038	L	0	0.55960844	trans-PPS2
19039	L	0	0.780967782	trans-PPS2
19041	L	0	0.118468831	trans-PPS2
19042	L	0	0.481450202	trans-PPS2
19044	L	0	0.685619086	trans-PPS2
19045	L	0	0.451066368	trans-PPS2
19046	L	0	0.186925016	trans-PPS2
19049	L	0	0.312871119	trans-PPS2
19056	L	-1.175539022	0.031277255	trans-PPS2
19060	L	0	0.341011262	trans-PPS2
19062	L	0	0.716804026	trans-PPS2
19063	L	0	0.620249118	trans-PPS2
19070	L	1.477442922	0.000625063	trans-PPS2
19073	L	0	0.235045112	trans-PPS2
19075	L	0	0.131044626	trans-PPS2
19076	L	0	0.673500761	trans-PPS2
19079	L	0	0.635126673	trans-PPS2
19082	L	0	0.109933383	trans-PPS2
19084	L	-1.160894079	0.004916145	trans-PPS2
19085	L	1.138594034	0.043892349	trans-PPS2
19087	L	0	0.131895444	trans-PPS2
19088	L	0	0.125427079	trans-PPS2
19089	L	0	0.449403639	trans-PPS2
19090	L	0	0.103474651	trans-PPS2
19094	L	0	0.347806222	trans-PPS2
19108	L	0	0.618600182	trans-PPS2
19116	L	0	0.261687316	trans-PPS2
19119	L	0	0.410652871	trans-PPS2
19120	L	1.348531573	0.002149623	trans-PPS2
19122	L	1.461066998	7.43E-07	trans-PPS2
19123	L	-1.107979618	0.02185638	trans-PPS2
19124	L	0	0.156678368	trans-PPS2
19125	L	1.553735091	3.39E-05	trans-PPS2
19126	L	0	0.360168709	trans-PPS2
19128	L	0	0.314256394	trans-PPS2
19130	L	-1.412194865	0.020577485	trans-PPS2
19131	L	0	0.506969357	trans-PPS2
19139	L	0	0.11454578	trans-PPS2
19141	L	0	0.243282677	trans-PPS2
19142	L	0	0.873612307	trans-PPS2
19143	L	0	0.945792401	trans-PPS2
19144	L	0	0.072042586	trans-PPS2
19153	L	0	0.931739579	trans-PPS2
19155	L	0	0.746524696	trans-PPS2
19156	L	1.170508603	0.023493301	trans-PPS2
19157	L	-1.638370895	0.029775501	trans-PPS2
19158	L	1.259289108	0.005310133	trans-PPS2
19159	L	0	0.573989175	trans-PPS2
19164	L	0	0.805922993	trans-PPS2
19166	L	0	0.188296959	trans-PPS2
19171	L	0	0.086195905	trans-PPS2
19172	L	-1.185686726	0.001626603	trans-PPS2
19175	L	-1.129434238	0.020934459	trans-PPS2
19177	L	-1.275985609	9.35E-05	trans-PPS2
19181	L	-1.219643284	0.003157142	trans-PPS2
19182	L	0	0.151754523	trans-PPS2
19183	L	0	0.129981155	trans-PPS2
19184	L	-1.247256023	0.002767609	trans-PPS2
19185	L	-1.225579542	0.001891802	trans-PPS2
19186	L	0	0.272394468	trans-PPS2
19192	L	-1.583447735	2.86E-05	trans-PPS2
19193	L	0	0.065579617	trans-PPS2
19210	L	1.161047081	0.014034737	trans-PPS2
19211	L	0	0.291735943	trans-PPS2
19212	L	0	0.231370236	trans-PPS2
19213	L	0	0.169859195	trans-PPS2
19214	L	0	0.67037691	trans-PPS2
19215	L	0	0.07537507	trans-PPS2
19217	L	0	0.865581128	trans-PPS2
19221	L	1.244738169	0.036740644	trans-PPS2
19222	L	0	0.300675823	trans-PPS2
19224	L	-1.641556145	3.04E-05	trans-PPS2
19228	L	0	0.440561687	trans-PPS2
19229	L	0	0.498233189	trans-PPS2
19241	L	-1.343324548	0.002027094	trans-PPS2
19244	L	0	0.097923774	trans-PPS2
19245	L	0	0.557097369	trans-PPS2
19246	L	1.16777695	0.048034294	trans-PPS2
19247	L	0	0.353823258	trans-PPS2
19252	L	0	0.84074245	trans-PPS2
19253	L	-1.201221254	0.01919397	trans-PPS2
19256	L	0	0.804754093	trans-PPS2
19259	L	1.196542533	0.032567367	trans-PPS2
19260	L	0	0.239144901	trans-PPS2
19261	L	0	0.931231857	trans-PPS2
19262	L	0	0.319647551	trans-PPS2
19263	L	0	0.963554481	trans-PPS2
19265	L	0	0.237430425	trans-PPS2
19266	L	0	0.057725521	trans-PPS2
19268	L	-2.128523481	0.001282526	trans-PPS2
19270	L	-1.417509689	0.001751878	trans-PPS2
19271	L	0	0.880289961	trans-PPS2
19273	L	0	0.70950897	trans-PPS2
19280	L	0	0.486941815	trans-PPS2
19285	L	0	0.927804026	trans-PPS2
19286	L	0	0.155109265	trans-PPS2
19290	L	1.225980148	0.016481413	trans-PPS2
19294	L	1.374961658	0.0002287	trans-PPS2
19301	L	0	0.169638156	trans-PPS2
19303	L	0	0.063547166	trans-PPS2
19305	L	0	0.066143224	trans-PPS2
19309	L	0	0.657807839	trans-PPS2
[truncated: 15,703 more rows]
