# Supplementary material for: Automatically visualise and analyse data on pathways using PathVisioRPC from any programming environment
Source: BMC Bioinformatics. 2015 Aug 23;16(1):267. doi: 10.1186/s12859-015-0708-8 (PMC4546821; doi:10.1186/s12859-015-0708-8)
Supplement: Additional file 3: — Examples in Python. This zip archive contains the data and python script for the three python examples. (ZIP 15714 kb) [file 12859_2015_708_MOESM3_ESM.zip › Python_Examples/data_Example_3/dataset1.txt]

Identifier	logFC	Pvalue
2224	-0.323286119	0.427965349
3422	-1.977930419	0.042597943
3157	-2.366276235	0.022477972
3156	-2.895673531	0.165943263
4598	-2.02884351	0.677953582
4597	0.369181809	0.000132831
2224	0.498429213	0.259324651
2222	-0.10537851	0.653625874
1717	-1.314255983	0.884543929
6309	-2.434680913	0.711871837
4047	-2.305179501	0.003540556
6713	-2.038024964	0.345788333
10654	-1.909238502	0.000714045
50814	0.515467308	0.33820501
1595	-2.002084046	0.478455733
6307	-1.514409625	0.280477149
