# Supplementary material for: Automatically visualise and analyse data on pathways using PathVisioRPC from any programming environment
Source: BMC Bioinformatics. 2015 Aug 23;16(1):267. doi: 10.1186/s12859-015-0708-8 (PMC4546821; doi:10.1186/s12859-015-0708-8)
Supplement: Additional file 3: — Examples in Python. This zip archive contains the data and python script for the three python examples. (ZIP 15714 kb) [file 12859_2015_708_MOESM3_ESM.zip › Python_Examples/data_Example_3/dataset2.txt]

Identifier	logFC	Pvalue
110196	0.064564752	0.052880943
319554	0.595289997	0.177755094
208715	-0.152331943	0.016926324
15357	2.931028676	0.510081313
17855	-0.992632602	0.028739453
192156	0.065002378	0.604680942
110196	1.169488202	0.000285879
14137	2.169939763	0.080974901
13360	1.290774071	0.790754162
235293	2.150843562	0.036089345
16987	2.60184848	0.778458319
20775	2.272476102	0.276951062
68603	0.282031	0.000386654
18194	2.372677242	0.611846621
13121	1.544758333	0.820338686
66234	1.759683091	0.650539306
