# Supplementary material for: Automatically visualise and analyse data on pathways using PathVisioRPC from any programming environment
Source: BMC Bioinformatics. 2015 Aug 23;16(1):267. doi: 10.1186/s12859-015-0708-8 (PMC4546821; doi:10.1186/s12859-015-0708-8)
Supplement: Additional file 3: — Examples in Python. This zip archive contains the data and python script for the three python examples. (ZIP 15714 kb) [file 12859_2015_708_MOESM3_ESM.zip › Python_Examples/data_Example_3/dataset3.txt]

Identifier	logFC1	Pvalue1	logFC2	Pvalue2
2224	2.803830576	0.049858682	3.007603228	0.008435299
3422	0.317827493	0.096527947	1.000568495	0.095472667
3157	-0.323824977	0.355396581	0.101520432	0.259833209
3156	-0.372265331	0.014070437	-0.27207029	0.012034666
4598	1.552862591	0.187850729	1.840064182	0.13177333
4597	0.893993224	0.107576602	1.081102643	0.020682577
2224	1.660911515	0.377594176	1.586854914	0.319473648
2222	2.041001419	0.795197626	2.328053683	0.741041158
1717	1.57486396	0.0448699	2.155661388	0.009624315
6309	0.303569346	0.047007119	0.400072243	0.039725122
4047	2.51638984	0.81855573	2.517321162	0.73316153
6713	0.026767304	0.013625508	0.062051026	0.013089221
10654	0.503529322	0.484834459	1.304714294	0.45091839
50814	0.515842872	0.330654601	1.305519406	0.317723484
1595	1.313450141	0.002111193	1.414471821	0.001037498
6307	2.973829438	0.471936395	3.126039813	0.457187068
