# Supplementary material for: Automatically visualise and analyse data on pathways using PathVisioRPC from any programming environment
Source: BMC Bioinformatics. 2015 Aug 23;16(1):267. doi: 10.1186/s12859-015-0708-8 (PMC4546821; doi:10.1186/s12859-015-0708-8)
Supplement: Additional file 3: — Examples in Python. This zip archive contains the data and python script for the three python examples. (ZIP 15714 kb) [file 12859_2015_708_MOESM3_ESM.zip › Python_Examples/result_Example_1/geneList1.gpml]

<?xml version="1.0" encoding="UTF-8"?>
<Pathway xmlns="http://pathvisio.org/GPML/2013a" Name="geneList1" Author="authorName">
  <Graphics BoardWidth="347.5" BoardHeight="460.0" />
  <DataNode TextLabel="11298" GraphId="b5bf3" Type="geneproduct">
    <Graphics CenterX="100.0" CenterY="100.0" Width="115.0" Height="20.0" ZOrder="32768" FontSize="10" Valign="Middle" />
    <Xref Database="Entrez Gene" ID="11298" />
  </DataNode>
  <DataNode TextLabel="11302" GraphId="ea0fd" Type="geneproduct">
    <Graphics CenterX="100.0" CenterY="140.0" Width="115.0" Height="20.0" ZOrder="32768" FontSize="10" Valign="Middle" />
    <Xref Database="Entrez Gene" ID="11302" />
  </DataNode>
  <DataNode TextLabel="11303" GraphId="c6058" Type="geneproduct">
    <Graphics CenterX="100.0" CenterY="180.0" Width="115.0" Height="20.0" ZOrder="32768" FontSize="10" Valign="Middle" />
    <Xref Database="Entrez Gene" ID="11303" />
  </DataNode>
  <DataNode TextLabel="11305" GraphId="b5cc6" Type="geneproduct">
    <Graphics CenterX="100.0" CenterY="220.0" Width="115.0" Height="20.0" ZOrder="32768" FontSize="10" Valign="Middle" />
    <Xref Database="Entrez Gene" ID="11305" />
  </DataNode>
  <DataNode TextLabel="11307" GraphId="ce0b0" Type="geneproduct">
    <Graphics CenterX="100.0" CenterY="260.0" Width="115.0" Height="20.0" ZOrder="32768" FontSize="10" Valign="Middle" />
    <Xref Database="Entrez Gene" ID="11307" />
  </DataNode>
  <DataNode TextLabel="11308" GraphId="e11cf" Type="geneproduct">
    <Graphics CenterX="100.0" CenterY="300.0" Width="115.0" Height="20.0" ZOrder="32768" FontSize="10" Valign="Middle" />
    <Xref Database="Entrez Gene" ID="11308" />
  </DataNode>
  <DataNode TextLabel="11350" GraphId="c8342" Type="geneproduct">
    <Graphics CenterX="100.0" CenterY="340.0" Width="115.0" Height="20.0" ZOrder="32768" FontSize="10" Valign="Middle" />
    <Xref Database="Entrez Gene" ID="11350" />
  </DataNode>
  <DataNode TextLabel="11352" GraphId="eb21b" Type="geneproduct">
    <Graphics CenterX="100.0" CenterY="380.0" Width="115.0" Height="20.0" ZOrder="32768" FontSize="10" Valign="Middle" />
    <Xref Database="Entrez Gene" ID="11352" />
  </DataNode>
  <DataNode TextLabel="11363" GraphId="a6d2e" Type="geneproduct">
    <Graphics CenterX="100.0" CenterY="420.0" Width="115.0" Height="20.0" ZOrder="32768" FontSize="10" Valign="Middle" />
    <Xref Database="Entrez Gene" ID="11363" />
  </DataNode>
  <DataNode TextLabel="11364" GraphId="de8e3" Type="geneproduct">
    <Graphics CenterX="260.0" CenterY="100.0" Width="115.0" Height="20.0" ZOrder="32768" FontSize="10" Valign="Middle" />
    <Xref Database="Entrez Gene" ID="11364" />
  </DataNode>
  <DataNode TextLabel="11370" GraphId="dad95" Type="geneproduct">
    <Graphics CenterX="260.0" CenterY="140.0" Width="115.0" Height="20.0" ZOrder="32768" FontSize="10" Valign="Middle" />
    <Xref Database="Entrez Gene" ID="11370" />
  </DataNode>
  <DataNode TextLabel="11409" GraphId="e2867" Type="geneproduct">
    <Graphics CenterX="260.0" CenterY="180.0" Width="115.0" Height="20.0" ZOrder="32768" FontSize="10" Valign="Middle" />
    <Xref Database="Entrez Gene" ID="11409" />
  </DataNode>
  <DataNode TextLabel="11416" GraphId="b8324" Type="geneproduct">
    <Graphics CenterX="260.0" CenterY="220.0" Width="115.0" Height="20.0" ZOrder="32768" FontSize="10" Valign="Middle" />
    <Xref Database="Entrez Gene" ID="11416" />
  </DataNode>
  <DataNode TextLabel="11419" GraphId="b73d1" Type="geneproduct">
    <Graphics CenterX="260.0" CenterY="260.0" Width="115.0" Height="20.0" ZOrder="32768" FontSize="10" Valign="Middle" />
    <Xref Database="Entrez Gene" ID="11419" />
  </DataNode>
  <DataNode TextLabel="11425" GraphId="bed01" Type="geneproduct">
    <Graphics CenterX="260.0" CenterY="300.0" Width="115.0" Height="20.0" ZOrder="32768" FontSize="10" Valign="Middle" />
    <Xref Database="Entrez Gene" ID="11425" />
  </DataNode>
  <DataNode TextLabel="11426" GraphId="f2b57" Type="geneproduct">
    <Graphics CenterX="260.0" CenterY="340.0" Width="115.0" Height="20.0" ZOrder="32768" FontSize="10" Valign="Middle" />
    <Xref Database="Entrez Gene" ID="11426" />
  </DataNode>
  <DataNode TextLabel="11428" GraphId="b520b" Type="geneproduct">
    <Graphics CenterX="260.0" CenterY="380.0" Width="115.0" Height="20.0" ZOrder="32768" FontSize="10" Valign="Middle" />
    <Xref Database="Entrez Gene" ID="11428" />
  </DataNode>
  <DataNode TextLabel="11429" GraphId="feb06" Type="geneproduct">
    <Graphics CenterX="260.0" CenterY="420.0" Width="115.0" Height="20.0" ZOrder="32768" FontSize="10" Valign="Middle" />
    <Xref Database="Entrez Gene" ID="11429" />
  </DataNode>
  <InfoBox CenterX="0.0" CenterY="0.0" />
</Pathway>
