# Supplementary material for: Automatically visualise and analyse data on pathways using PathVisioRPC from any programming environment
Source: BMC Bioinformatics. 2015 Aug 23;16(1):267. doi: 10.1186/s12859-015-0708-8 (PMC4546821; doi:10.1186/s12859-015-0708-8)
Supplement: Additional file 3: — Examples in Python. This zip archive contains the data and python script for the three python examples. (ZIP 15714 kb) [file 12859_2015_708_MOESM3_ESM.zip › Python_Examples/result_Example_1/geneList1.pgex.xml]

<?xml version="1.0" encoding="UTF-8"?>
<expression-data-visualizations>
  <color-sets>
    <ColorSet name="colorsetNodeByHex">
      <no-criteria-met red="255" green="255" blue="255" />
      <no-gene-found red="180" green="220" blue="220" />
      <no-data-found red="224" green="224" blue="224" />
      <ColorGradient name="gradient">
        <color-value value="-1.0">
          <color red="0" green="0" blue="255" />
        </color-value>
        <color-value value="0.0">
          <color red="255" green="255" blue="255" />
        </color-value>
        <color-value value="1.0">
          <color red="255" green="0" blue="0" />
        </color-value>
      </ColorGradient>
    </ColorSet>
    <ColorSet name="colorsetByHex-1">
      <no-criteria-met red="255" green="255" blue="255" />
      <no-gene-found red="180" green="220" blue="220" />
      <no-data-found red="224" green="224" blue="224" />
      <ColorCriterion name="rule" expression="[Pvalue]&lt;0.05">
        <color red="0" green="255" blue="0" />
      </ColorCriterion>
    </ColorSet>
  </color-sets>
  <visualizations>
    <visualization name="Visualization">
      <method name="class org.pathvisio.visualization.plugins.ColorByExpression" drawLine="false">
        <lineColor red="0" green="0" blue="0" />
        <sample id="1" colorset="colorsetNodeByHex" ambigious="1" maintain-aspect-ratio="true" />
        <sample id="2" colorset="colorsetByHex-1" ambigious="1" maintain-aspect-ratio="true" />
      </method>
      <method name="class org.pathvisio.visualization.plugins.DataNodeLabel" display="Text label" adjustFontSize="false" font="Arial narrow-PLAIN-10" overlay="true" alignment="0">
        <font-color red="0" green="0" blue="0" />
      </method>
    </visualization>
  </visualizations>
</expression-data-visualizations>
