# Supplementary material for: Automatically visualise and analyse data on pathways using PathVisioRPC from any programming environment
Source: BMC Bioinformatics. 2015 Aug 23;16(1):267. doi: 10.1186/s12859-015-0708-8 (PMC4546821; doi:10.1186/s12859-015-0708-8)
Supplement: Additional file 3: — Examples in Python. This zip archive contains the data and python script for the three python examples. (ZIP 15714 kb) [file 12859_2015_708_MOESM3_ESM.zip › Python_Examples/result_Example_1/geneList2.gpml]

<?xml version="1.0" encoding="UTF-8"?>
<Pathway xmlns="http://pathvisio.org/GPML/2013a" Name="geneList2" Author="authorName">
  <Graphics BoardWidth="507.5" BoardHeight="500.0" />
  <DataNode TextLabel="11432" GraphId="b5418" Type="geneproduct">
    <Graphics CenterX="100.0" CenterY="100.0" Width="115.0" Height="20.0" ZOrder="32768" FontSize="10" Valign="Middle" />
    <Xref Database="Entrez Gene" ID="11432" />
  </DataNode>
  <DataNode TextLabel="11433" GraphId="a20f5" Type="geneproduct">
    <Graphics CenterX="100.0" CenterY="140.0" Width="115.0" Height="20.0" ZOrder="32768" FontSize="10" Valign="Middle" />
    <Xref Database="Entrez Gene" ID="11433" />
  </DataNode>
  <DataNode TextLabel="11438" GraphId="db6f1" Type="geneproduct">
    <Graphics CenterX="100.0" CenterY="180.0" Width="115.0" Height="20.0" ZOrder="32768" FontSize="10" Valign="Middle" />
    <Xref Database="Entrez Gene" ID="11438" />
  </DataNode>
  <DataNode TextLabel="11440" GraphId="e2f9d" Type="geneproduct">
    <Graphics CenterX="100.0" CenterY="220.0" Width="115.0" Height="20.0" ZOrder="32768" FontSize="10" Valign="Middle" />
    <Xref Database="Entrez Gene" ID="11440" />
  </DataNode>
  <DataNode TextLabel="11441" GraphId="d4887" Type="geneproduct">
    <Graphics CenterX="100.0" CenterY="260.0" Width="115.0" Height="20.0" ZOrder="32768" FontSize="10" Valign="Middle" />
    <Xref Database="Entrez Gene" ID="11441" />
  </DataNode>
  <DataNode TextLabel="11444" GraphId="ad857" Type="geneproduct">
    <Graphics CenterX="100.0" CenterY="300.0" Width="115.0" Height="20.0" ZOrder="32768" FontSize="10" Valign="Middle" />
    <Xref Database="Entrez Gene" ID="11444" />
  </DataNode>
  <DataNode TextLabel="11448" GraphId="a8163" Type="geneproduct">
    <Graphics CenterX="100.0" CenterY="340.0" Width="115.0" Height="20.0" ZOrder="32768" FontSize="10" Valign="Middle" />
    <Xref Database="Entrez Gene" ID="11448" />
  </DataNode>
  <DataNode TextLabel="11451" GraphId="a2377" Type="geneproduct">
    <Graphics CenterX="100.0" CenterY="380.0" Width="115.0" Height="20.0" ZOrder="32768" FontSize="10" Valign="Middle" />
    <Xref Database="Entrez Gene" ID="11451" />
  </DataNode>
  <DataNode TextLabel="11461" GraphId="c4760" Type="geneproduct">
    <Graphics CenterX="100.0" CenterY="420.0" Width="115.0" Height="20.0" ZOrder="32768" FontSize="10" Valign="Middle" />
    <Xref Database="Entrez Gene" ID="11461" />
  </DataNode>
  <DataNode TextLabel="11464" GraphId="d1ae3" Type="geneproduct">
    <Graphics CenterX="260.0" CenterY="100.0" Width="115.0" Height="20.0" ZOrder="32768" FontSize="10" Valign="Middle" />
    <Xref Database="Entrez Gene" ID="11464" />
  </DataNode>
  <DataNode TextLabel="11468" GraphId="f6c4a" Type="geneproduct">
    <Graphics CenterX="260.0" CenterY="140.0" Width="115.0" Height="20.0" ZOrder="32768" FontSize="10" Valign="Middle" />
    <Xref Database="Entrez Gene" ID="11468" />
  </DataNode>
  <DataNode TextLabel="11474" GraphId="a25e3" Type="geneproduct">
    <Graphics CenterX="260.0" CenterY="180.0" Width="115.0" Height="20.0" ZOrder="32768" FontSize="10" Valign="Middle" />
    <Xref Database="Entrez Gene" ID="11474" />
  </DataNode>
  <DataNode TextLabel="11477" GraphId="ca8d3" Type="geneproduct">
    <Graphics CenterX="260.0" CenterY="220.0" Width="115.0" Height="20.0" ZOrder="32768" FontSize="10" Valign="Middle" />
    <Xref Database="Entrez Gene" ID="11477" />
  </DataNode>
  <DataNode TextLabel="11481" GraphId="fc9e4" Type="geneproduct">
    <Graphics CenterX="260.0" CenterY="260.0" Width="115.0" Height="20.0" ZOrder="32768" FontSize="10" Valign="Middle" />
    <Xref Database="Entrez Gene" ID="11481" />
  </DataNode>
  <DataNode TextLabel="11482" GraphId="d911f" Type="geneproduct">
    <Graphics CenterX="260.0" CenterY="300.0" Width="115.0" Height="20.0" ZOrder="32768" FontSize="10" Valign="Middle" />
    <Xref Database="Entrez Gene" ID="11482" />
  </DataNode>
  <DataNode TextLabel="11484" GraphId="bb448" Type="geneproduct">
    <Graphics CenterX="260.0" CenterY="340.0" Width="115.0" Height="20.0" ZOrder="32768" FontSize="10" Valign="Middle" />
    <Xref Database="Entrez Gene" ID="11484" />
  </DataNode>
  <DataNode TextLabel="11486" GraphId="b0b7a" Type="geneproduct">
    <Graphics CenterX="260.0" CenterY="380.0" Width="115.0" Height="20.0" ZOrder="32768" FontSize="10" Valign="Middle" />
    <Xref Database="Entrez Gene" ID="11486" />
  </DataNode>
  <DataNode TextLabel="11487" GraphId="be925" Type="geneproduct">
    <Graphics CenterX="260.0" CenterY="420.0" Width="115.0" Height="20.0" ZOrder="32768" FontSize="10" Valign="Middle" />
    <Xref Database="Entrez Gene" ID="11487" />
  </DataNode>
  <DataNode TextLabel="11488" GraphId="c4529" Type="geneproduct">
    <Graphics CenterX="260.0" CenterY="460.0" Width="115.0" Height="20.0" ZOrder="32768" FontSize="10" Valign="Middle" />
    <Xref Database="Entrez Gene" ID="11488" />
  </DataNode>
  <DataNode TextLabel="11489" GraphId="a6aeb" Type="geneproduct">
    <Graphics CenterX="420.0" CenterY="100.0" Width="115.0" Height="20.0" ZOrder="32768" FontSize="10" Valign="Middle" />
    <Xref Database="Entrez Gene" ID="11489" />
  </DataNode>
  <DataNode TextLabel="11490" GraphId="e8177" Type="geneproduct">
    <Graphics CenterX="420.0" CenterY="140.0" Width="115.0" Height="20.0" ZOrder="32768" FontSize="10" Valign="Middle" />
    <Xref Database="Entrez Gene" ID="11490" />
  </DataNode>
  <DataNode TextLabel="11491" GraphId="e5485" Type="geneproduct">
    <Graphics CenterX="420.0" CenterY="180.0" Width="115.0" Height="20.0" ZOrder="32768" FontSize="10" Valign="Middle" />
    <Xref Database="Entrez Gene" ID="11491" />
  </DataNode>
  <DataNode TextLabel="11492" GraphId="c85c3" Type="geneproduct">
    <Graphics CenterX="420.0" CenterY="220.0" Width="115.0" Height="20.0" ZOrder="32768" FontSize="10" Valign="Middle" />
    <Xref Database="Entrez Gene" ID="11492" />
  </DataNode>
  <DataNode TextLabel="11501" GraphId="bf7b0" Type="geneproduct">
    <Graphics CenterX="420.0" CenterY="260.0" Width="115.0" Height="20.0" ZOrder="32768" FontSize="10" Valign="Middle" />
    <Xref Database="Entrez Gene" ID="11501" />
  </DataNode>
  <DataNode TextLabel="11502" GraphId="e9c2d" Type="geneproduct">
    <Graphics CenterX="420.0" CenterY="300.0" Width="115.0" Height="20.0" ZOrder="32768" FontSize="10" Valign="Middle" />
    <Xref Database="Entrez Gene" ID="11502" />
  </DataNode>
  <DataNode TextLabel="11504" GraphId="e6adc" Type="geneproduct">
    <Graphics CenterX="420.0" CenterY="340.0" Width="115.0" Height="20.0" ZOrder="32768" FontSize="10" Valign="Middle" />
    <Xref Database="Entrez Gene" ID="11504" />
  </DataNode>
  <DataNode TextLabel="11512" GraphId="bff35" Type="geneproduct">
    <Graphics CenterX="420.0" CenterY="380.0" Width="115.0" Height="20.0" ZOrder="32768" FontSize="10" Valign="Middle" />
    <Xref Database="Entrez Gene" ID="11512" />
  </DataNode>
  <InfoBox CenterX="0.0" CenterY="0.0" />
</Pathway>
