# Supplementary material for: Automatically visualise and analyse data on pathways using PathVisioRPC from any programming environment
Source: BMC Bioinformatics. 2015 Aug 23;16(1):267. doi: 10.1186/s12859-015-0708-8 (PMC4546821; doi:10.1186/s12859-015-0708-8)
Supplement: Additional file 3: — Examples in Python. This zip archive contains the data and python script for the three python examples. (ZIP 15714 kb) [file 12859_2015_708_MOESM3_ESM.zip › Python_Examples/result_Example_1/geneList3.gpml]

<?xml version="1.0" encoding="UTF-8"?>
<Pathway xmlns="http://pathvisio.org/GPML/2013a" Name="geneList3" Author="authorName">
  <Graphics BoardWidth="667.5" BoardHeight="500.0" />
  <DataNode TextLabel="11515" GraphId="ce92f" Type="geneproduct">
    <Graphics CenterX="100.0" CenterY="100.0" Width="115.0" Height="20.0" ZOrder="32768" FontSize="10" Valign="Middle" />
    <Xref Database="Entrez Gene" ID="11515" />
  </DataNode>
  <DataNode TextLabel="11517" GraphId="a03c1" Type="geneproduct">
    <Graphics CenterX="100.0" CenterY="140.0" Width="115.0" Height="20.0" ZOrder="32768" FontSize="10" Valign="Middle" />
    <Xref Database="Entrez Gene" ID="11517" />
  </DataNode>
  <DataNode TextLabel="11518" GraphId="a0b79" Type="geneproduct">
    <Graphics CenterX="100.0" CenterY="180.0" Width="115.0" Height="20.0" ZOrder="32768" FontSize="10" Valign="Middle" />
    <Xref Database="Entrez Gene" ID="11518" />
  </DataNode>
  <DataNode TextLabel="11519" GraphId="d6bb7" Type="geneproduct">
    <Graphics CenterX="100.0" CenterY="220.0" Width="115.0" Height="20.0" ZOrder="32768" FontSize="10" Valign="Middle" />
    <Xref Database="Entrez Gene" ID="11519" />
  </DataNode>
  <DataNode TextLabel="11520" GraphId="caf19" Type="geneproduct">
    <Graphics CenterX="100.0" CenterY="260.0" Width="115.0" Height="20.0" ZOrder="32768" FontSize="10" Valign="Middle" />
    <Xref Database="Entrez Gene" ID="11520" />
  </DataNode>
  <DataNode TextLabel="11522" GraphId="a9b80" Type="geneproduct">
    <Graphics CenterX="100.0" CenterY="300.0" Width="115.0" Height="20.0" ZOrder="32768" FontSize="10" Valign="Middle" />
    <Xref Database="Entrez Gene" ID="11522" />
  </DataNode>
  <DataNode TextLabel="11532" GraphId="c1427" Type="geneproduct">
    <Graphics CenterX="100.0" CenterY="340.0" Width="115.0" Height="20.0" ZOrder="32768" FontSize="10" Valign="Middle" />
    <Xref Database="Entrez Gene" ID="11532" />
  </DataNode>
  <DataNode TextLabel="11535" GraphId="a55a1" Type="geneproduct">
    <Graphics CenterX="100.0" CenterY="380.0" Width="115.0" Height="20.0" ZOrder="32768" FontSize="10" Valign="Middle" />
    <Xref Database="Entrez Gene" ID="11535" />
  </DataNode>
  <DataNode TextLabel="11537" GraphId="af40d" Type="geneproduct">
    <Graphics CenterX="100.0" CenterY="420.0" Width="115.0" Height="20.0" ZOrder="32768" FontSize="10" Valign="Middle" />
    <Xref Database="Entrez Gene" ID="11537" />
  </DataNode>
  <DataNode TextLabel="11539" GraphId="a8fbf" Type="geneproduct">
    <Graphics CenterX="260.0" CenterY="100.0" Width="115.0" Height="20.0" ZOrder="32768" FontSize="10" Valign="Middle" />
    <Xref Database="Entrez Gene" ID="11539" />
  </DataNode>
  <DataNode TextLabel="11540" GraphId="eb035" Type="geneproduct">
    <Graphics CenterX="260.0" CenterY="140.0" Width="115.0" Height="20.0" ZOrder="32768" FontSize="10" Valign="Middle" />
    <Xref Database="Entrez Gene" ID="11540" />
  </DataNode>
  <DataNode TextLabel="11544" GraphId="dc9c1" Type="geneproduct">
    <Graphics CenterX="260.0" CenterY="180.0" Width="115.0" Height="20.0" ZOrder="32768" FontSize="10" Valign="Middle" />
    <Xref Database="Entrez Gene" ID="11544" />
  </DataNode>
  <DataNode TextLabel="11545" GraphId="f989b" Type="geneproduct">
    <Graphics CenterX="260.0" CenterY="220.0" Width="115.0" Height="20.0" ZOrder="32768" FontSize="10" Valign="Middle" />
    <Xref Database="Entrez Gene" ID="11545" />
  </DataNode>
  <DataNode TextLabel="11546" GraphId="aa981" Type="geneproduct">
    <Graphics CenterX="260.0" CenterY="260.0" Width="115.0" Height="20.0" ZOrder="32768" FontSize="10" Valign="Middle" />
    <Xref Database="Entrez Gene" ID="11546" />
  </DataNode>
  <DataNode TextLabel="11548" GraphId="faa02" Type="geneproduct">
    <Graphics CenterX="260.0" CenterY="300.0" Width="115.0" Height="20.0" ZOrder="32768" FontSize="10" Valign="Middle" />
    <Xref Database="Entrez Gene" ID="11548" />
  </DataNode>
  <DataNode TextLabel="11552" GraphId="b2fe8" Type="geneproduct">
    <Graphics CenterX="260.0" CenterY="340.0" Width="115.0" Height="20.0" ZOrder="32768" FontSize="10" Valign="Middle" />
    <Xref Database="Entrez Gene" ID="11552" />
  </DataNode>
  <DataNode TextLabel="11555" GraphId="a8105" Type="geneproduct">
    <Graphics CenterX="260.0" CenterY="380.0" Width="115.0" Height="20.0" ZOrder="32768" FontSize="10" Valign="Middle" />
    <Xref Database="Entrez Gene" ID="11555" />
  </DataNode>
  <DataNode TextLabel="11564" GraphId="e08d8" Type="geneproduct">
    <Graphics CenterX="260.0" CenterY="420.0" Width="115.0" Height="20.0" ZOrder="32768" FontSize="10" Valign="Middle" />
    <Xref Database="Entrez Gene" ID="11564" />
  </DataNode>
  <DataNode TextLabel="11565" GraphId="dd877" Type="geneproduct">
    <Graphics CenterX="260.0" CenterY="460.0" Width="115.0" Height="20.0" ZOrder="32768" FontSize="10" Valign="Middle" />
    <Xref Database="Entrez Gene" ID="11565" />
  </DataNode>
  <DataNode TextLabel="11566" GraphId="f5c12" Type="geneproduct">
    <Graphics CenterX="420.0" CenterY="100.0" Width="115.0" Height="20.0" ZOrder="32768" FontSize="10" Valign="Middle" />
    <Xref Database="Entrez Gene" ID="11566" />
  </DataNode>
  <DataNode TextLabel="11567" GraphId="b0d0c" Type="geneproduct">
    <Graphics CenterX="420.0" CenterY="140.0" Width="115.0" Height="20.0" ZOrder="32768" FontSize="10" Valign="Middle" />
    <Xref Database="Entrez Gene" ID="11567" />
  </DataNode>
  <DataNode TextLabel="11568" GraphId="e85c7" Type="geneproduct">
    <Graphics CenterX="420.0" CenterY="180.0" Width="115.0" Height="20.0" ZOrder="32768" FontSize="10" Valign="Middle" />
    <Xref Database="Entrez Gene" ID="11568" />
  </DataNode>
  <DataNode TextLabel="11569" GraphId="f51d6" Type="geneproduct">
    <Graphics CenterX="420.0" CenterY="220.0" Width="115.0" Height="20.0" ZOrder="32768" FontSize="10" Valign="Middle" />
    <Xref Database="Entrez Gene" ID="11569" />
  </DataNode>
  <DataNode TextLabel="11576" GraphId="b4070" Type="geneproduct">
    <Graphics CenterX="420.0" CenterY="260.0" Width="115.0" Height="20.0" ZOrder="32768" FontSize="10" Valign="Middle" />
    <Xref Database="Entrez Gene" ID="11576" />
  </DataNode>
  <DataNode TextLabel="11593" GraphId="e2c8c" Type="geneproduct">
    <Graphics CenterX="420.0" CenterY="300.0" Width="115.0" Height="20.0" ZOrder="32768" FontSize="10" Valign="Middle" />
    <Xref Database="Entrez Gene" ID="11593" />
  </DataNode>
  <DataNode TextLabel="11596" GraphId="aa39a" Type="geneproduct">
    <Graphics CenterX="420.0" CenterY="340.0" Width="115.0" Height="20.0" ZOrder="32768" FontSize="10" Valign="Middle" />
    <Xref Database="Entrez Gene" ID="11596" />
  </DataNode>
  <DataNode TextLabel="11601" GraphId="d4098" Type="geneproduct">
    <Graphics CenterX="420.0" CenterY="380.0" Width="115.0" Height="20.0" ZOrder="32768" FontSize="10" Valign="Middle" />
    <Xref Database="Entrez Gene" ID="11601" />
  </DataNode>
  <DataNode TextLabel="11603" GraphId="e41b4" Type="geneproduct">
    <Graphics CenterX="420.0" CenterY="420.0" Width="115.0" Height="20.0" ZOrder="32768" FontSize="10" Valign="Middle" />
    <Xref Database="Entrez Gene" ID="11603" />
  </DataNode>
  <DataNode TextLabel="11604" GraphId="a3b68" Type="geneproduct">
    <Graphics CenterX="420.0" CenterY="460.0" Width="115.0" Height="20.0" ZOrder="32768" FontSize="10" Valign="Middle" />
    <Xref Database="Entrez Gene" ID="11604" />
  </DataNode>
  <DataNode TextLabel="11605" GraphId="bfa0c" Type="geneproduct">
    <Graphics CenterX="580.0" CenterY="100.0" Width="115.0" Height="20.0" ZOrder="32768" FontSize="10" Valign="Middle" />
    <Xref Database="Entrez Gene" ID="11605" />
  </DataNode>
  <DataNode TextLabel="11606" GraphId="b3175" Type="geneproduct">
    <Graphics CenterX="580.0" CenterY="140.0" Width="115.0" Height="20.0" ZOrder="32768" FontSize="10" Valign="Middle" />
    <Xref Database="Entrez Gene" ID="11606" />
  </DataNode>
  <DataNode TextLabel="11607" GraphId="eaf1b" Type="geneproduct">
    <Graphics CenterX="580.0" CenterY="180.0" Width="115.0" Height="20.0" ZOrder="32768" FontSize="10" Valign="Middle" />
    <Xref Database="Entrez Gene" ID="11607" />
  </DataNode>
  <DataNode TextLabel="11610" GraphId="b31be" Type="geneproduct">
    <Graphics CenterX="580.0" CenterY="220.0" Width="115.0" Height="20.0" ZOrder="32768" FontSize="10" Valign="Middle" />
    <Xref Database="Entrez Gene" ID="11610" />
  </DataNode>
  <InfoBox CenterX="0.0" CenterY="0.0" />
</Pathway>
