# Supplementary material for: Automatically visualise and analyse data on pathways using PathVisioRPC from any programming environment
Source: BMC Bioinformatics. 2015 Aug 23;16(1):267. doi: 10.1186/s12859-015-0708-8 (PMC4546821; doi:10.1186/s12859-015-0708-8)
Supplement: Additional file 3: — Examples in Python. This zip archive contains the data and python script for the three python examples. (ZIP 15714 kb) [file 12859_2015_708_MOESM3_ESM.zip › Python_Examples/result_Example_1/geneList3error.txt]

Writing file: /home/anwesha/Dropbox/Papers/BMC_Bioinformatics/Additional_Files/Additional_File_3/Python_Examples/result_Example_1/geneList3
Errors: 33
Data rows: 33
Mapped ok: 33
