# Supplementary material for: Automatically visualise and analyse data on pathways using PathVisioRPC from any programming environment
Source: BMC Bioinformatics. 2015 Aug 23;16(1):267. doi: 10.1186/s12859-015-0708-8 (PMC4546821; doi:10.1186/s12859-015-0708-8)
Supplement: Additional file 3: — Examples in Python. This zip archive contains the data and python script for the three python examples. (ZIP 15714 kb) [file 12859_2015_708_MOESM3_ESM.zip › Python_Examples/result_Example_2/data.ex.txt]

Line 2:	L:16247	Error: Could not look up this identifier in the synonym database
Line 3:	L:8002-43-5	Error: Could not look up this identifier in the synonym database
Line 4:	L:C00025	Error: Could not look up this identifier in the synonym database
Line 5:	L:C00037	Error: Could not look up this identifier in the synonym database
Line 6:	L:C00041	Error: Could not look up this identifier in the synonym database
Line 7:	L:C00047	Error: Could not look up this identifier in the synonym database
Line 8:	L:C00049	Error: Could not look up this identifier in the synonym database
Line 9:	L:C00051	Error: Could not look up this identifier in the synonym database
Line 10:	L:C00064	Error: Could not look up this identifier in the synonym database
Line 11:	L:C00065	Error: Could not look up this identifier in the synonym database
Line 12:	L:C00077	Error: Could not look up this identifier in the synonym database
Line 13:	L:C00078	Error: Could not look up this identifier in the synonym database
Line 14:	L:C00079	Error: Could not look up this identifier in the synonym database
Line 15:	L:C00082	Error: Could not look up this identifier in the synonym database
Line 16:	L:C00099	Error: Could not look up this identifier in the synonym database
Line 17:	L:C00114	Error: Could not look up this identifier in the synonym database
Line 18:	L:C00123	Error: Could not look up this identifier in the synonym database
Line 19:	L:C00127	Error: Could not look up this identifier in the synonym database
Line 20:	L:C00135	Error: Could not look up this identifier in the synonym database
Line 21:	L:C00148	Error: Could not look up this identifier in the synonym database
Line 22:	L:C00152	Error: Could not look up this identifier in the synonym database
Line 23:	L:C00183	Error: Could not look up this identifier in the synonym database
Line 24:	L:C00188	Error: Could not look up this identifier in the synonym database
Line 25:	L:C00189	Error: Could not look up this identifier in the synonym database
Line 26:	L:C00213	Error: Could not look up this identifier in the synonym database
Line 27:	L:C00217	Error: Could not look up this identifier in the synonym database
Line 28:	L:C00245	Error: Could not look up this identifier in the synonym database
Line 29:	L:C00327	Error: Could not look up this identifier in the synonym database
Line 30:	L:C00334	Error: Could not look up this identifier in the synonym database
Line 31:	L:C00346	Error: Could not look up this identifier in the synonym database
Line 32:	L:C00407	Error: Could not look up this identifier in the synonym database
Line 33:	L:C01262	Error: Could not look up this identifier in the synonym database
Line 34:	L:C01733	Error: Could not look up this identifier in the synonym database
Line 35:	L:C03665	Error: Could not look up this identifier in the synonym database
Line 36:	L:11287
Line 37:	L:11298
Line 38:	L:11302
Line 39:	L:11303
Line 40:	L:11305
Line 41:	L:11307
Line 42:	L:11308
Line 43:	L:11350
Line 44:	L:11352
Line 45:	L:11363
Line 46:	L:11364
Line 47:	L:11370
Line 48:	L:11409
Line 49:	L:11416
Line 50:	L:11419
Line 51:	L:11425
Line 52:	L:11426
Line 53:	L:11428
Line 54:	L:11429
Line 55:	L:11430
Line 56:	L:11432
Line 57:	L:11433
Line 58:	L:11438
Line 59:	L:11440
Line 60:	L:11441
Line 61:	L:11444
Line 62:	L:11448
Line 63:	L:11451
Line 64:	L:11461
Line 65:	L:11464
Line 66:	L:11468
Line 67:	L:11474
Line 68:	L:11477
Line 69:	L:11481
Line 70:	L:11482
Line 71:	L:11484
Line 72:	L:11486
Line 73:	L:11487
Line 74:	L:11488
Line 75:	L:11489
Line 76:	L:11490
Line 77:	L:11491
Line 78:	L:11492
Line 79:	L:11501
Line 80:	L:11502
Line 81:	L:11504
Line 82:	L:11512
Line 83:	L:11513
Line 84:	L:11515
Line 85:	L:11517
Line 86:	L:11518
Line 87:	L:11519
Line 88:	L:11520
Line 89:	L:11522
Line 90:	L:11532
Line 91:	L:11535
Line 92:	L:11537
Line 93:	L:11539
Line 94:	L:11540
Line 95:	L:11544
Line 96:	L:11545
Line 97:	L:11546
Line 98:	L:11548
Line 99:	L:11552
Line 100:	L:11555
Line 101:	L:11564
Line 102:	L:11565
Line 103:	L:11566
Line 104:	L:11567
Line 105:	L:11568
Line 106:	L:11569
Line 107:	L:11576
Line 108:	L:11593
Line 109:	L:11596
Line 110:	L:11601
Line 111:	L:11603
Line 112:	L:11604
Line 113:	L:11605
Line 114:	L:11606
Line 115:	L:11607
Line 116:	L:11610
Line 117:	L:11611
Line 118:	L:11622
Line 119:	L:11625
Line 120:	L:11628
Line 121:	L:11629
Line 122:	L:11630
Line 123:	L:11632
Line 124:	L:11637
Line 125:	L:11639
Line 126:	L:11640
Line 127:	L:11641
Line 128:	L:11642
Line 129:	L:11647
Line 130:	L:11651
Line 131:	L:11652
Line 132:	L:11655
Line 133:	L:11657
Line 134:	L:11658
Line 135:	L:11666
Line 136:	L:11668
Line 137:	L:11671
Line 138:	L:11676
Line 139:	L:11685
Line 140:	L:11689
Line 141:	L:11690
Line 142:	L:11692
Line 143:	L:11695
Line 144:	L:11699
Line 145:	L:11717
Line 146:	L:11720
Line 147:	L:11722
Line 148:	L:11731
Line 149:	L:11732
Line 150:	L:11733
Line 151:	L:11735
Line 152:	L:11736
Line 153:	L:11737
Line 154:	L:11745
Line 155:	L:11747
Line 156:	L:11749
Line 157:	L:11750
Line 158:	L:11754
Line 159:	L:11757
Line 160:	L:11761
Line 161:	L:11764
Line 162:	L:11765
Line 163:	L:11766
Line 164:	L:11767
Line 165:	L:11769
Line 166:	L:11771
Line 167:	L:11772
Line 168:	L:11774
Line 169:	L:11775
Line 170:	L:11776
Line 171:	L:11778
Line 172:	L:11782
Line 173:	L:11783
Line 174:	L:11785
Line 175:	L:11789
Line 176:	L:11790
Line 177:	L:11792
Line 178:	L:11793
Line 179:	L:11797
Line 180:	L:11800
Line 181:	L:11801
Line 182:	L:11807
Line 183:	L:11808
Line 184:	L:11810
Line 185:	L:11812
Line 186:	L:11813
Line 187:	L:11816
Line 188:	L:11818
Line 189:	L:11819
Line 190:	L:11821
Line 191:	L:11826
Line 192:	L:11828
Line 193:	L:11830
Line 194:	L:11833
Line 195:	L:11834
Line 196:	L:11835
Line 197:	L:11836
Line 198:	L:11839
Line 199:	L:11841
Line 200:	L:11843
Line 201:	L:11844
Line 202:	L:11845
Line 203:	L:11846
Line 204:	L:11852
Line 205:	L:11853
Line 206:	L:11854
Line 207:	L:11856
Line 208:	L:11857
Line 209:	L:11861
Line 210:	L:11870
Line 211:	L:11877
Line 212:	L:11881
Line 213:	L:11883
Line 214:	L:11886
Line 215:	L:11889
Line 216:	L:11890
Line 217:	L:11891
Line 218:	L:11905
Line 219:	L:11906
Line 220:	L:11907
Line 221:	L:11908
Line 222:	L:11910
Line 223:	L:11911
Line 224:	L:11927
Line 225:	L:11928
Line 226:	L:11932
Line 227:	L:11933
Line 228:	L:11937
Line 229:	L:11941
Line 230:	L:11946
Line 231:	L:11947
Line 232:	L:11957
Line 233:	L:11958
Line 234:	L:11964
Line 235:	L:11966
Line 236:	L:11972
Line 237:	L:11973
Line 238:	L:11974
Line 239:	L:11975
Line 240:	L:11980
Line 241:	L:11988
Line 242:	L:11990
Line 243:	L:11991
Line 244:	L:11993
Line 245:	L:11997
Line 246:	L:12005
Line 247:	L:12006
Line 248:	L:12007
Line 249:	L:12009
Line 250:	L:12012
Line 251:	L:12013
Line 252:	L:12015
Line 253:	L:12017
Line 254:	L:12018
Line 255:	L:12028
Line 256:	L:12029
Line 257:	L:12032
Line 258:	L:12033
Line 259:	L:12034
Line 260:	L:12036
Line 261:	L:12038
Line 262:	L:12039
Line 263:	L:12040
Line 264:	L:12041
Line 265:	L:12042
Line 266:	L:12048
Line 267:	L:12050
Line 268:	L:12051
Line 269:	L:12053
Line 270:	L:12055
Line 271:	L:12064
Line 272:	L:12068
Line 273:	L:12069
Line 274:	L:12070
Line 275:	L:12091
Line 276:	L:12111
Line 277:	L:12122
Line 278:	L:12123
Line 279:	L:12124
Line 280:	L:12140
Line 281:	L:12144
Line 282:	L:12151
Line 283:	L:12156
Line 284:	L:12159
Line 285:	L:12160
Line 286:	L:12163
Line 287:	L:12164
Line 288:	L:12165
Line 289:	L:12166
Line 290:	L:12167
Line 291:	L:12168
Line 292:	L:12169
Line 293:	L:12173
Line 294:	L:12175
Line 295:	L:12177
Line 296:	L:12181
Line 297:	L:12183
Line 298:	L:12189
Line 299:	L:12190
Line 300:	L:12215
Line 301:	L:12217
Line 302:	L:12223
Line 303:	L:12227
Line 304:	L:12229
Line 305:	L:12237
Line 306:	L:12238
Line 307:	L:12257
Line 308:	L:12258
Line 309:	L:12259
Line 310:	L:12260
Line 311:	L:12261
Line 312:	L:12263
Line 313:	L:12266
Line 314:	L:12269
Line 315:	L:12273
Line 316:	L:12274
Line 317:	L:12279
Line 318:	L:12282
Line 319:	L:12283
Line 320:	L:12298
Line 321:	L:12301
Line 322:	L:12304
Line 323:	L:12306
Line 324:	L:12309
Line 325:	L:12315
Line 326:	L:12319
Line 327:	L:12321
Line 328:	L:12322
Line 329:	L:12325
Line 330:	L:12328
Line 331:	L:12330
Line 332:	L:12331
Line 333:	L:12332
Line 334:	L:12333
Line 335:	L:12334
Line 336:	L:12336
Line 337:	L:12338
Line 338:	L:12339
Line 339:	L:12343
Line 340:	L:12346
Line 341:	L:12349
Line 342:	L:12350
Line 343:	L:12351
Line 344:	L:12352
Line 345:	L:12354
Line 346:	L:12359
Line 347:	L:12362
Line 348:	L:12364
Line 349:	L:12366
Line 350:	L:12368
Line 351:	L:12369
Line 352:	L:12370
Line 353:	L:12371
Line 354:	L:12374
Line 355:	L:12385
Line 356:	L:12387
Line 357:	L:12389
Line 358:	L:12390
Line 359:	L:12396
Line 360:	L:12398
Line 361:	L:12399
Line 362:	L:12401
Line 363:	L:12408
Line 364:	L:12411
Line 365:	L:12416
Line 366:	L:12418
Line 367:	L:12419
Line 368:	L:12421
Line 369:	L:12428
Line 370:	L:12443
Line 371:	L:12444
Line 372:	L:12445
Line 373:	L:12447
Line 374:	L:12448
Line 375:	L:12449
Line 376:	L:12450
Line 377:	L:12452
Line 378:	L:12453
Line 379:	L:12454
Line 380:	L:12460
Line 381:	L:12461
Line 382:	L:12462
Line 383:	L:12465
Line 384:	L:12466
Line 385:	L:12468
Line 386:	L:12475
Line 387:	L:12476
Line 388:	L:12478
Line 389:	L:12479
Line 390:	L:12481
Line 391:	L:12482
Line 392:	L:12483
Line 393:	L:12484
Line 394:	L:12488
Line 395:	L:12491
Line 396:	L:12494
Line 397:	L:12495
Line 398:	L:12496
Line 399:	L:12497
Line 400:	L:12499
Line 401:	L:12500
Line 402:	L:12501
Line 403:	L:12505
Line 404:	L:12506
Line 405:	L:12508
Line 406:	L:12514
Line 407:	L:12517
Line 408:	L:12520
Line 409:	L:12521
Line 410:	L:12522
Line 411:	L:12523
Line 412:	L:12524
Line 413:	L:12527
Line 414:	L:12532
Line 415:	L:12534
Line 416:	L:12537
Line 417:	L:12539
Line 418:	L:12540
Line 419:	L:12544
Line 420:	L:12549
Line 421:	L:12554
Line 422:	L:12556
Line 423:	L:12562
Line 424:	L:12567
Line 425:	L:12568
Line 426:	L:12572
Line 427:	L:12575
Line 428:	L:12577
Line 429:	L:12579
Line 430:	L:12580
Line 431:	L:12583
Line 432:	L:12585
Line 433:	L:12591
Line 434:	L:12593
Line 435:	L:12606
Line 436:	L:12607
Line 437:	L:12608
Line 438:	L:12609	Error: Could not look up this identifier in the synonym database
Line 439:	L:12611
Line 440:	L:12613
Line 441:	L:12614
Line 442:	L:12615
Line 443:	L:12616
Line 444:	L:12617
Line 445:	L:12623
Line 446:	L:12626
Line 447:	L:12628
Line 448:	L:12630
Line 449:	L:12632
Line 450:	L:12633
Line 451:	L:12643
Line 452:	L:12651
Line 453:	L:12660
Line 454:	L:12662
Line 455:	L:12667
Line 456:	L:12672
Line 457:	L:12675
Line 458:	L:12683
Line 459:	L:12684
Line 460:	L:12686
Line 461:	L:12695
Line 462:	L:12696
Line 463:	L:12700
Line 464:	L:12702
Line 465:	L:12705
Line 466:	L:12715
Line 467:	L:12724
Line 468:	L:12725
Line 469:	L:12727
Line 470:	L:12737
Line 471:	L:12738
Line 472:	L:12741
Line 473:	L:12747
Line 474:	L:12748
Line 475:	L:12750
Line 476:	L:12751
Line 477:	L:12752
Line 478:	L:12753
Line 479:	L:12759
Line 480:	L:12763
Line 481:	L:12764
Line 482:	L:12766
Line 483:	L:12772
Line 484:	L:12774
Line 485:	L:12775
Line 486:	L:12778
Line 487:	L:12780
Line 488:	L:12788
Line 489:	L:12790
Line 490:	L:12793
Line 491:	L:12794
Line 492:	L:12795
Line 493:	L:12798
Line 494:	L:12799
Line 495:	L:12801
Line 496:	L:12802
Line 497:	L:12804
Line 498:	L:12807
Line 499:	L:12808
Line 500:	L:12812
Line 501:	L:12817
Line 502:	L:12819
Line 503:	L:12821
Line 504:	L:12822
Line 505:	L:12826
Line 506:	L:12827
Line 507:	L:12830
Line 508:	L:12831
Line 509:	L:12832
Line 510:	L:12833
Line 511:	L:12834
Line 512:	L:12835
Line 513:	L:12837
Line 514:	L:12843
Line 515:	L:12847
Line 516:	L:12848
Line 517:	L:12850
Line 518:	L:12857
Line 519:	L:12858
Line 520:	L:12861
Line 521:	L:12864
Line 522:	L:12865
Line 523:	L:12868
Line 524:	L:12870
Line 525:	L:12876
Line 526:	L:12877
Line 527:	L:12879
Line 528:	L:12889
Line 529:	L:12891
Line 530:	L:12892
Line 531:	L:12894
Line 532:	L:12896
Line 533:	L:12902
Line 534:	L:12903
Line 535:	L:12908
Line 536:	L:12909
Line 537:	L:12912
Line 538:	L:12913
Line 539:	L:12915
Line 540:	L:12916
Line 541:	L:12918
Line 542:	L:12921
Line 543:	L:12922
Line 544:	L:12925
Line 545:	L:12927
Line 546:	L:12928
Line 547:	L:12931
Line 548:	L:12934
Line 549:	L:12944
Line 550:	L:12950
Line 551:	L:12951
Line 552:	L:12952
Line 553:	L:12953
Line 554:	L:12958
Line 555:	L:12959
Line 556:	L:12960
Line 557:	L:12961
Line 558:	L:12964
Line 559:	L:12970
Line 560:	L:12972
Line 561:	L:12974
Line 562:	L:12977
Line 563:	L:12981
Line 564:	L:12982
Line 565:	L:12983
Line 566:	L:12986
Line 567:	L:12988
Line 568:	L:12995
Line 569:	L:13001
Line 570:	L:13006
Line 571:	L:13009
Line 572:	L:13010
Line 573:	L:13014
Line 574:	L:13016
Line 575:	L:13018
Line 576:	L:13019
Line 577:	L:13030
Line 578:	L:13033
Line 579:	L:13034
Line 580:	L:13035
Line 581:	L:13036
Line 582:	L:13038
Line 583:	L:13040
Line 584:	L:13041
Line 585:	L:13047
Line 586:	L:13051
Line 587:	L:13052
Line 588:	L:13056
Line 589:	L:13057
Line 590:	L:13058
Line 591:	L:13067
Line 592:	L:13074
Line 593:	L:13076
Line 594:	L:13077
Line 595:	L:13079
Line 596:	L:13082
Line 597:	L:13085
Line 598:	L:13088
Line 599:	L:13095
Line 600:	L:13096
Line 601:	L:13097
Line 602:	L:13101
Line 603:	L:13105
Line 604:	L:13106
Line 605:	L:13107
Line 606:	L:13109
Line 607:	L:13112
Line 608:	L:13113
Line 609:	L:13119
Line 610:	L:13120
Line 611:	L:13121
Line 612:	L:13122
Line 613:	L:13123
Line 614:	L:13124
Line 615:	L:13132
Line 616:	L:13134
Line 617:	L:13135
Line 618:	L:13136
Line 619:	L:13137
Line 620:	L:13139
Line 621:	L:13143
Line 622:	L:13144
Line 623:	L:13163
Line 624:	L:13166
Line 625:	L:13167
Line 626:	L:13168
Line 627:	L:13169
Line 628:	L:13170
Line 629:	L:13171
Line 630:	L:13176
Line 631:	L:13177
Line 632:	L:13178
Line 633:	L:13179
Line 634:	L:13180
Line 635:	L:13185
Line 636:	L:13190
Line 637:	L:13191
Line 638:	L:13194
Line 639:	L:13195
Line 640:	L:13197
Line 641:	L:13198
Line 642:	L:13200
Line 643:	L:13202
Line 644:	L:13204
Line 645:	L:13205
Line 646:	L:13207
Line 647:	L:13209
Line 648:	L:13211
Line 649:	L:13214
Line 650:	L:13215
Line 651:	L:13244
Line 652:	L:13346
Line 653:	L:13349
Line 654:	L:13356
Line 655:	L:13358
Line 656:	L:13360
Line 657:	L:13361
Line 658:	L:13363
Line 659:	L:13367
Line 660:	L:13368
Line 661:	L:13370	Error: Could not look up this identifier in the synonym database
Line 662:	L:13382
Line 663:	L:13383
Line 664:	L:13388
Line 665:	L:13394
Line 666:	L:13401
Line 667:	L:13419
Line 668:	L:13421
Line 669:	L:13424
Line 670:	L:13427
Line 671:	L:13434
Line 672:	L:13435
Line 673:	L:13448
Line 674:	L:13449
Line 675:	L:13476
Line 676:	L:13480
Line 677:	L:13481
Line 678:	L:13486
Line 679:	L:13494
Line 680:	L:13495
Line 681:	L:13496
Line 682:	L:13506
Line 683:	L:13507
Line 684:	L:13518
Line 685:	L:13521
Line 686:	L:13526
Line 687:	L:13527
Line 688:	L:13537
Line 689:	L:13542
Line 690:	L:13548
Line 691:	L:13549
Line 692:	L:13555
Line 693:	L:13559
Line 694:	L:13560
Line 695:	L:13589
Line 696:	L:13590
Line 697:	L:13595
Line 698:	L:13601
Line 699:	L:13602
Line 700:	L:13603
Line 701:	L:13605
Line 702:	L:13607
Line 703:	L:13609
Line 704:	L:13612
Line 705:	L:13614
Line 706:	L:13616
Line 707:	L:13617
Line 708:	L:13618
Line 709:	L:13619
Line 710:	L:13626
Line 711:	L:13628
Line 712:	L:13629
Line 713:	L:13636
Line 714:	L:13641
Line 715:	L:13642
Line 716:	L:13649
Line 717:	L:13650
Line 718:	L:13653
Line 719:	L:13654
Line 720:	L:13663
Line 721:	L:13666
Line 722:	L:13667
Line 723:	L:13669
Line 724:	L:13680
Line 725:	L:13684
Line 726:	L:13685
Line 727:	L:13688
Line 728:	L:13690
Line 729:	L:13706
Line 730:	L:13709
Line 731:	L:13711
Line 732:	L:13712
Line 733:	L:13713
Line 734:	L:13716
Line 735:	L:13717
Line 736:	L:13722
Line 737:	L:13726
Line 738:	L:13728
Line 739:	L:13730
Line 740:	L:13731
Line 741:	L:13732
Line 742:	L:13733
Line 743:	L:13803
Line 744:	L:13804
Line 745:	L:13805
Line 746:	L:13808
Line 747:	L:13809
Line 748:	L:13822
Line 749:	L:13823
Line 750:	L:13828
Line 751:	L:13830
Line 752:	L:13831
Line 753:	L:13835
Line 754:	L:13836
Line 755:	L:13838
Line 756:	L:13842
Line 757:	L:13845
Line 758:	L:13846
Line 759:	L:13849
Line 760:	L:13850
Line 761:	L:13852
Line 762:	L:13854
Line 763:	L:13855
Line 764:	L:13857
Line 765:	L:13858
Line 766:	L:13860
Line 767:	L:13863
Line 768:	L:13864
Line 769:	L:13865
Line 770:	L:13867
Line 771:	L:13870
Line 772:	L:13871
Line 773:	L:13872
Line 774:	L:13875
Line 775:	L:13884
Line 776:	L:13885
Line 777:	L:13897
Line 778:	L:13924	Error: Could not look up this identifier in the synonym database
Line 779:	L:13929
Line 780:	L:13982
Line 781:	L:13984
Line 782:	L:13990
Line 783:	L:13992
Line 784:	L:13998
Line 785:	L:14000
Line 786:	L:14004
Line 787:	L:14009
Line 788:	L:14012
Line 789:	L:14027
Line 790:	L:14038
Line 791:	L:14043
Line 792:	L:14048
Line 793:	L:14050
Line 794:	L:14056
Line 795:	L:14057
Line 796:	L:14058
Line 797:	L:14060
Line 798:	L:14061
Line 799:	L:14062
Line 800:	L:14066
Line 801:	L:14067
Line 802:	L:14068
Line 803:	L:14069
Line 804:	L:14070
Line 805:	L:14071
Line 806:	L:14073
Line 807:	L:14079
Line 808:	L:14080
Line 809:	L:14082
Line 810:	L:14083
Line 811:	L:14084
Line 812:	L:14085
Line 813:	L:14086
Line 814:	L:14087
Line 815:	L:14102
Line 816:	L:14104
Line 817:	L:14105
Line 818:	L:14107
Line 819:	L:14118
Line 820:	L:14119
Line 821:	L:14120
Line 822:	L:14121
Line 823:	L:14123
Line 824:	L:14127
Line 825:	L:14128
Line 826:	L:14129
Line 827:	L:14130
Line 828:	L:14131
Line 829:	L:14132
Line 830:	L:14133
Line 831:	L:14148
Line 832:	L:14149
Line 833:	L:14151
Line 834:	L:14154
Line 835:	L:14155
Line 836:	L:14156
Line 837:	L:14158
Line 838:	L:14159
Line 839:	L:14160
Line 840:	L:14161
Line 841:	L:14164
Line 842:	L:14167
Line 843:	L:14172
Line 844:	L:14183
Line 845:	L:14184
Line 846:	L:14186
Line 847:	L:14187
Line 848:	L:14190
Line 849:	L:14191
Line 850:	L:14194
Line 851:	L:14198
Line 852:	L:14199
Line 853:	L:14200
Line 854:	L:14201
Line 855:	L:14204
Line 856:	L:14208
Line 857:	L:14211
Line 858:	L:14219
Line 859:	L:14225
Line 860:	L:14227
Line 861:	L:14229
Line 862:	L:14231
Line 863:	L:14232
Line 864:	L:14236
Line 865:	L:14238
Line 866:	L:14246
Line 867:	L:14248
Line 868:	L:14251
Line 869:	L:14255
Line 870:	L:14256
Line 871:	L:14257
Line 872:	L:14260
Line 873:	L:14261
Line 874:	L:14263
Line 875:	L:14264
Line 876:	L:14265
Line 877:	L:14266
Line 878:	L:14268
Line 879:	L:14269
Line 880:	L:14270
Line 881:	L:14272
Line 882:	L:14276
Line 883:	L:14281
Line 884:	L:14284
Line 885:	L:14287
Line 886:	L:14289
Line 887:	L:14293
Line 888:	L:14297
Line 889:	L:14300
Line 890:	L:14311
Line 891:	L:14312
Line 892:	L:14313
Line 893:	L:14314
Line 894:	L:14317
Line 895:	L:14344
Line 896:	L:14345
Line 897:	L:14348
Line 898:	L:14360
Line 899:	L:14366
Line 900:	L:14367
Line 901:	L:14368
Line 902:	L:14369
Line 903:	L:14373
Line 904:	L:14375
Line 905:	L:14376
Line 906:	L:14377
Line 907:	L:14381
Line 908:	L:14385
Line 909:	L:14387
Line 910:	L:14388
Line 911:	L:14389
Line 912:	L:14390
Line 913:	L:14391
Line 914:	L:14397
Line 915:	L:14401
Line 916:	L:14411
Line 917:	L:14412
Line 918:	L:14419
Line 919:	L:14420
Line 920:	L:14421
Line 921:	L:14425
Line 922:	L:14426
Line 923:	L:14429
Line 924:	L:14430
Line 925:	L:14431
Line 926:	L:14432
Line 927:	L:14450
Line 928:	L:14451
Line 929:	L:14455	Error: Could not look up this identifier in the synonym database
Line 930:	L:14456
Line 931:	L:14460
Line 932:	L:14461
Line 933:	L:14463
Line 934:	L:14466
Line 935:	L:14468
Line 936:	L:14469
Line 937:	L:14470
Line 938:	L:14472
Line 939:	L:14473
Line 940:	L:14489
Line 941:	L:14527
Line 942:	L:14528
Line 943:	L:14533
Line 944:	L:14534
Line 945:	L:14536
Line 946:	L:14537
Line 947:	L:14544
Line 948:	L:14545
Line 949:	L:14547
Line 950:	L:14555
Line 951:	L:14560
Line 952:	L:14562
Line 953:	L:14567
Line 954:	L:14570
Line 955:	L:14571
Line 956:	L:14579
Line 957:	L:14582
Line 958:	L:14584
Line 959:	L:14585
Line 960:	L:14586
Line 961:	L:14587
Line 962:	L:14588
Line 963:	L:14593
Line 964:	L:14594
Line 965:	L:14602
Line 966:	L:14603
Line 967:	L:14605
Line 968:	L:14607
Line 969:	L:14609
Line 970:	L:14612
Line 971:	L:14615
Line 972:	L:14618
Line 973:	L:14619
Line 974:	L:14620
Line 975:	L:14623
Line 976:	L:14628
Line 977:	L:14629
Line 978:	L:14630
Line 979:	L:14634
Line 980:	L:14635
Line 981:	L:14645
Line 982:	L:14651
Line 983:	L:14658
Line 984:	L:14661
Line 985:	L:14663
Line 986:	L:14664
Line 987:	L:14667
Line 988:	L:14670
Line 989:	L:14672
Line 990:	L:14673
Line 991:	L:14674
Line 992:	L:14675
Line 993:	L:14679
Line 994:	L:14682
Line 995:	L:14685
Line 996:	L:14686
Line 997:	L:14688
Line 998:	L:14693
Line 999:	L:14695
Line 1000:	L:14696
Line 1001:	L:14697
Line 1002:	L:14700
Line 1003:	L:14701
Line 1004:	L:14705
Line 1005:	L:14708
Line 1006:	L:14711
Line 1007:	L:14712
Line 1008:	L:14714
Line 1009:	L:14718
Line 1010:	L:14725
Line 1011:	L:14726
Line 1012:	L:14731
Line 1013:	L:14733
Line 1014:	L:14735
Line 1015:	L:14739
Line 1016:	L:14744
Line 1017:	L:14745
Line 1018:	L:14747
Line 1019:	L:14751
Line 1020:	L:14755
Line 1021:	L:14756
Line 1022:	L:14763
Line 1023:	L:14767
Line 1024:	L:14775	Error: Could not look up this identifier in the synonym database
Line 1025:	L:14776	Error: Could not look up this identifier in the synonym database
Line 1026:	L:14778	Error: Could not look up this identifier in the synonym database
Line 1027:	L:14782
Line 1028:	L:14786
Line 1029:	L:14790
Line 1030:	L:14791
Line 1031:	L:14792
Line 1032:	L:14794
Line 1033:	L:14797
Line 1034:	L:14800
Line 1035:	L:14807
Line 1036:	L:14815
Line 1037:	L:14816
Line 1038:	L:14823
Line 1039:	L:14824
Line 1040:	L:14825
Line 1041:	L:14827
Line 1042:	L:14828
Line 1043:	L:14829
Line 1044:	L:14840
Line 1045:	L:14842
Line 1046:	L:14854
Line 1047:	L:14858
Line 1048:	L:14859
Line 1049:	L:14860
Line 1050:	L:14862
Line 1051:	L:14864
Line 1052:	L:14865
Line 1053:	L:14866
Line 1054:	L:14867
Line 1055:	L:14871
Line 1056:	L:14872
Line 1057:	L:14873
Line 1058:	L:14874
Line 1059:	L:14884
Line 1060:	L:14885
Line 1061:	L:14886
Line 1062:	L:14894
Line 1063:	L:14897
Line 1064:	L:14904
Line 1065:	L:14916
Line 1066:	L:14917
Line 1067:	L:14923
Line 1068:	L:14933
Line 1069:	L:14934
Line 1070:	L:14936
Line 1071:	L:14943
Line 1072:	L:14945
Line 1073:	L:14950
Line 1074:	L:14958
Line 1075:	L:14961
Line 1076:	L:14962
Line 1077:	L:14963	Error: Could not look up this identifier in the synonym database
Line 1078:	L:14969
Line 1079:	L:14976
Line 1080:	L:14979
Line 1081:	L:14991
Line 1082:	L:14997
Line 1083:	L:14998
Line 1084:	L:15000
Line 1085:	L:15002
Line 1086:	L:15007
Line 1087:	L:15042
Line 1088:	L:15043
Line 1089:	L:15061
Line 1090:	L:15064
Line 1091:	L:15077
Line 1092:	L:15107
Line 1093:	L:15108
Line 1094:	L:15109
Line 1095:	L:15112
Line 1096:	L:15114
Line 1097:	L:15115
Line 1098:	L:15132
Line 1099:	L:15139
Line 1100:	L:15159
Line 1101:	L:15160
Line 1102:	L:15161
Line 1103:	L:15162
Line 1104:	L:15163
Line 1105:	L:15166
Line 1106:	L:15170
Line 1107:	L:15182
Line 1108:	L:15183
Line 1109:	L:15184
Line 1110:	L:15185
Line 1111:	L:15186
Line 1112:	L:15191
Line 1113:	L:15193
Line 1114:	L:15199
Line 1115:	L:15203
Line 1116:	L:15204
Line 1117:	L:15205
Line 1118:	L:15207
Line 1119:	L:15211
Line 1120:	L:15212
Line 1121:	L:15213
Line 1122:	L:15214
Line 1123:	L:15216
Line 1124:	L:15220
Line 1125:	L:15223
Line 1126:	L:15233
Line 1127:	L:15235
Line 1128:	L:15239
Line 1129:	L:15242
Line 1130:	L:15247
Line 1131:	L:15248
Line 1132:	L:15254
Line 1133:	L:15259
Line 1134:	L:15260
Line 1135:	L:15270
Line 1136:	L:15273
Line 1137:	L:15284
Line 1138:	L:15288
Line 1139:	L:15353
Line 1140:	L:15356
Line 1141:	L:15357
Line 1142:	L:15360
Line 1143:	L:15368
Line 1144:	L:15370
Line 1145:	L:15375
Line 1146:	L:15376
Line 1147:	L:15377
Line 1148:	L:15378
Line 1149:	L:15388
Line 1150:	L:15399
Line 1151:	L:15402
Line 1152:	L:15404
Line 1153:	L:15410
Line 1154:	L:15417
Line 1155:	L:15427
Line 1156:	L:15437
Line 1157:	L:15439
Line 1158:	L:15441
Line 1159:	L:15442
Line 1160:	L:15445
Line 1161:	L:15450
Line 1162:	L:15451
Line 1163:	L:15452
Line 1164:	L:15458
Line 1165:	L:15460
Line 1166:	L:15463
Line 1167:	L:15465
Line 1168:	L:15466
Line 1169:	L:15467
Line 1170:	L:15468
Line 1171:	L:15469
Line 1172:	L:15473
Line 1173:	L:15483
Line 1174:	L:15485
Line 1175:	L:15486
Line 1176:	L:15488
Line 1177:	L:15490
Line 1178:	L:15493
Line 1179:	L:15496
Line 1180:	L:15499
Line 1181:	L:15502
Line 1182:	L:15505
Line 1183:	L:15511
Line 1184:	L:15512
Line 1185:	L:15516
Line 1186:	L:15525
Line 1187:	L:15526
Line 1188:	L:15528
Line 1189:	L:15529
Line 1190:	L:15530
Line 1191:	L:15547
Line 1192:	L:15550
Line 1193:	L:15551
Line 1194:	L:15566
Line 1195:	L:15568
Line 1196:	L:15571
Line 1197:	L:15572
Line 1198:	L:15574
Line 1199:	L:15587
Line 1200:	L:15891
Line 1201:	L:15893
Line 1202:	L:15894
Line 1203:	L:15896
Line 1204:	L:15900
Line 1205:	L:15902
Line 1206:	L:15903
Line 1207:	L:15904
Line 1208:	L:15925
Line 1209:	L:15926
Line 1210:	L:15929
Line 1211:	L:15931
Line 1212:	L:15936
Line 1213:	L:15937
Line 1214:	L:15939
Line 1215:	L:15944
Line 1216:	L:15945
Line 1217:	L:15950
Line 1218:	L:15951
Line 1219:	L:15953
Line 1220:	L:15957
Line 1221:	L:15958
Line 1222:	L:15976
Line 1223:	L:15977
Line 1224:	L:15979
Line 1225:	L:15980
Line 1226:	L:15982
Line 1227:	L:15983
Line 1228:	L:15985
Line 1229:	L:16001
Line 1230:	L:16002
Line 1231:	L:16004
Line 1232:	L:16005
Line 1233:	L:16006
Line 1234:	L:16008
Line 1235:	L:16009
Line 1236:	L:16010
Line 1237:	L:16068
Line 1238:	L:16069
Line 1239:	L:16147
Line 1240:	L:16149
Line 1241:	L:16151
Line 1242:	L:16155
Line 1243:	L:16160
Line 1244:	L:16163
Line 1245:	L:16164
Line 1246:	L:16165
Line 1247:	L:16168
Line 1248:	L:16169
Line 1249:	L:16170
Line 1250:	L:16171
Line 1251:	L:16172
Line 1252:	L:16173
Line 1253:	L:16175
Line 1254:	L:16176
Line 1255:	L:16177
Line 1256:	L:16178
Line 1257:	L:16179
Line 1258:	L:16180
Line 1259:	L:16181
Line 1260:	L:16183
Line 1261:	L:16186
Line 1262:	L:16188
Line 1263:	L:16190
Line 1264:	L:16194
Line 1265:	L:16195
Line 1266:	L:16197
Line 1267:	L:16198
Line 1268:	L:16199
Line 1269:	L:16201
Line 1270:	L:16202
Line 1271:	L:16204
Line 1272:	L:16205
Line 1273:	L:16210
Line 1274:	L:16211
Line 1275:	L:16323
Line 1276:	L:16324
Line 1277:	L:16325
Line 1278:	L:16326
Line 1279:	L:16328
Line 1280:	L:16329
Line 1281:	L:16330
Line 1282:	L:16331
Line 1283:	L:16332
Line 1284:	L:16333
Line 1285:	L:16341
Line 1286:	L:16348
Line 1287:	L:16362
Line 1288:	L:16365
Line 1289:	L:16371
Line 1290:	L:16391
Line 1291:	L:16396
Line 1292:	L:16400
Line 1293:	L:16401
Line 1294:	L:16402
Line 1295:	L:16403
Line 1296:	L:16404
Line 1297:	L:16407
Line 1298:	L:16412
Line 1299:	L:16413
Line 1300:	L:16414
Line 1301:	L:16419
Line 1302:	L:16421
Line 1303:	L:16424
Line 1304:	L:16425
Line 1305:	L:16426
Line 1306:	L:16427
Line 1307:	L:16429
Line 1308:	L:16430
Line 1309:	L:16431
Line 1310:	L:16432
Line 1311:	L:16434
Line 1312:	L:16438
Line 1313:	L:16447
Line 1314:	L:16449
Line 1315:	L:16451
Line 1316:	L:16452
Line 1317:	L:16456
Line 1318:	L:16468
Line 1319:	L:16475
Line 1320:	L:16476
Line 1321:	L:16477
Line 1322:	L:16478
Line 1323:	L:16480
Line 1324:	L:16492
Line 1325:	L:16495
Line 1326:	L:16497
Line 1327:	L:16498
Line 1328:	L:16499
Line 1329:	L:16500
Line 1330:	L:16512
Line 1331:	L:16513
Line 1332:	L:16514
Line 1333:	L:16517
Line 1334:	L:16519
Line 1335:	L:16522
Line 1336:	L:16523
Line 1337:	L:16527
Line 1338:	L:16529
Line 1339:	L:16530
Line 1340:	L:16536
Line 1341:	L:16541
Line 1342:	L:16542
Line 1343:	L:16543
Line 1344:	L:16545
Line 1345:	L:16548
Line 1346:	L:16553
Line 1347:	L:16558
Line 1348:	L:16560
Line 1349:	L:16561
Line 1350:	L:16564
Line 1351:	L:16565
Line 1352:	L:16568
Line 1353:	L:16569
Line 1354:	L:16570
Line 1355:	L:16573
Line 1356:	L:16581
Line 1357:	L:16582
Line 1358:	L:16588
Line 1359:	L:16593
Line 1360:	L:16596
Line 1361:	L:16597
Line 1362:	L:16598
Line 1363:	L:16600
Line 1364:	L:16601
Line 1365:	L:16612
Line 1366:	L:16613
Line 1367:	L:16624
Line 1368:	L:16628
Line 1369:	L:16633
Line 1370:	L:16637
Line 1371:	L:16646
Line 1372:	L:16648
Line 1373:	L:16649
Line 1374:	L:16650
Line 1375:	L:16651
Line 1376:	L:16653
Line 1377:	L:16658
Line 1378:	L:16661
Line 1379:	L:16663
Line 1380:	L:16668
Line 1381:	L:16669
Line 1382:	L:16670
Line 1383:	L:16682
Line 1384:	L:16694
Line 1385:	L:16728
Line 1386:	L:16763
Line 1387:	L:16764
Line 1388:	L:16772
Line 1389:	L:16774
Line 1390:	L:16776
Line 1391:	L:16777
Line 1392:	L:16779
Line 1393:	L:16784
Line 1394:	L:16790
Line 1395:	L:16792
Line 1396:	L:16795
Line 1397:	L:16796
Line 1398:	L:16797
Line 1399:	L:16798
Line 1400:	L:16800
Line 1401:	L:16801
Line 1402:	L:16803
Line 1403:	L:16816
Line 1404:	L:16819
Line 1405:	L:16822
Line 1406:	L:16825
Line 1407:	L:16826
Line 1408:	L:16832
Line 1409:	L:16833
Line 1410:	L:16834
Line 1411:	L:16835
Line 1412:	L:16840
Line 1413:	L:16848
Line 1414:	L:16852
Line 1415:	L:16854
Line 1416:	L:16855
Line 1417:	L:16859
Line 1418:	L:16870
Line 1419:	L:16872
Line 1420:	L:16873
Line 1421:	L:16874
Line 1422:	L:16878
Line 1423:	L:16880
Line 1424:	L:16881
Line 1425:	L:16882
Line 1426:	L:16889
Line 1427:	L:16890
Line 1428:	L:16891
Line 1429:	L:16897
Line 1430:	L:16906
Line 1431:	L:16909
Line 1432:	L:16912
Line 1433:	L:16913
Line 1434:	L:16918
Line 1435:	L:16922
Line 1436:	L:16924
Line 1437:	L:16949
Line 1438:	L:16952
Line 1439:	L:16956
Line 1440:	L:16969
Line 1441:	L:16970
Line 1442:	L:16971
Line 1443:	L:16973
Line 1444:	L:16974
Line 1445:	L:16976
Line 1446:	L:16981
Line 1447:	L:16985
Line 1448:	L:16992
Line 1449:	L:16994
Line 1450:	L:16998
Line 1451:	L:17000
Line 1452:	L:17005
Line 1453:	L:17022
Line 1454:	L:17025
Line 1455:	L:17035
Line 1456:	L:17057
Line 1457:	L:17060
Line 1458:	L:17063
Line 1459:	L:17064
Line 1460:	L:17068
Line 1461:	L:17071
Line 1462:	L:17075
Line 1463:	L:17076
Line 1464:	L:17083
Line 1465:	L:17084
Line 1466:	L:17085
Line 1467:	L:17087
Line 1468:	L:17089
Line 1469:	L:17095
Line 1470:	L:17096
Line 1471:	L:17105
Line 1472:	L:17112
Line 1473:	L:17113
Line 1474:	L:17117
Line 1475:	L:17118
Line 1476:	L:17120
Line 1477:	L:17122
Line 1478:	L:17123
Line 1479:	L:17125
Line 1480:	L:17127
Line 1481:	L:17128
Line 1482:	L:17129
Line 1483:	L:17130
Line 1484:	L:17131
Line 1485:	L:17132
Line 1486:	L:17133
Line 1487:	L:17134
Line 1488:	L:17135
Line 1489:	L:17151
Line 1490:	L:17153
Line 1491:	L:17156
Line 1492:	L:17158
Line 1493:	L:17160
Line 1494:	L:17161
Line 1495:	L:17164
Line 1496:	L:17165
Line 1497:	L:17167
Line 1498:	L:17168
Line 1499:	L:17169
Line 1500:	L:17171
Line 1501:	L:17174
Line 1502:	L:17175
Line 1503:	L:17178
Line 1504:	L:17179
Line 1505:	L:17181
Line 1506:	L:17182
Line 1507:	L:17184
Line 1508:	L:17187
Line 1509:	L:17188
Line 1510:	L:17189
Line 1511:	L:17191
Line 1512:	L:17192
Line 1513:	L:17194
Line 1514:	L:17195
Line 1515:	L:17210
Line 1516:	L:17216
Line 1517:	L:17217
Line 1518:	L:17219
Line 1519:	L:17220
Line 1520:	L:17221
Line 1521:	L:17222
Line 1522:	L:17225
Line 1523:	L:17227
Line 1524:	L:17230	Error: Could not look up this identifier in the synonym database
Line 1525:	L:17237
Line 1526:	L:17242
Line 1527:	L:17248
Line 1528:	L:17250
Line 1529:	L:17252
Line 1530:	L:17254
Line 1531:	L:17256
Line 1532:	L:17257
Line 1533:	L:17281
Line 1534:	L:17283
Line 1535:	L:17289
Line 1536:	L:17292
Line 1537:	L:17294
Line 1538:	L:17304
Line 1539:	L:17305
Line 1540:	L:17308
Line 1541:	L:17309
Line 1542:	L:17311
Line 1543:	L:17312
Line 1544:	L:17313
Line 1545:	L:17314
Line 1546:	L:17329
Line 1547:	L:17330
Line 1548:	L:17341
Line 1549:	L:17346
Line 1550:	L:17347
Line 1551:	L:17350
Line 1552:	L:17354
Line 1553:	L:17355
Line 1554:	L:17356
Line 1555:	L:17380
Line 1556:	L:17387
Line 1557:	L:17388
Line 1558:	L:17390
Line 1559:	L:17392
Line 1560:	L:17420
Line 1561:	L:17423
Line 1562:	L:17425
Line 1563:	L:17427
Line 1564:	L:17428
Line 1565:	L:17436
Line 1566:	L:17444
Line 1567:	L:17448
Line 1568:	L:17454
Line 1569:	L:17463
Line 1570:	L:17475
Line 1571:	L:17476
Line 1572:	L:17524
Line 1573:	L:17527
Line 1574:	L:17532
Line 1575:	L:17533
Line 1576:	L:17537
Line 1577:	L:17681
Line 1578:	L:17684
Line 1579:	L:17685
Line 1580:	L:17686
Line 1581:	L:17688
Line 1582:	L:17691
Line 1583:	L:17692
Line 1584:	L:17698
Line 1585:	L:17700
Line 1586:	L:17701
Line 1587:	L:17713
Line 1588:	L:17714
Line 1589:	L:17750
Line 1590:	L:17751
Line 1591:	L:17752
Line 1592:	L:17754
Line 1593:	L:17755
Line 1594:	L:17758
Line 1595:	L:17763
Line 1596:	L:17765
Line 1597:	L:17766
Line 1598:	L:17768
Line 1599:	L:17769
Line 1600:	L:17771
Line 1601:	L:17772
Line 1602:	L:17773
Line 1603:	L:17775
Line 1604:	L:17776
Line 1605:	L:17827
Line 1606:	L:17828
Line 1607:	L:17829
Line 1608:	L:17833
Line 1609:	L:17836
Line 1610:	L:17842
Line 1611:	L:17844
Line 1612:	L:17846
Line 1613:	L:17850
Line 1614:	L:17855
Line 1615:	L:17857	Error: Could not look up this identifier in the synonym database
Line 1616:	L:17859
Line 1617:	L:17863
Line 1618:	L:17869
Line 1619:	L:17872
Line 1620:	L:17874
Line 1621:	L:17877
Line 1622:	L:17880
Line 1623:	L:17883
Line 1624:	L:17885
Line 1625:	L:17886
Line 1626:	L:17888
Line 1627:	L:17896
Line 1628:	L:17897
Line 1629:	L:17909
Line 1630:	L:17910
Line 1631:	L:17913
Line 1632:	L:17919
Line 1633:	L:17920
Line 1634:	L:17921
Line 1635:	L:17922
Line 1636:	L:17926
Line 1637:	L:17928
Line 1638:	L:17932
Line 1639:	L:17936
Line 1640:	L:17937
Line 1641:	L:17939
Line 1642:	L:17940
Line 1643:	L:17948
Line 1644:	L:17955
Line 1645:	L:17957
Line 1646:	L:17960
Line 1647:	L:17961
Line 1648:	L:17965
Line 1649:	L:17969
Line 1650:	L:17972
Line 1651:	L:17974
Line 1652:	L:17975
Line 1653:	L:17978
Line 1654:	L:17984
Line 1655:	L:17988
Line 1656:	L:17991
Line 1657:	L:17992
Line 1658:	L:17993
Line 1659:	L:17995
Line 1660:	L:17996
Line 1661:	L:17997
Line 1662:	L:17999
Line 1663:	L:18003
Line 1664:	L:18007
Line 1665:	L:18008
Line 1666:	L:18015
Line 1667:	L:18016
Line 1668:	L:18018
Line 1669:	L:18019
Line 1670:	L:18020
Line 1671:	L:18021
Line 1672:	L:18024
Line 1673:	L:18029
Line 1674:	L:18030
Line 1675:	L:18033
Line 1676:	L:18034
Line 1677:	L:18036
Line 1678:	L:18037
Line 1679:	L:18038
Line 1680:	L:18041
Line 1681:	L:18045
Line 1682:	L:18048
Line 1683:	L:18049
Line 1684:	L:18053
Line 1685:	L:18074
Line 1686:	L:18080
Line 1687:	L:18081
Line 1688:	L:18082
Line 1689:	L:18087
Line 1690:	L:18091
Line 1691:	L:18099
Line 1692:	L:18100
Line 1693:	L:18102
Line 1694:	L:18104
Line 1695:	L:18107
Line 1696:	L:18109
Line 1697:	L:18113
Line 1698:	L:18114
Line 1699:	L:18115	Error: Could not look up this identifier in the synonym database
Line 1700:	L:18117
Line 1701:	L:18120
Line 1702:	L:18125
Line 1703:	L:18127
Line 1704:	L:18128
Line 1705:	L:18129
Line 1706:	L:18133
Line 1707:	L:18139
Line 1708:	L:18145
Line 1709:	L:18146
Line 1710:	L:18164
Line 1711:	L:18171
Line 1712:	L:18173
Line 1713:	L:18175
Line 1714:	L:18176
Line 1715:	L:18187
Line 1716:	L:18189
Line 1717:	L:18193
Line 1718:	L:18194
Line 1719:	L:18195
Line 1720:	L:18201
Line 1721:	L:18203
Line 1722:	L:18205
Line 1723:	L:18207
Line 1724:	L:18208
Line 1725:	L:18212
Line 1726:	L:18214
Line 1727:	L:18220
Line 1728:	L:18223
Line 1729:	L:18226
Line 1730:	L:18231
Line 1731:	L:18242
Line 1732:	L:18260
Line 1733:	L:18291
Line 1734:	L:18293
Line 1735:	L:18294
Line 1736:	L:18295
Line 1737:	L:18300
Line 1738:	L:18301
Line 1739:	L:18302
Line 1740:	L:18314
Line 1741:	L:18332
Line 1742:	L:18354
Line 1743:	L:18366
Line 1744:	L:18373
Line 1745:	L:18383
Line 1746:	L:18389
Line 1747:	L:18391
Line 1748:	L:18393
Line 1749:	L:18400
Line 1750:	L:18405
Line 1751:	L:18406
Line 1752:	L:18407
Line 1753:	L:18408
Line 1754:	L:18414
Line 1755:	L:18432
Line 1756:	L:18440
Line 1757:	L:18441
Line 1758:	L:18442
Line 1759:	L:18451
Line 1760:	L:18452
Line 1761:	L:18457
Line 1762:	L:18475
Line 1763:	L:18476
Line 1764:	L:18478
Line 1765:	L:18484
Line 1766:	L:18488
Line 1767:	L:18506
Line 1768:	L:18514
Line 1769:	L:18515
Line 1770:	L:18518
Line 1771:	L:18534
Line 1772:	L:18541
Line 1773:	L:18542
Line 1774:	L:18546
Line 1775:	L:18549
Line 1776:	L:18550
Line 1777:	L:18551
Line 1778:	L:18552
Line 1779:	L:18553
Line 1780:	L:18554
Line 1781:	L:18557
Line 1782:	L:18559
Line 1783:	L:18563
Line 1784:	L:18566
Line 1785:	L:18567
Line 1786:	L:18570
Line 1787:	L:18572
Line 1788:	L:18574
Line 1789:	L:18575
Line 1790:	L:18576
Line 1791:	L:18582
Line 1792:	L:18584
Line 1793:	L:18585
Line 1794:	L:18588
Line 1795:	L:18590
Line 1796:	L:18595
Line 1797:	L:18596
Line 1798:	L:18597
Line 1799:	L:18604
Line 1800:	L:18605
Line 1801:	L:18606
Line 1802:	L:18607
Line 1803:	L:18611
Line 1804:	L:18616
Line 1805:	L:18618
Line 1806:	L:18619
Line 1807:	L:18624
Line 1808:	L:18626
Line 1809:	L:18628
Line 1810:	L:18634
Line 1811:	L:18636
Line 1812:	L:18639
Line 1813:	L:18640
Line 1814:	L:18642
Line 1815:	L:18643
Line 1816:	L:18645
Line 1817:	L:18647
Line 1818:	L:18663
Line 1819:	L:18669
Line 1820:	L:18670
Line 1821:	L:18671
Line 1822:	L:18673
Line 1823:	L:18676
Line 1824:	L:18693
Line 1825:	L:18700
Line 1826:	L:18701
Line 1827:	L:18703
Line 1828:	L:18705
Line 1829:	L:18707
Line 1830:	L:18708
Line 1831:	L:18709
Line 1832:	L:18710
Line 1833:	L:18711
Line 1834:	L:18715
Line 1835:	L:18718
Line 1836:	L:18720
Line 1837:	L:18738
Line 1838:	L:18739
Line 1839:	L:18744
Line 1840:	L:18746
Line 1841:	L:18747
Line 1842:	L:18749
Line 1843:	L:18750
Line 1844:	L:18751
Line 1845:	L:18755
Line 1846:	L:18761
Line 1847:	L:18762
Line 1848:	L:18764
Line 1849:	L:18768
Line 1850:	L:18771
Line 1851:	L:18777
Line 1852:	L:18778
Line 1853:	L:18779
Line 1854:	L:18780
Line 1855:	L:18781
Line 1856:	L:18783
Line 1857:	L:18786
Line 1858:	L:18791
Line 1859:	L:18792
Line 1860:	L:18796
Line 1861:	L:18797
Line 1862:	L:18805
Line 1863:	L:18806
Line 1864:	L:18807
Line 1865:	L:18810
Line 1866:	L:18813
Line 1867:	L:18815
Line 1868:	L:18816
Line 1869:	L:18822
Line 1870:	L:18823
Line 1871:	L:18826
Line 1872:	L:18828
Line 1873:	L:18830
Line 1874:	L:18845
Line 1875:	L:18858
Line 1876:	L:18949
Line 1877:	L:18950
Line 1878:	L:18952
Line 1879:	L:18968
Line 1880:	L:18969
Line 1881:	L:18970
Line 1882:	L:18971
Line 1883:	L:18972
Line 1884:	L:18974
Line 1885:	L:18979
Line 1886:	L:18983
Line 1887:	L:18984
Line 1888:	L:18993
Line 1889:	L:18996
Line 1890:	L:19009
Line 1891:	L:19012
Line 1892:	L:19013
Line 1893:	L:19014
Line 1894:	L:19015
Line 1895:	L:19016
Line 1896:	L:19018
Line 1897:	L:19025
Line 1898:	L:19035
Line 1899:	L:19038
Line 1900:	L:19039
Line 1901:	L:19041
Line 1902:	L:19042
Line 1903:	L:19044
Line 1904:	L:19045
Line 1905:	L:19046
Line 1906:	L:19049
Line 1907:	L:19056
Line 1908:	L:19060
Line 1909:	L:19062
Line 1910:	L:19063
Line 1911:	L:19070
Line 1912:	L:19073
Line 1913:	L:19075
Line 1914:	L:19076
Line 1915:	L:19079
Line 1916:	L:19082
Line 1917:	L:19084
Line 1918:	L:19085
Line 1919:	L:19087
Line 1920:	L:19088
Line 1921:	L:19089
Line 1922:	L:19090
Line 1923:	L:19094
Line 1924:	L:19108
Line 1925:	L:19116
Line 1926:	L:19119
Line 1927:	L:19120
Line 1928:	L:19122
Line 1929:	L:19123
Line 1930:	L:19124
Line 1931:	L:19125
Line 1932:	L:19126
Line 1933:	L:19128
Line 1934:	L:19130
Line 1935:	L:19131
Line 1936:	L:19139
Line 1937:	L:19141
Line 1938:	L:19142
Line 1939:	L:19143
Line 1940:	L:19144
Line 1941:	L:19153
Line 1942:	L:19155
Line 1943:	L:19156
Line 1944:	L:19157
Line 1945:	L:19158
Line 1946:	L:19159
Line 1947:	L:19164
Line 1948:	L:19166
Line 1949:	L:19171
Line 1950:	L:19172
Line 1951:	L:19175
Line 1952:	L:19177
Line 1953:	L:19181
Line 1954:	L:19182
Line 1955:	L:19183
Line 1956:	L:19184
Line 1957:	L:19185
Line 1958:	L:19186
Line 1959:	L:19192
Line 1960:	L:19193
Line 1961:	L:19210
Line 1962:	L:19211
Line 1963:	L:19212
Line 1964:	L:19213
Line 1965:	L:19214
Line 1966:	L:19215
Line 1967:	L:19217
Line 1968:	L:19221
Line 1969:	L:19222
Line 1970:	L:19224
Line 1971:	L:19228
Line 1972:	L:19229
Line 1973:	L:19241
Line 1974:	L:19244
Line 1975:	L:19245
Line 1976:	L:19246
Line 1977:	L:19247
Line 1978:	L:19252
Line 1979:	L:19253
Line 1980:	L:19256
Line 1981:	L:19259
Line 1982:	L:19260
Line 1983:	L:19261
Line 1984:	L:19262
Line 1985:	L:19263
Line 1986:	L:19265
Line 1987:	L:19266
Line 1988:	L:19268
Line 1989:	L:19270
Line 1990:	L:19271
Line 1991:	L:19273
Line 1992:	L:19280
Line 1993:	L:19285
Line 1994:	L:19286
Line 1995:	L:19290
Line 1996:	L:19294
Line 1997:	L:19301
Line 1998:	L:19303
Line 1999:	L:19305
Line 2000:	L:19309
Line 2001:	L:19324
[truncated: 15,703 more rows]
