# Supplementary material for: Automatically visualise and analyse data on pathways using PathVisioRPC from any programming environment
Source: BMC Bioinformatics. 2015 Aug 23;16(1):267. doi: 10.1186/s12859-015-0708-8 (PMC4546821; doi:10.1186/s12859-015-0708-8)
Supplement: Additional file 4: — R scripts for the case study.This zip archive contains the R scripts used in the case study including the arrayQC workflow. (ZIP 46 kb) [file 12859_2015_708_MOESM4_ESM.zip]

Archive with 15 entries (13 files):
- R_workflow_Scripts/
- R_workflow_Scripts/Data_Preprocessing.R
- R_workflow_Scripts/Data_Retrieval.R
- R_workflow_Scripts/Gene_Ontology_Analysis.R
- R_workflow_Scripts/Pathway_Analysis.R
- R_workflow_Scripts/README.txt
- R_workflow_Scripts/Statistical_Analysis.R
- R_workflow_Scripts/arrayQC_Workflow/
- R_workflow_Scripts/arrayQC_Workflow/CreateQCPlots.R
- R_workflow_Scripts/arrayQC_Workflow/QC.R
- R_workflow_Scripts/arrayQC_Workflow/ReadFiles.R
- R_workflow_Scripts/arrayQC_Workflow/arrayQC.R
- R_workflow_Scripts/arrayQC_Workflow/functions.EListRaw.R
- R_workflow_Scripts/arrayQC_Workflow/requiredColumns.R
- R_workflow_Scripts/arrayQC_Workflow/run_arrayQC.R
