# Supplementary material for: Automatically visualise and analyse data on pathways using PathVisioRPC from any programming environment
Source: BMC Bioinformatics. 2015 Aug 23;16(1):267. doi: 10.1186/s12859-015-0708-8 (PMC4546821; doi:10.1186/s12859-015-0708-8)
Supplement: Additional file 4: — R scripts for the case study.This zip archive contains the R scripts used in the case study including the arrayQC workflow. (ZIP 46 kb) [file 12859_2015_708_MOESM4_ESM.zip › R_workflow_Scripts/Data_Preprocessing.R]

# Processing normalized data
#read the normalised data table obtained using the arrayQC workflow
norm <- read.delim("arrayQC_normData.table",as.is=TRUE,sep="\t")
#read the GEO object, in order to get the annotation
library(GEOquery)
gset <- getGEO("GSE27422", GSEMatrix =TRUE)[[1]]
# load NCBI platform annotation
gpl <- annotation(gset)
platf <- getGEO(gpl, AnnotGPL=TRUE)
ann <- data.frame(attr(dataTable(platf), "table"))
#get a list of identifiers from the norm data
norm_ID <- unlist(lapply(strsplit(norm[,2],"_",fixed=TRUE),function(x) x[1]))
#Data preprocessing
#read the normalised data, the QC flags, and the probe annotations
rownames(norm) <- NULL
rownames(norm) <- paste(rownames(norm),norm$ID,sep="_")
controls <- norm[norm$ProbeName=="",]
norm <- norm[norm$ProbeName!="",]
controls <- rbind(controls,norm[grep("^A",norm$ProbeName),]) 
norm <- norm[grep("^[^A]",norm$ProbeName),]
controls <- rbind(controls,norm[grep("^B",norm$ProbeName),])
norm <- norm[grep("^[^B]",norm$ProbeName),]
#remove the duplicate columns
rem <- (3:110)*2
norm <- norm[,­rem]
#divide the flag counts by 2
flags <- 113:121
norm[,flags] <- norm[,flags]/2
#determine which columns contains the logFC (M)
#and average intensity (A) values
Mcols <- 5:58
Acols <- 59:112
#read the QC data
qc <- read.delim("arayQC_flags.table", sep="\t", as.is=T)
#get a list of identifiers from the norm data
qc$ID <- unlist(lapply(strsplit(qc[,2],"_",fixed=TRUE),function(x) x[1]))
rownames(qc) <- paste(rownames(qc),qc$ID,sep="_")
qc_controls <- qc[qc$ProbeName=="",]
qc <- qc[qc$ProbeName!="",]
qc_controls <- rbind(qc_controls,qc[grep("^A",qc$ProbeName),])
qc <- qc[grep("^[^A]",qc$ProbeName),]
qc_controls <- rbind(qc_controls,qc[grep("^B",qc$ProbeName),])
qc <- qc[grep("^[^B]",qc$ProbeName),]
#check
sum(rownames(norm)!=rownames(qc))
#0­> OK
#remove the duplicate columns
rem2 <- sort(c((2:163)*4­1,(2:163)*4,(327:488)*2))
qc <- qc[,­rem2]
#determine which columns contain certain quality indicators and flags
UniformRcols <- seq(5,111,2)
UniformGcols <- seq(5,111,2)+1
AbsentRcols <- seq(113,219,2)
AbsentGcols <- seq(113,219,2)+1
SatRcols <- seq(221,327,2)
SatGcols <- seq(221,327,2)+1
FlaggedCols <- seq(329,490)
#set values of 'bad' spots to NA (e.g. too small or too variable #spots)
#this occurs if either channel has a 1 for flagging of the size or the uniformness
UniformFlag <- qc[,UniformGcols]+qc[,UniformRcols]
norm[,Mcols][UniformFlag!=0] <- norm[,Acols][UniformFlag!=0] <- NA
#saturated spots we can ignore as they do not occur
SatFlag <- qc[,SatGcols]+qc[,SatRcols]
norm[,Mcols][SatFlag!=0] <- norm[,Acols][SatFlag!=0] <- NA
#summarize the measurements for the same probe into one measurement
qualcols <- flags
normS <- NULL
i <- 1
for (p in unique(norm$ProbeName)){
subsel <- norm[norm$ProbeName==p,]
subselM <- colMeans(subsel[,Mcols],na.rm=T)
subselA <- colMeans(subsel[,Acols],na.rm=T)
subselQ <- colSums(subsel[,qualcols],na.rm=T)
outcome <- subsel[1,]
outcome$FeatureNum <- paste(subsel$FeatureNum,collapse=",")
outcome[Mcols] <- subselM
outcome[Acols] <- subselA
outcome[qualcols] <- subselQ
normS <- rbind(normS,outcome)
if(i%%1000 == 0) print(i)
i <- i+1
}
#low intensity spots should not be deleted, we want to use them unless #the gene is absent in (almost) every sample or in each group
#compute the average expression of each probe
probeExpr <- rowMeans(norm[,Acols],na.rm=T)
probeExpr[is.na(probeExpr)] <- 0
#compare this to number of flagged spots for intensity
AbsentFlag <- qc[,AbsentGcols]+qc[,AbsentRcols]
AbsentFlagG <- qc[,AbsentGcols]
AbsentFlagR <- qc[,AbsentRcols]
probeAbsentCountR <- rowSums(AbsentFlagR)
probeAbsentCountG <- rowSums(AbsentFlagG)
probeAbsentCount <- rowSums(AbsentFlag)
#find out how well both measurements correlate
test <- cbind(probeAbsentCount,probeExpr)
cor(­test[,1],test[,2],method="spearman")
#0.94; high correlation
#also check whether the probes with 0 average (which means that it was NA) also have lots of missing probes
table(test[test[,2]==0,1])
#they do: 4198 out of 4362 have 36+ missing probes
#find out which reporters pass certain criteria
#determine the reporters for which enough measurements are available #after flagging (which includes other types of flags)
#take half the amount of samples as cut­off on max allowed flags
#since for each probe ID two lines have been merged double the cut­off
normSelF <- norm[norm$num.flagged<=(27*2),]
#determine the reporters for which the average is high enough
normSelA <- norm[probeExpr>=5,]
# take the average expression as a criterion for now
normSel <- normSelA
# to exclude that we take reporters that have many flagged samples because of other reasons than low expression,
# i.e. low quality, checkt the amount of flagged spots for normalisation per probe
table(normSel$num.flagged.norm)
# this goes up to 103 ­> remove those with more than 25% spots flagged for bad quality
normSel <- normSel[normSel$num.flagged.norm<=(27),]
#qcSel <- qcSel[normSel$num.flagged.norm<=27,]
# note that the bad values themselves are never taken into account, as they are set to NA
# this just excludes the entire probes if more than 5 of their spots are flagged to be of low quality
