# Supplementary material for: Automatically visualise and analyse data on pathways using PathVisioRPC from any programming environment
Source: BMC Bioinformatics. 2015 Aug 23;16(1):267. doi: 10.1186/s12859-015-0708-8 (PMC4546821; doi:10.1186/s12859-015-0708-8)
Supplement: Additional file 4: — R scripts for the case study.This zip archive contains the R scripts used in the case study including the arrayQC workflow. (ZIP 46 kb) [file 12859_2015_708_MOESM4_ESM.zip › R_workflow_Scripts/Data_Retrieval.R]

#Data Retrieval
#Retrieving GEO Datasets
library("GEOquery")
getGEO("GSE27421",GSEMatrix=TRUE)
getGEO("GSE27422",GSEMatrix=TRUE)
getGEO("GSE27423",GSEMatrix=TRUE)
#Retrieving the curated collection of mouse pathways from WikiPathways
download.file("http://www.wikipathways.org//wpi/batchDownload.php?species=Mus%20musculus&fileType=gpml&tag=Curation:AnalysisCollection","mouse_pathways")
