# Supplementary material for: Automatically visualise and analyse data on pathways using PathVisioRPC from any programming environment
Source: BMC Bioinformatics. 2015 Aug 23;16(1):267. doi: 10.1186/s12859-015-0708-8 (PMC4546821; doi:10.1186/s12859-015-0708-8)
Supplement: Additional file 4: — R scripts for the case study.This zip archive contains the R scripts used in the case study including the arrayQC workflow. (ZIP 46 kb) [file 12859_2015_708_MOESM4_ESM.zip › R_workflow_Scripts/Gene_Ontology_Analysis.R]

#Load required libraries
library(topGO)
library("org.Mm.eg.db")
library(XMLRPC)

#Create background list for GO (all genes measured in dataset)
allGenes <­read.table(file="allGenes.txt")

##PBMC numerator list (all significant genes in PBMCs)
leukocyteGenes <­ read.table(file="leukocytes.txt")
geneList <­ factor(as.integer(allGenes[,1] %in% leukocyteGenes[,1]))
names(geneList) <­ geneNames
str(geneList)

#GO Analysis for PBMCs
leukoGOdata <­ new("topGOdata", ontology = "BP", allGenes = geneList,annot = annFUN.org, mapping="org.Mm.eg.db", ID="entrez")
resultFisher <­ runTest(leukoGOdata, algorithm = "classic", statistic = "fisher")
resultFisher.elim <­ runTest(leukoGOdata, algorithm = "elim", statistic = "fisher")
leukoRes <­ GenTable(leukoGOdata, classicFisher = resultFisher, elimFisher = resultFisher.elim, orderBy = "elimFisher", ranksOf = "classicFisher", topNodes = 50)
write.table(leukoRes,file="leukoGO.txt",sep="\t",
col.names=T,quote = F)

##Bone Marrow cells numerator list (all significant genes in bone marrow cells)
marrowGenes <­read.table(file="marrow.txt")
geneList <­ factor(as.integer(allGenes[,1] %in% marrowGenes[,1]))
names(geneList) <­ geneNames
str(geneList)

#GO Analysis for Bone Marrow cells
marrowGOdata <­ new("topGOdata", ontology = "BP", allGenes = geneList,annot = annFUN.org, mapping="org.Mm.eg.db", ID="entrez")
resultFisher <­ runTest(marrowGOdata, algorithm = "classic", statistic = "fisher")
resultFisher.elim <­ runTest(marrowGOdata, algorithm = "elim", statistic = "fisher")
marrowRes <­ GenTable(marrowGOdata, classicFisher = resultFisher, elimFisher = resultFisher.elim, orderBy = "elimFisher", ranksOf = "classicFisher", topNodes = 50)
write.table(marrowRes,file="marrowGO.txt",sep="\t",col.names=T,quote = F)

##Spleenocytes numerator list (all significant genes in splenocytes)
spleenGenes <­ read.table(file="spleen.txt")
geneList <­ factor(as.integer(allGenes[,1] %in% spleenGenes[,1]))
names(geneList) <­ geneNames
str(geneList)
spleenGOdata <­ new("topGOdata", ontology = "BP", allGenes = geneList,annot = annFUN.org, mapping="org.Mm.eg.db", ID="entrez")
resultFisher <­ runTest(spleenGOdata, algorithm = "classic", statistic = "fisher")
resultFisher.elim <­ runTest(spleenGOdata, algorithm = "elim", statistic = "fisher")
spleenRes <­ GenTable(spleenGOdata, classicFisher = resultFisher, elimFisher = resultFisher.elim, orderBy = "elimFisher", ranksOf = "classicFisher", topNodes = 50)
write.table(spleenRes,file="spleenGO.txt",sep="\t",col.names=T,quote = F)

#Set server address
server = "http://localhost:7777"

#Create GO pathway with enriched GO terms for PBMCs created above
pmbcPathway = xml.rpc(server,"PathVisio.createPathway","PBMC","Anwesha","Mus musculus","GOanalysis")
pbmc = read.table(file="leukoGO.txt",sep="\t",header=T)
for(i in 1:nrow(pbmc)){
xml.rpc(server,"PathVisio.addDataNode","GOanalysis/PBMC.gpml", toString(pbmc[i,2]), "geneproduct", toString(pbmc[i,1]),"T")
}

#Create GO pathway with enriched GO terms for Bone Marrow cells created above
bmPathway = xml.rpc(server,"PathVisio.createPathway","BoneMarrow","Anwesha","Mus musculus","GOanalysis")
bm = read.table(file="marrowGO.txt",sep="\t",header=T)
for(i in 1:nrow(bm)){
xml.rpc(server,"PathVisio.addDataNode","GOanalysis/BoneMarrow.gpml", toString(bm[i,2]), "geneproduct", toString(bm[i,1]),"T")
}
#Create GO pathway with enriched GO terms for Splenocytes created above
spleenPathway = xml.rpc(server,"PathVisio.createPathway","Spleen","Anwesha","Mus musculus","GOanalysis")
spleen = read.table(file="spleenGO.txt",sep="\t",header=T)
for(i in 1:nrow(spleen)){
xml.rpc(server,"PathVisio.addDataNode","GOanalysis/Spleen.gpml", toString(spleen[i,2]), "geneproduct", toString(spleen[i,1]),"T")
}

##Data has already been imported during pathway analysis and the pgex file is stored in the variable data

##Create Visualization PBMCs ­> logFC, gradient visualization
xml.rpc(server,"PathVisio.createvisualization",data,gSample[1], gValues[1],gColours[1],"","")

## Visualize gene expression data on enriched Gene Ontology terms for PBMCs
xml.rpc(server,"PathVisio.visualizeData",pmbcPathway, data, dbFile, dir)

##Create Visualization Bone Marrow cells ­> logFC, gradient visualization
xml.rpc(server,"PathVisio.createvisualization",data,gSample[2], gValues[2],gColours[2],"","")

## Visualize gene expression data on enriched Gene Ontology terms for Bone Marrow cells
xml.rpc(server,"PathVisio.visualizeData",bmPathway, data, dbFile, dir)

##Create Visualization Splenocytes ­> logFC, gradient visualization
xml.rpc(server,"PathVisio.createvisualization",data,gSample[3], gValues[3],gColours[3],"","")

## Visualize gene expression data on enriched Gene Ontology terms for Splenocytes
xml.rpc(server,"PathVisio.visualizeData",spleenPathway, data, dbFile, dir)
