# Supplementary material for: Automatically visualise and analyse data on pathways using PathVisioRPC from any programming environment
Source: BMC Bioinformatics. 2015 Aug 23;16(1):267. doi: 10.1186/s12859-015-0708-8 (PMC4546821; doi:10.1186/s12859-015-0708-8)
Supplement: Additional file 4: — R scripts for the case study.This zip archive contains the R scripts used in the case study including the arrayQC workflow. (ZIP 46 kb) [file 12859_2015_708_MOESM4_ESM.zip › R_workflow_Scripts/Pathway_Analysis.R]

#Start the PathVisioRPC server
system("java -jar PathVisioRPC_standalone_v1.1.0.jar",wait=FALSE)

#Load Library
library (XMLRPC)

#Set variables
inputFile <- "CTXdata.csv"
dbFile <- "Mm_Derby_20130701.bridge;metabolites_20130627.bridge"
sysCode <- "L"
pathwayDir <- "mouse-test-pathways"
resultDir <- "/home/anwesha/temp/Scripts/test"
gexFile <- "/home/anwesha/ArrayAnalysis/PathwayAnalysis/CTXdata.csv.pgex"
#gSample <- "S1logFC;S2logFC;S5logFC"
#gSample <- "M1logFC;M2logFC;M5logFC"
gSample <- "L1logFC;L2logFC;L5logFC"
#gColors <- "blue,white,red;blue,white,red;blue,white,red"
gColors <- "#0000FF,#FFFFFF,#FF0000;#0000FF,#FFFFFF,#FF0000;#0000FF,#FFFFFF,#FF0000"
gValues <- "-1,0,1;-1,0,1;-1,0,1"
#rExprs <- "[L1P.Value] <= 0.05;[L2P.Value] <= 0.05;[L5P.Value] <= 0.05;[M1P.Value] <= 0.05;[M2P.Value] <= 0.05;[M5P.Value] <= 0.05;[S1P.Value] <= 0.05;[S2P.Value] <= 0.05;[S5P.Value] <= 0.05"
rExprs <- "[L1P.Value] <= 0.05;[L2P.Value] <= 0.05;[L5P.Value] <= 0.05"
#rExprs <- "[M1P.Value] <= 0.05;[M2P.Value] <= 0.05;[M5P.Value] <= 0.05"
#rExprs <- "[S1P.Value] <= 0.05;[S2P.Value] <= 0.05;[S5P.Value] <= 0.05"
#rColors <- "red;red;red;blue;blue;blue;green;green;green"
rColors <- "green;green;green"
criteria <- c("[L1P.Value] <= 0.05", "[L2P.Value] <= 0.05", "[L5P.Value] <= 0.05", "[M1P.Value] <= 0.05", 
             "[M2P.Value] <= 0.05", "[M5P.Value] <= 0.05", "[S1P.Value] <= 0.05", "[S2P.Value] <= 0.05", 
"[S5P.Value] <= 0.05")

#Set server address
server = "http://localhost:7777"

#Import Data
data <- xml.rpc(server, "PathVisio.importData", inputFile, sysCode, "", "", dbFile, resultDir)

#Set default colours
def <- xml.rpc(server,"PathVisio.setDefaultColours", "white", "#E0E0E0")
print (def)

#Create visualization for leukocytes
vis <- xml.rpc(server, "PathVisio.createVisualization", data, gSample[1], gColors[1], gValues[1], rExprs[1], rColors[1])
print (vis)

#Looping for pathway statistics for day1, day2 and day 5
for(i in 1:3){
dir <- paste("comp",i,sep="")
dir <- paste(resultDir,dir,sep="/");
dir.create(dir)
stats <- xml.rpc(server,"PathVisio.calculatePathwayStatistics",pathwayDir, gexFile, dbFile, criteria[i], dir)
print (stats)
}

#Create visualization for marrow
vis <- xml.rpc(server, "PathVisio.createVisualization", data, gSample[2], gColors[2], gValues[2], rExprs[2], rColors[2])
print (vis)

#Looping for pathway statistics for day1, day2 and day 5
for(i in 4:6){
dir <- paste("comp",i,sep="")
dir <- paste(resultDir,dir,sep="/");
dir.create(dir)
stats <- xml.rpc(server,"PathVisio.calculatePathwayStatistics",pathwayDir, gexFile, dbFile, criteria[i], dir)
print (stats)
}

#Create visualization for splenocytes
vis <- xml.rpc(server, "PathVisio.createVisualization", data, gSample[3], gColors[3], gValues[3], rExprs[3], rColors[3])
print (vis)

#Looping for pathway statistics for day1, day2 and day 5
for(i in 7:9){
dir <- paste("comp",i,sep="")
dir <- paste(resultDir,dir,sep="/");
dir.create(dir)
stats <- xml.rpc(server,"PathVisio.calculatePathwayStatistics",pathwayDir, gexFile, dbFile, criteria[i], dir)
print (stats)
}
