# Supplementary material for: Automatically visualise and analyse data on pathways using PathVisioRPC from any programming environment
Source: BMC Bioinformatics. 2015 Aug 23;16(1):267. doi: 10.1186/s12859-015-0708-8 (PMC4546821; doi:10.1186/s12859-015-0708-8)
Supplement: Additional file 4: — R scripts for the case study.This zip archive contains the R scripts used in the case study including the arrayQC workflow. (ZIP 46 kb) [file 12859_2015_708_MOESM4_ESM.zip › R_workflow_Scripts/README.txt]

Step 1. Retrieve the datasets using GEOquery package and pathways using the WikiPathways webservice [Data_Retrieval.R]

Step 2. Next we perform quality control and normalization using the arrayQC workflow. The full set of quality control results is available at projects.bigcat.unimaas.nl/data/pathvisiorpc/data/qualityControl. The normalized data table (arrayQC_normData.table, available from http://projects.bigcat.unimaas.nl/data/pathvisiorpc/data/arrayQC_nor m#Data.table) and the data table containing flags (arrayQC_flags.table, available from http://projects.bigcat.unimaas.nl/data/pathvisiorpc/data/arayQC_flags.table) are available in the same folder for rejecting bad spots and determining the data to be used for further analysis.

Step 3. Preprocess the normalised data file obtained from the arrayQC workflow, i.e removal of bad spots and averaging duplicates [Data_Preprocessing.R]

Step 4. Statistical Analysis is done using the preprocessed data file using the limma package. The result : http://projects.bigcat.unimaas.nl/data/pathvisiorpc/data/CTXdata.csv [Statistical_Analysis.R]

Step 5. Using PathVisioRPC we perform pathway analysis and data visualization on the curated collection of mouse pathways from WikiPathways. The results are then exported as HTML files. (http://projects.bigcat.unimaas.nl/data/pathvisiorpc/data/PathwayAnalysis/) [Pathway_Analysis.R]

Step 6. We perform GO term enrichment analysis using topGO. Next, using PathVisioRPC we create pathways with the enriched GO terms and visualize the gene expression data on them. The results are then exported as HTML files. (http://projects.bigcat.unimaas.nl/data/pathvisiorpc/data/GOanalysis/) [Gene_Ontology_Analysis.R]
