# Supplementary material for: Automatically visualise and analyse data on pathways using PathVisioRPC from any programming environment
Source: BMC Bioinformatics. 2015 Aug 23;16(1):267. doi: 10.1186/s12859-015-0708-8 (PMC4546821; doi:10.1186/s12859-015-0708-8)
Supplement: Additional file 4: — R scripts for the case study.This zip archive contains the R scripts used in the case study including the arrayQC workflow. (ZIP 46 kb) [file 12859_2015_708_MOESM4_ESM.zip › R_workflow_Scripts/Statistical_Analysis.R]

# Modelling in Limma 
#Load library limma 
library(limma)
#Read the relationship file ­ description file created based on #platform annotations also available from 
#projects.bigcat.unimaas.nl/data/pathvisiorpc/data/description.txt 
ann <-- read.delim("qC/description_extended.txt",sep="\t",as.is=T) 
rownames(ann) <-- ann$Description
#reorder the annotation files to be in the same order as the datasets 
position <-- sapply(substr(colnames(norm)[Mcols],1,nchar(colnames(norm)[Mcols])­2) ,function(r) grep(r,rownames(ann),fixed=T)) ann <-- ann[position,]
#Set up factors 
tissue <-- as.factor(unlist(lapply(strsplit(ann$Description,"_"),function(x) x[1]))) 
treatment <-- as.factor(unlist(lapply(strsplit(ann$Description,"_"),function(x) x[2]))) 
mice <-- as.factor(ann$Individual)
tt <-- paste(tissue, treatment, sep = "_")
tt <-- factor(tt, levels = unique(tt)) 
factDesign <-- model.matrix(~0 + tt) 
colnames(factDesign) <-- levels(tt) rownames(factDesign) <-- rownames(ann)
#Calculate correlation 
corfit <-- duplicateCorrelation(normSel[,Mcols],factDesign,block=mice) 
#print the value to screen 
corfit$consensus
#build the fit, taking the correlation structure into account
factFit <-- lmFit(normSel[,Mcols],factDesign,ndups=1, block=mice,correlation=corfit$consensus) factFitE <-- eBayes(factFit)
factContrastMatrix <-- makeContrasts(
marrow_d1vsc = marrow_d1 ­ marrow_c, marrow_d2vsc = marrow_d2 ­ marrow_c, marrow_d5vsc = marrow_d5 ­ marrow_c, leukocytes_d1vsc = leukocytes_d1 ­ leukocytes_c, leukocytes_d2vsc = leukocytes_d2 ­ leukocytes_c, leukocytes_d5vsc = leukocytes_d5 ­ leukocytes_c, splenocytes_d1vsc = splenocytes_d1 ­ splenocytes_c, splenocytes_d2vsc = splenocytes_d2 ­ splenocytes_c, splenocytes_d5vsc = splenocytes_d5 ­ splenocytes_c, levels = factDesign)
contrast.fit <-- contrasts.fit(factFitE, factContrastMatrix) contrast.fit <-- eBayes(contrast.fit)
results <-- decideTests(contrast.fit,adjust.method="BH",p.value=0.05)
anncols <-- 122:125 
saveComparison(factContrastMatrix[,1],contrast.fit,normSel[,Mcols],annotation=normSel[,anncols]) 
annotation=normSel[,anncols]
for (i in 1:ncol(factContrastMatrix)){
toptab <-- topTable(contrast.fit, adjust.method="BH", coef=i, number=dim(normSel[,Mcols])[1], resort.by="P")
toptab <-- cbind(toptab,annotation[match(rownames(toptab), rownames(norm)),])
# modify the fold-changes so they are symetric around zero
fc <-- as.matrix(2^toptab[, "logFC"])
fc[(toptab[, "logFC"] <- 0)&(!is.na(toptab[, "logFC"]))] <-- 
  -1/fc[(toptab[, "logFC"] <- 0)&(!is.na(toptab[, "logFC"]))]
colnames(fc) <-- "Fold Change"
m.col <-- grep("logFC",colnames(toptab))
toptab <-- cbind(toptab[,1:m.col,drop=FALSE],fc,
                toptab[,(m.col+1):dim(toptab)[2],drop=FALSE])
# write the table into a file		
fileName <-- paste(colnames(factContrastMatrix)[i],"-ID.txt",sep="")
write.table(toptab,file=fileName,sep="\t",row.names=FALSE,append=FALSE, quote=FALSE)
}
###Merging the individual statistical analysis files into a collated document
#Folder containing the files 
filenames <-­ list.files("final", pattern="*.txt", full.names=TRUE) 
#Dataframe containing all results and ids to begin with to compare and add other data 
idList <-­ newFile$GeneID finalData <-­ cbind(GeneID=idList)
for (j in 1:length(filenames)){ # Read data into a data.frame
	newFile <-­ read.delim(file = filenames[j],sep="\t", as.is = TRUE) for(i in 1:nrow(newFile)){
	if(any(grep(newFile$GeneID[i],finalData[,1]))){
		rows <-­ grep(newFile$GeneID[i],finalData[,1]) 
		for (j in 1:rows){
			print (pos[i])}{
			finalData <-­ rbind(finalData,newFile$logFC) } 
		test <-­ unlist(strsplit(as.character(newFile$GeneID[i]), split="///"))
		idList <-­ c(idList,test[1]) print (test[1]) 
	} else{
	#Add id 
	finalData <-­ rbind(finalData,newFile$GeneID[i])
	idList <-­ c(idList,newFile$GeneID[i]) 
	} 
} 
finaldata <-­ cbind(GeneID=idList, newFile[,2:ncol(newFile)]) write.table(finaldata, file = "CTXdata.csv", sep="\t",row.names=FALSE,quote=FALSE)
#The file CTXdata.csv is available from #http://projects.bigcat.unimaas.nl/data/pathvisiorpc/data/CTXdata.csv
