# Supplementary material for: Automatically visualise and analyse data on pathways using PathVisioRPC from any programming environment
Source: BMC Bioinformatics. 2015 Aug 23;16(1):267. doi: 10.1186/s12859-015-0708-8 (PMC4546821; doi:10.1186/s12859-015-0708-8)
Supplement: Additional file 4: — R scripts for the case study.This zip archive contains the R scripts used in the case study including the arrayQC workflow. (ZIP 46 kb) [file 12859_2015_708_MOESM4_ESM.zip › R_workflow_Scripts/arrayQC_Workflow/arrayQC.R]

## One and two channel QC - Dept. of Bioinformatics / Toxicogenomics - Maastricht University - the Netherlands
# Version: 1.3.2-DEV
# Last adjustment: 07-Nov-2013

###########################
## USER-DEFINED SETTINGS ##
###########################

## Enter the directories to be used, use forward slashes (/) or double backward slashed (\\) as separator
#  and end with a forward slash
#datapath  <- "/home/stan/Desktop/PipelinePaper/set3/"

datapath  <- "/location/to/your/files"

#arrayQC.scriptpath <- "/home/stan/Desktop/SVN/r-packages/arrayQC/dev/"
arrayQC.scriptpath <- "http://svn.bigcat.unimaas.nl/r-packages/arrayQC/dev/"


dataformat <- ""  # Select data format of the microarray data files; "fes" (Feature Extraction Software), "genepix" or "generic" are valid here
datatype <- ""  # Describe what type of microarrays are used in your dataset; "two-channel", "red" or "green" are valid options

## If the microarray contains more than one block, please change the values below accordingly.
# 
number.of.blocks <- NULL
nblock.row <- NULL
nblock.col <- NULL

## columnHeader file. Change this value to the name (and location) of the file containing the 
#  column headers that will be read in. For standard Agilent and GenePix runs this variable
#  should be NULL.
columnHeaderFile <- NULL

## Give one or more values - if any - that you used as manual flagging values within the data set
#  examples:
#  NULL       (default, no flagging for Genepix, all non-zero values are flags for Agilent FES)
#  -1         (-1 as a value)
#  c(-1,-10)  (-1 and -10 as values, the c() is used to group the values)
#  You can also use the words "neg" and "pos" for all negative or all positive values
#  example:   c("neg",10)
useAsManualFlags <- NULL

## For generic formats: please supply the controlType variable below with the value(s)
#  corresponding with the positive and negative controls used in the ControlType column.
controlType.value <- NULL

## Variables that are set to run the script. Only when arrayQC.mode is set to "local"
## Nog even over nadenken hoe dit wordt aangepast door de webservice...
#if(arrayQC.mode == "local") {
  plotVirtualImages <- TRUE  ## Should we plot Virtual Images?
  plotBoxplot <- TRUE  ## Should we plot boxplots?
  plotHeatmap <- TRUE  ## Should we generate correlation heatmaps?
  plotClust <- TRUE  ## Should we generate cluster images?
  plotPCA <- TRUE  ## Should we generate a PCA plot?
  plotCor <- TRUE  ## Should we generate a Correlation Plot?
  plotMvA <- TRUE  ## Should we generate an MvA plot?
  loesscurve <- TRUE ## Should we plot loess curve(s) in the MvA plot?
  plotDensity <- TRUE  ## Should we generate a density plot?
  ## Which normMethod do you choose in the end? Options are "bgcorrected", "loess", "quantile", "aquantile", "scaled"
  if(datatype == "two-channel") {  normMethod <- "loess" } else { normMethod <- "quantile" } 

#}


## If you want to run arrayQC locally, download the files from the scriptpath mentioned above
#  and refer to these files in the scriptpath variable. Recommended for experienced R programmers.

source(paste(arrayQC.scriptpath, "run_arrayQC.R", sep=""))


###########################
##    TROUBLESHOOTING    ##
###########################
## 1) I get a 'could not allocate memory vector' error. What should I do?
# Answer: increase your available memory in R by setting memory.limit(2000) prior to running the script
# (here, 2000 corresponds with 2Gb of physical RAM)
