# Supplementary material for: Automatically visualise and analyse data on pathways using PathVisioRPC from any programming environment
Source: BMC Bioinformatics. 2015 Aug 23;16(1):267. doi: 10.1186/s12859-015-0708-8 (PMC4546821; doi:10.1186/s12859-015-0708-8)
Supplement: Additional file 6: Table S2. — Gene level statistics. The lists of differentially expressed genes for each of the nine comparisons were collated into a single file, which was used for further analysis. (TXT 722 kb) [file 12859_2015_708_MOESM6_ESM.txt]

GeneID	Gene.symbol	L1logFC	L1P.Value	L2logFC	L2P.Value	L5logFC	L5P.Value	M1logFC	M1P.Value	M2logFC	M2P.Value	M5logFC	M5P.Value	S1logFC	S1P.Value	S2logFC	S2P.Value	S5logFC	S5P.Value
11302	Aatk	0.0186037592	0.9661055608	0.0644405989	0.876719202	-0.5538189914	0.2104745688	-0.1259458838	0.6783112772	-0.1400658011	0.6446923386	0.3389282721	0.2676105772	-0.240155716	0.5131000051	-0.4316675767	0.2426181278	-0.3382697846	0.3369014861
11303	Abca1	-0.1714157551	0.6724300994	-0.0814633701	0.8406070478	0.1197059897	0.7822565184	0.255244616	0.4482352437	0.4210166205	0.2138421272	0.6759017935	0.0631021198	0.2100498344	0.6044907673	0.0349258989	0.9356789575	-0.4991261479	0.202008703
11416	Slc33a1	0.370176109	0.2902858431	0.414134208	0.2375082863	0.2212217896	0.5567839537	-0.1084442648	0.7276169555	-0.0819345418	0.7923728127	0.1526625114	0.6241402082	-0.1635842232	0.6205633857	-0.1276452503	0.6819089567	-0.4781152111	0.1292748894
11418	Asic2	0.5560232745	0.0772217779	0.1613743317	0.6020171128	1.5666744824	2.47402629570604e-05	0.6046631792	0.0331310225	0.7419867656	0.0098387083	0.226141024	0.479683695	0.3477356565	0.2392109616	0.9332659756	0.0014718679	0.3699306615	0.1851635607
11425	Apoc4	-0.4786638707	0.0566695956	-0.5668752074	0.035595795	-1.0945089732	0.0001355733	0.1456758755	0.4755813088	0.1949782436	0.3407646985	-0.0729171412	0.7204204919	0.1405908647	0.5159893086	0.2622119627	0.2020401234	-0.0609221153	0.7648717603
11429	Aco2	0.3559494658	0.0503793601	0.3694551816	0.0425881883	0.095477037	0.6200365882	0.0698156481	0.6614270813	-0.2875540273	0.076040723	0.012574038	0.9370669766	-0.0295334652	0.8612068524	0.1551451908	0.3324704314	-0.0687911878	0.6660824299
11430	Acox1	0.6994205825	0.0015080038	0.4416063921	0.0383735425	0.0712239375	0.7515624139	-0.1705125848	0.3620165683	-0.0984519611	0.5975467165	0.126619976	0.4975872111	0.3677273115	0.0676068016	-0.3130430362	0.0977960327	-0.2352652916	0.2103872479
11434	Acr	0.0233291965	0.8777798384	0.1217353757	0.4238747169	0.2643708062	0.1116224109	0.0689613814	0.6117463255	0.1350597261	0.322131655	0.1514506232	0.2675602079	-0.3288373593	0.0262282574	-0.1245543605	0.3608132437	-0.1292640807	0.3431128659
11444	Chrnb2	0.0157579858	0.9438958347	0.1607295908	0.4741558716	0.2216737384	0.3616496969	0.0140930959	0.9439009014	-0.0614487573	0.759100519	-0.1915540232	0.3413315308	-0.0796647093	0.7221452403	-0.3099465189	0.149302934	0.4350507607	0.0453205401
11449	Chrng	0.6736318663	0.2366666024	0.5271557613	0.3526122348	0.8097580121	0.2452884666	-0.2397385665	0.6709895424	0.1364995737	0.7986051858	-0.0543166993	0.9289031661	-0.4885439916	0.4243116403	-0.5510296947	0.3314209178	-0.5305245702	0.3495073019
11465	Actg1	0.2501655186	0.1059375108	0.3057896152	0.065938468	0.3784921282	0.0428020872	0.012126533	0.9276230191	0.1810870822	0.1802286408	0.0570478334	0.6695086496	0.056065895	0.745033824	0.0292162448	0.8355524327	-0.1336372154	0.32003695
11472	Actn2	0.8443394036	0.1261499851	-0.1257022488	0.804806319	0.990197335	0.1091813087	-0.0546413302	0.8967513274	0.2343640973	0.5785436557	0.0290479815	0.9481331657	0.2306147118	0.6246814931	0.2730441216	0.5626772223	0.2506230261	0.595060316
11482	Acvrl1	0.0027468021	0.9880020109	0.0183336117	0.9200546824	-0.3123513614	0.1183581249	0.0483979354	0.7671593628	-0.4197211791	0.0130858256	-0.0958233589	0.5582773009	0.2943280751	0.0944707445	0.0328835873	0.840518228	0.0924718456	0.5720729479
11484	Aspa	-0.4370471471	0.223499856	-0.6310973345	0.0814279356	-0.4180273569	0.2802135112	0.3655138104	0.2545479592	0.1479320852	0.6426977494	-0.1982171867	0.5345742701	0.9393304848	0.0075591158	1.0745410436	0.0014471131	-0.0374309975	0.9064485076
11488	Adam11	0.2325004672	0.4125721138	0.0821685654	0.7713211473	-0.4350103863	0.1592324595	-0.0490414596	0.8622245383	-0.2461586662	0.3858237884	-0.2692085757	0.3182261329	0.1326557318	0.6391621666	0.2178431224	0.4182825571	0.1726322583	0.542101073
11489	Adam12	0.0192644942	0.9079007621	0.1184445694	0.4781131734	-0.3644323147	0.047468737	-0.1135493086	0.4472701588	-0.1627851965	0.2775468113	-0.0665778583	0.6552070195	-0.0201358909	0.8985677419	0.0701668849	0.6379591045	-0.0307372159	0.836528426
11504	Adamts1	-0.0740504108	0.5848113431	-0.1402836111	0.3027024623	0.0924566877	0.5278950455	0.3040968432	0.0150779756	0.3832574759	0.0026251007	0.047428825	0.6953763684	-0.3294031433	0.0131728286	-0.3194073341	0.0109396311	-0.1115815686	0.3587893057
11514	Adcy8	0.019584487	0.8649295396	-0.0453259947	0.6940195373	0.2751677131	0.0310849258	0.0926186294	0.3705062996	-0.0153862216	0.8812242089	-0.0715793151	0.4880959895	0.0254829878	0.8155313358	-0.0242725696	0.8136885358	-0.0591039844	0.5666531757
11516	Adcyap1	0.0670296052	0.6453666727	0.220605916	0.1342625233	-0.0873811929	0.5788020672	-0.0217688234	0.8671561413	-0.0109145922	0.9331537254	0.0729774036	0.5755700807	0.0515124123	0.7091563381	0.0421482325	0.7461433712	0.0666017001	0.6092789556
11536	Gpr182	-0.0847558692	0.7281292438	-0.5280226108	0.0346660701	0.2025802831	0.4429787363	-0.3692370557	0.0954128435	-0.0485327062	0.8238190148	-0.0311230756	0.8864515338	0.0338958051	0.8834190816	0.055914469	0.7975843535	0.1090107929	0.6376036386
11542	Adora3	-0.4140828299	0.0080974665	-0.8288585495	1.51033331297127e-06	0.2735891104	0.0968585079	0.7102584335	3.3018715569988e-06	0.7374476826	1.66667940050881e-06	0.0177320602	0.9009450095	-0.4925212688	0.0011484321	-0.8732485218	5.30650292052913e-08	-0.1688065404	0.2128818496
11546	Parp2	-0.2791085405	0.2198596347	-0.0321432703	0.8867068136	0.1227240775	0.6149920502	-0.0374567399	0.8527538669	-0.0388618952	0.8472989865	0.0266380654	0.8949766855	0.0489151535	0.8192405353	0.0096355021	0.9619119343	0.2546829089	0.2108428703
11548	Adra1b	-0.8039440403	0.0234121409	-1.1594055483	0.0014865949	-0.6203807702	0.100617753	0.1404932167	0.6488778184	-0.2062801277	0.5043631699	-0.0482626869	0.8755813093	0.4814542847	0.1455073776	0.7264329503	0.0221052331	-0.1240630004	0.6875548447
11553	Adra2c	0.1966707203	0.535536931	0.1440416354	0.6708555229	-0.7936529649	0.0229833177	-0.2251742753	0.3926001664	-0.7169297959	0.008676898	-0.5125174964	0.0557946186	-0.3676328945	0.1906927008	-0.3033882168	0.2510049309	-0.0278005495	0.9155870809
11556	Adrb3	0.0554155189	0.8080541968	0.2430851308	0.2894379858	0.1144697624	0.6425078011	-0.0819247413	0.68818829	-0.0742463307	0.7160373293	0.1589363864	0.4373689026	0.4200473952	0.0570616334	0.0577962966	0.7769871921	0.1577755089	0.4407017129
11568	Aebp1	-0.5259412863	0.0198405845	0.1946216934	0.3762536639	-0.1438008612	0.5440647995	-0.0742255243	0.7049577312	-0.2506159919	0.204795045	0.381660774	0.0562576571	0.6134330125	0.0047606474	0.5409466265	0.0079543849	0.2815872388	0.1551960959
11572	Crisp3	0.3197876862	0.0677126567	0.2546352809	0.1430555789	-0.1160013663	0.532771777	-0.030723242	0.8415598555	-0.0166501663	0.9137179109	0.0602516222	0.6952245105	0.4672502804	0.0060060118	0.4178892037	0.0088835477	0.3864096333	0.0150043871
11576	Afp	0.5091633651	0.1703982593	0.8930051402	0.0187435701	-0.4936045865	0.1835379501	-0.2248225067	0.4869633542	-0.0155452738	0.9592206219	-0.3519470719	0.2508372104	-0.2260448426	0.4846122008	0.0924449004	0.7612013564	-0.1895333325	0.5574790938
11595	Acan	1.2084699487	3.37292203424082e-05	0.511270596	0.0577064628	0.861206113	0.003956755	-0.0153081149	0.9483100301	-0.1386300986	0.5578872255	0.0118358101	0.9600231158	0.0932536818	0.7098211669	0.2783441613	0.2420720777	0.0654653631	0.7816798342
11606	Agt	1.7019195825	0.0118119407	2.4028244425	0.0006360578	-0.0014364309	0.9984623334	0.0254445974	0.9594144359	-0.1401290777	0.7664119108	0.0350836871	0.940675378	-0.279860577	0.6235263585	0.1178676919	0.8359767208	-0.627888168	0.2740367057
11622	Ahr	0.1504014181	0.2609864586	0.270518183	0.0464498574	-0.1424458875	0.3235311351	-0.1781406363	0.1386628183	-0.2186073794	0.0708782115	0.0494049522	0.6778874478	-0.0901794689	0.4755313373	-0.4078110654	0.0012213831	-0.1315286577	0.2716028105
11624	Ahrr	-0.0636916376	0.6833587652	-0.1432147173	0.3608554235	0.1921154281	0.2576444804	0.298087488	0.037092767	0.3100535199	0.0304428378	0.0096811176	0.9446882008	0.167253937	0.2617461825	0.136600775	0.3301599073	0.2580129602	0.0694896722
11636	Ak1	0.535645045	0.0061605906	1.3614770636	3.49746610615294e-09	-0.4698855199	0.0241050251	0.477825678	0.0062870582	-0.0029770581	0.9858322223	-0.3206290738	0.0607726139	0.3095662809	0.0867693014	0.3429774964	0.0454619367	0.2962362061	0.0823237653
11639	Ak4	0.1676052	0.4834758606	0.0174714766	0.9416128905	0.4133480569	0.113650438	-0.5471172227	0.0132413855	-0.0153299254	0.9427207248	0.1889194774	0.3779662308	-0.3545993814	0.1220316155	-0.415675894	0.0562770789	0.1347682834	0.5285157462
11642	Akap3	0.4692249929	0.0938490099	0.3951857686	0.1561831392	-0.2071432666	0.4872787489	0.1116676968	0.6692780057	0.154414346	0.5551192215	0.2714259366	0.2737927877	0.1294319944	0.663627398	0.0529132336	0.8394533144	0.263977405	0.3150289034
11647	Alpl	0.2333297147	0.4496377709	0.3857460053	0.2139540652	-0.0285564828	0.9315094704	-0.0660228152	0.8104140973	0.1925253592	0.4853127359	0.2305286133	0.4040001503	-0.5331463713	0.0883331257	-0.0035421474	0.9903143524	-0.4904472634	0.1160015842
11650	Alppl2	0.0944851486	0.7666210412	-0.0462227205	0.884513921	-0.0909817248	0.7913028347	0.6015636382	0.0390414297	-0.3395577024	0.236492604	-0.0738908199	0.7952240577	0.0634191603	0.8336204148	-0.0343312084	0.9039921082	-0.0280885382	0.9213848611
11651	Akt1	-0.104770395	0.913339277	0.1826264951	0.8206785364	-3.4596775318	0.0008756836	0.145738628	0.82707986	0.5450649942	0.4427710697	0.4808708436	0.4979478527	-0.3974453257	0.5946696631	-0.1364943672	0.8470188083	-1.0854541687	0.1511053569
11652	Akt2	0.2649272657	0.0824446996	0.2334479154	0.1245107107	0.1557020654	0.338855123	-0.0227482408	0.8653227697	-0.018457553	0.8905404258	0.384548928	0.0060461253	-0.3399206668	0.0204905383	-0.2669368216	0.0656622301	-0.1226377564	0.3627292682
11656	Alas2	0.400107851	0.1668255978	0.1934258996	0.5002690266	-0.2553677839	0.4105989449	-0.0691002428	0.7872910067	-0.0928889507	0.7169047692	-0.583501098	0.0267877304	0.0607260995	0.8319770113	-0.0468128551	0.8700668454	-0.05029505	0.8530526714
11674	Aldoa	0.1841971137	0.1210992186	0.250147279	0.0373091661	0.0427175749	0.7360183164	-0.0267022356	0.7990647819	-0.0261453599	0.8031654357	-0.0727023521	0.4892580896	0.1860065123	0.0994845191	0.0630908466	0.5481956917	0.1388182667	0.1897916109
11676	Aldoc	-0.1839168999	0.4819194953	-0.0627646618	0.809888234	0.4472126405	0.1173870982	-0.0472472288	0.8395353941	0.0507379624	0.8278651077	0.0365665922	0.875459159	-0.2440464395	0.3265293191	-0.6381499604	0.0085196617	-0.2009501429	0.3909589271
11685	Alox12e	-0.0916281426	0.6080109322	-0.1162045785	0.5157500768	0.0612419904	0.750730389	0.055642166	0.7274553104	0.0330516684	0.8359251066	0.0629041283	0.6936375368	-0.1910780906	0.2621461378	0.0235512863	0.8826627582	-0.1035677218	0.5172339726
11704	Amelx	0.4594756764	0.0084090725	0.5680383828	0.0013885638	-0.0688978625	0.703834434	-0.1178554991	0.4334909774	-0.1613617062	0.2849842833	0.1512675659	0.3158251714	0.2895749533	0.0737101851	0.5788973559	0.0003343487	0.2879438286	0.0597872221
11732	Ank	0.0162363616	0.9062497671	0.0848748144	0.5389571074	-0.2201429773	0.1440382979	-0.114234352	0.3564844878	-0.2327279544	0.0640915802	-0.0464094576	0.7068452153	0.3345346969	0.0134486632	0.3746662204	0.0037599377	0.0952262921	0.4414412627
11745	Anxa3	0.1177346117	0.4183530592	0.3938225665	0.0089443864	-0.3540444091	0.0277642759	-0.1512800568	0.2468027334	-0.0581423	0.6541784583	0.0727318991	0.5754661285	-0.2458449473	0.0788654355	-0.2401256794	0.0690431507	-0.181820596	0.16531636
11747	Anxa5	0.1550906772	0.4344127072	0.2580733825	0.1960110537	-0.0017646138	0.9934078729	-0.5531024809	0.0029348446	-0.5861836931	0.0017205735	-0.2018364581	0.2571876292	0.013632609	0.9420625809	0.0625174626	0.7239092997	-0.0300031958	0.8653120155
11758	Prdx6	-0.3912939342	0.0451667001	-0.2366285004	0.2192473141	-0.3340918185	0.1103707706	-0.3045244554	0.0797374102	-0.5744797578	0.0014944348	0.5569918941	0.0020097297	0.2129085971	0.2435084229	0.0678890792	0.6913233716	-0.0287660991	0.8662966787
11766	Ap1g2	0.2136004416	0.2371995623	0.2696778918	0.1374326366	-0.1712716463	0.373657188	-0.1985245356	0.1855134297	-0.3601993268	0.0187532584	-0.1492386703	0.3175105403	0.3199033593	0.0469916604	0.4035655776	0.0089646311	0.0681552891	0.6465502072
11774	Ap3b1	0.1698771704	0.4573393151	0.4637039247	0.047068444	0.0289375579	0.9063757703	-1.2405931291	4.35218020655851e-06	-0.5579008146	0.0130300716	-0.0055307717	0.9783417609	-0.0203107309	0.9341950563	-0.3327345209	0.1290678669	0.2107048358	0.3323180421
11776	Ap3d1	-0.0449094808	0.8922462041	-0.1085099689	0.7435663322	-0.3319515917	0.3562644017	-0.1774172568	0.5504154472	0.3863519803	0.2232081101	0.5773408334	0.0566369694	0.0692344853	0.8345725937	-0.1036923874	0.7417407579	-0.0535660577	0.8647588342
11778	Ap3s2	-0.2808083102	0.5922494408	-0.3440684788	0.543680448	-0.9731405	0.134194475	0.44948984	0.3396219696	0.7666653397	0.1068999904	0.6515576705	0.1939125858	0.8090601862	0.1085972666	0.5528473958	0.2414973774	0.4679061273	0.3204236326
11782	Ap4s1	0.305055078	0.1184694208	0.3075872941	0.1155244636	0.1164671105	0.5765326394	0.331704409	0.059287327	0.2944956073	0.0926858298	0.7491254364	7.19207969894446e-05	0.0991620485	0.5881865598	0.1799155764	0.2995689027	-0.0371548699	0.8294061705
11785	Apbb1	0.0846771211	0.388083357	0.1890938143	0.0578601322	-0.1512254958	0.156479523	-0.0194633006	0.8237965269	-0.1910604824	0.0330665612	-0.2390232667	0.0085266389	0.0073450246	0.9368338778	0.098350173	0.2637233472	-0.0150235744	0.8635221687
11792	Apex1	0.2339607874	0.121717259	0.2024083868	0.1791617424	-0.1109620946	0.4921411612	-0.2409973423	0.075937817	-0.0510520742	0.7022061584	0.149173628	0.2668088822	0.0288370853	0.8385437699	0.1415166236	0.291808959	0.0439927861	0.7417445059
11793	Atg5	0.0695961237	0.8637382296	0.0414013867	0.9186740241	0.0488418011	0.9197259355	0.2122171275	0.5283705357	-0.3387866871	0.3441003793	-0.1752372333	0.6023384052	-0.3220197326	0.4287593524	0.2740904667	0.4431387717	-0.2669117292	0.4550880606
11810	Apobec1	-0.1504337566	0.4890341142	-0.3505865758	0.1110663793	0.3075870694	0.1933953586	0.313903139	0.110702744	0.466708468	0.0196949995	0.1111824772	0.5672020167	-0.1585692174	0.4658995006	-0.7157914228	0.0010753446	-0.0523008552	0.7993663152
11820	App	0.3560882114	0.0251819577	0.3721342056	0.0196247441	-0.4033844243	0.3795348836	-0.1663401785	0.232411015	-0.2142739316	0.1260058271	0.2483325746	0.0775363326	0.4052319468	0.0114980239	0.5049100286	0.0012037938	0.2730473429	0.0823443987
11820	App	-0.2971820341	0.3282380529	-0.1563574816	0.6054611633	0.0215628289	0.897160662	0.213469668	0.3957164501	-0.030727458	0.9078341257	0.0689965608	0.7828606888	-0.2638866265	0.3229658117	-0.2887501075	0.2523529902	-0.3020999429	0.2314326187
11829	Aqp4	0.3703883347	0.1585480926	0.4376748863	0.1238717427	-0.3366162652	0.2337531188	0.0985452511	0.7251482254	0.0278679927	0.9098156099	0.3893640991	0.1192163276	0.3737258014	0.154891066	0.2779102889	0.2624740215	0.4227006926	0.1088676642
11830	Aqp5	0.2954082724	0.1860963579	0.2573093256	0.2846028706	0.3861509153	0.1587645982	-0.3104852686	0.1216641767	0.1479893893	0.4558128749	-0.00144981	0.9941517538	-0.7548426987	0.0007691467	-0.6114074716	0.003314739	-0.3007413716	0.1334787606
11835	Ar	0.7805433439	0.0021655271	0.5112958485	0.0382028621	0.3326666643	0.2044617162	0.0819766585	0.7032425768	-0.0503542603	0.8252769253	0.027171527	0.9051565638	0.0194103488	0.9356340627	-0.0511610225	0.822525463	0.393385515	0.0899532691
11838	Arc	0.0423013431	0.8222884644	0.0480282954	0.7987311357	-0.1359220461	0.5049715768	0.1781970038	0.29297716	0.0630018086	0.7085447277	-0.0811428657	0.6303730125	0.269485345	0.1361742608	0.2131391379	0.209649997	0.1820035532	0.2829151914
11845	Arf6	-0.1635233511	0.3063854059	-0.2260165742	0.1597684337	0.154727995	0.3695462183	0.302933907	0.0495555688	0.2824149891	0.0520420162	0.2225288329	0.1226496275	-0.0147351419	0.9221241956	-0.3665599286	0.0298699031	0.0348979217	0.8060727084
11855	Arhgap5	0.3558232007	0.0048606263	0.7125821124	3.87420950579803e-07	-0.0651043593	0.6183222753	-0.3299441815	0.0036086184	-0.300682963	0.0075256062	-0.0668937309	0.536742722	-0.1636159337	0.1579854207	-0.0930907248	0.3909100107	-0.046882296	0.66471403
11858	Rnd2	0.2472466691	0.3164539944	0.3880661651	0.118812651	-0.4482050927	0.095974597	-0.3200947947	0.1494966142	-0.2147084859	0.3305890167	-0.0244558658	0.9113002799	-0.0204967655	0.9298482738	0.0271484025	0.9015834236	0.2092655142	0.3428685043
11859	Phox2a	0.3022172879	0.1550612816	0.3294299388	0.1219387267	-0.1077870365	0.6353245196	-0.026994139	0.8858228051	-0.2743518356	0.1491188729	-0.0603817956	0.7481758949	0.2361380357	0.2398308307	-0.1421205795	0.4510374792	0.0796761994	0.6719652417
11861	Arl4a	-0.02822013	0.8087021305	-0.1289467764	0.2717007045	0.1024933479	0.4171671349	0.1836855846	0.0830949575	0.1216586107	0.2466340718	0.0378706999	0.716535279	-0.2277968845	0.0439644116	-0.1916393634	0.0710067261	-0.0363220226	0.7276408774
11864	Arnt2	-0.0348928542	0.8975437314	-0.0972227008	0.7199390364	0.0452448669	0.8771568079	0.3648538908	0.1373617912	0.3177583128	0.1942910224	-0.0137778199	0.9572506312	-0.183668655	0.4989606846	-0.5703374657	0.0401167568	-0.3370735121	0.1941969623
11871	Art2a-ps	-0.0051952677	0.9772035091	0.0395893967	0.8276680086	-0.2090198193	0.2901710665	-0.1497568665	0.3593453548	-0.126898729	0.4367293889	0.088109685	0.5885472146	0.1064538562	0.5379285966	-0.2214783523	0.1775951535	0.0036841373	0.9819251971
11878	Arx	0.5197760307	0.3901344589	-0.0228165759	0.9716919616	1.2336234347	0.0617681067	0.2787571718	0.6284837833	0.2344484924	0.6383872304	-0.076963145	0.8841700955	-2.0111387875	0.0080388409	-1.6021391782	0.0170524221	-1.6402476163	0.009597778
11881	Arsb	-0.0294093218	0.9563017187	-0.6739632133	0.2135459543	-0.688110449	0.2867651988	0.21265838	0.6523015658	-0.1519099803	0.7326807638	-0.0085687408	0.9846176699	-0.5190903268	0.2993228202	-0.2442126422	0.6049692357	-0.5715276332	0.2294257961
11886	Asah1	0.2654050814	0.2990131793	-0.0354251817	0.8890353696	-0.2192778017	0.4257003523	-0.4774167059	0.0741539316	-0.8062157037	0.0009172315	-0.6849970413	0.0065874652	0.1834853742	0.4852974316	0.1194415587	0.599491273	-0.0523844372	0.8176057468
11899	Astn1	0.8265060313	0.1918575959	0.3957349107	0.5288969992	0.2941401832	0.6644028026	0.130485203	0.82639683	0.2424891053	0.68378332	-0.302532753	0.6115322653	0.538052035	0.3679285687	-0.0353250001	0.9497763538	0.3275145931	0.5825356539
11911	Atf4	0.1926667457	0.2537833136	0.1622589384	0.3354675173	-0.0500680209	0.7799699888	-0.5155305923	0.0005319524	-0.1362956617	0.3286366729	0.3134908266	0.0280014988	-0.3278533898	0.0301350093	-0.1363939339	0.3282918164	0.0061923773	0.9644068082
11921	Atoh1	-0.2857383383	0.2693293609	-0.6522736831	0.014124111	-0.2692351612	0.3344644487	-0.228653363	0.3223718587	-0.2103770899	0.3621607228	0.1967821425	0.3937372099	0.5919892008	0.0185526018	0.5959248989	0.0123058631	0.1767640426	0.4432611095
11924	Neurog2	0.7172601463	0.0871580106	0.4941516188	0.2643015177	-0.7586238397	0.2263458261	-0.2634884317	0.44003482	-0.4125824869	0.2295704336	0.6106064155	0.126053597	-0.1337587436	0.7445377087	0.7077940174	0.1130900595	-0.0418956205	0.9186561413
11931	Atp1b1	-0.1248788443	0.3096972276	-0.1101064865	0.406048326	-0.0249004794	0.8504035445	0.0714378702	0.5144143609	-0.0408746284	0.70866361	0.082752696	0.4504757352	-0.0919708977	0.4292103527	-0.0638833377	0.5596810702	-0.1235012844	0.2619562338
11941	Atp2b2	0.1070368056	0.7666847785	-1.0575004134	0.0050683203	0.2999655213	0.4426979709	0.7609850191	0.0220477929	0.598547015	0.0686032199	-0.0668958193	0.8357117243	-0.5297601801	0.1264322753	-0.4164473358	0.2007897176	-0.5383848313	0.1205333997
11946	Atp5a1	0.063829554	0.5716122877	0.0483394056	0.6681231014	0.1302886253	0.2872535864	0.1563822423	0.1255213653	0.1537145448	0.1319323158	-0.1366005612	0.179493527	-0.0442348894	0.6791574018	-0.1195607772	0.2389520738	-0.1297497138	0.2018729297
11949	Atp5c1	0.1882486142	0.3104425322	0.0423974972	0.8183115756	0.0107023101	0.9571735384	0.0594548105	0.7188456354	0.1850004844	0.2656620921	0.1111141366	0.5018580592	-0.0392389117	0.8316003308	0.2316003427	0.1900853831	-0.0586621456	0.7376600493
11973	Atp6v1e1	-0.078498263	0.7816423498	0.0836696147	0.7676725229	0.1017473059	0.7394718318	-0.1907324863	0.5015887509	-0.2629113177	0.3303341762	0.2678675965	0.3465382495	0.123952726	0.6618145377	-0.0075521166	0.9775625949	-0.067601491	0.8013052201
11981	Atp9a	0.2586553287	0.4994754203	0.2892561452	0.4845214681	-0.1831070564	0.6957477355	-0.1326233188	0.6981208081	-0.2179006721	0.5246064807	-0.1239647001	0.7324219004	0.3068698104	0.4234618207	0.1730842212	0.633320664	0.4313621485	0.2378212327
11990	Atrn	0.2143433666	0.5294693966	-0.1835045708	0.5900993726	-0.5134038457	0.1671168203	-0.1536159483	0.6140575433	0.1067423047	0.7408724231	0.2088402235	0.5184156845	0.6593060466	0.0781419683	0.4254278313	0.2297678943	0.3918094533	0.2680679154
11994	Pcdh15	-0.1188757046	0.763836313	-0.2955057701	0.4564941828	-0.1464199892	0.7319358879	1.057686539	0.0045534193	0.9848361337	0.0117690396	0.5139512742	0.1515870638	0.2434709193	0.5693544795	0.3878375853	0.4250118673	-0.0812717118	0.8285210733
12005	Axin1	-0.4662213468	0.0058672365	-0.7800427356	2.01603440649297e-05	-0.0928939087	0.592459574	0.3469949224	0.0510661269	0.3234229522	0.0869628905	0.5034628844	0.005868641	-0.2291128212	0.1587729757	-0.4942138426	0.0036947109	-0.1229511043	0.4450375656
12018	Bak1	0.0410543986	0.847353176	-0.3102278207	0.1504909165	-0.2064162823	0.37229662	0.1806301984	0.3460284963	0.3003814812	0.1203282378	0.0552729163	0.7720629093	0.0005943024	0.9976556473	-0.1573091158	0.4112719693	0.0221436553	0.9128296071
12044	Bcl2a1a	0.041130938	0.8433791108	0.2699741429	0.198727459	-0.1158548632	0.606846243	-0.1239884068	0.5064433218	-0.0211305555	0.9096357189	-0.1402618377	0.4526095538	0.0254808305	0.8973205257	-0.0398014692	0.8307454699	0.1521142135	0.4155934681
12051	Bcl3	0.2705980993	0.2362169571	0.276977268	0.2255269429	-0.2759812149	0.2629666627	-0.4869773339	0.0198804532	-0.3493402789	0.0900222367	-0.1651868091	0.416864838	0.0267206324	0.9010892335	0.1761047847	0.3869885533	-0.0898415647	0.676311937
12057	Opn1sw	-0.2457971521	0.2166106933	0.4792429872	0.0185786741	0.2340447536	0.2751249493	-0.2793191017	0.1183745922	0.4577827138	0.0123054026	0.0331024279	0.8511621147	-0.7017798949	0.0008497134	-0.673311811	0.0007539455	-0.1028234095	0.5831939022
12061	Bdkrb1	0.0948365733	0.6764776653	0.3896058031	0.0912755819	-0.2066785896	0.4012308533	-0.4015530641	0.0528543225	-0.3802976945	0.0661386711	-0.3261335733	0.1133052631	-0.2297582999	0.2891134338	-0.1197156918	0.5562978602	0.0374152434	0.8538567754
12069	Bex2	0.4589450868	0.0153854504	0.629626192	0.0012057037	-0.4125178033	0.0417180831	-0.2798225105	0.0928466942	-0.2619505009	0.1149696938	-0.2555893519	0.1238114171	-0.198659684	0.2564839019	0.2717685753	0.1023369213	-0.1552428515	0.3459126396
12096	Bglap///Bglap3	0.1450194193	0.2149611253	0.388566666	0.00154596	-0.3237169967	0.012572299	-0.2797293389	0.0094140147	-0.4047602481	0.0002929421	0.9196098053	0.0134386801	0.2792501833	0.0141186937	0.2020452062	0.0562843289	0.0961176105	0.3563007239
12096	Bglap///Bglap3	-0.1101152767	0.7745462463	-0.1534729219	0.611824183	-0.6045594337	0.1645726801	0.6145384554	0.027580516	0.905418288	0.0028991382	-0.0518739955	0.6174219592	0.2547774584	0.4455070164	-0.4594887448	0.1145436276	0.1518416675	0.6155697667
12096	Bglap///Bglap3	-0.031931149	0.9157766939	-0.0050927369	0.988694821	0.1266623394	0.7321384328	0.4441465235	0.1411401941	0.0132329626	0.9645367775	0.0099179172	0.9734168338	-0.212052071	0.48379528	-0.1320986746	0.7133823193	0.1378960003	0.6625974574
12111	Bgn	-0.0939871637	0.579197285	-0.1720217044	0.3120860677	-0.0189071414	0.9175991413	0.0954533991	0.5291078552	0.1396426728	0.3584206595	0.0147022152	0.9226052297	-0.1121202469	0.5085000592	-0.040761192	0.7995794879	-0.0452836415	0.7779156589
12142	Prdm1	0.1265034824	0.6598910566	0.2708967685	0.3479914655	0.2494787516	0.4793792491	0.00176952	0.9948169359	0.0989583725	0.700252041	-0.0192428777	0.9402744989	0.2838739337	0.3255919588	0.1736724572	0.5247194294	0.138330928	0.6120891179
12143	Blk	0.6771793914	0.0001847731	0.2610289508	0.1228555211	0.3091675212	0.0915380192	-0.1552947626	0.3011280669	-0.2967395867	0.0517506546	0.0129388889	0.9309286194	0.0567520271	0.7201769819	0.0463754843	0.7561745948	0.0417203169	0.7922194008
12151	Bmi1	-0.138761642	0.8281944461	-0.7276609289	0.2586076126	-0.1264860298	0.8716688911	-0.0544823464	0.9240865592	0.3519028243	0.5624610677	0.4010514201	0.509453483	-0.3332534731	0.5832742135	-0.3926277229	0.4934673001	-0.7318818848	0.2048580922
12161	Bmp6	0.2430751391	0.3411991268	0.1218395284	0.6319262279	-0.2955609594	0.279756208	-0.0765188364	0.7162263694	-0.42627744	0.0477688782	0.0513440632	0.8180196817	0.2364064105	0.2924493583	0.3030730354	0.1545915592	-0.0330176601	0.8823487263
12165	Gdf2	0.5838683778	0.065358198	0.9538603779	0.0035246828	0.1789542188	0.6383117614	-0.3812762131	0.1998158431	-0.6273209923	0.0483501894	-0.3409358619	0.2506945975	-0.0246621666	0.9332582939	0.1265911682	0.6488530198	-0.2868763443	0.3045648958
12176	Bnip3	-0.0856351136	0.8359435412	0.3087578085	0.4567232446	-0.3020447339	0.5000043986	0.9682877307	0.0349745294	-0.4046347171	0.3053602429	0.1662718602	0.6877934547	-0.0281511805	0.9457078118	0.0126869719	0.9741922	0.045431605	0.9077805064
12180	Smyd1	-0.1415629513	0.5231399602	0.0390224787	0.8599961468	-0.1058454677	0.6581134597	-0.4050415224	0.0453201579	-0.1336163355	0.5005452024	0.1454026405	0.4637333111	0.3083774902	0.146391264	-0.0024245849	0.9902224796	0.3040124573	0.1292884952
12211	Birc6	-0.1454189301	0.4012532108	-0.0971157734	0.5741062744	-0.2059054197	0.2727593017	0.0833109155	0.6294793634	-0.0378826512	0.816920805	0.190031653	0.274171786	0.4847191362	0.0189225677	0.3457175055	0.0693244961	0.3639528424	0.0465117713
12212	Chic1	0.0632144549	0.9026018975	0.3778059808	0.4660286874	0.7835508639	0.1611720129	-0.3087607553	0.4718426012	0.1300722206	0.7744241064	-0.1718293255	0.6881821686	-0.0662157791	0.8898639374	0.3133329313	0.5134035749	-0.2843697529	0.582568026
12215	Bsg	0.1722290776	0.1312879378	0.2503375608	0.0304765861	-0.150747322	0.2193972342	-0.0053726461	0.9574890635	0.1644303026	0.1078410742	0.0143663139	0.8866679208	-0.2177488967	0.046350498	0.0489465186	0.6276800064	-0.0467793288	0.6429534073
12227	Btg2	-0.0325145134	0.8173495239	0.1105367217	0.4338288974	-0.3862609967	0.0141197822	-0.1759555574	0.166792471	-0.1882429311	0.1397172932	-0.0445700594	0.7234807341	-0.3155102497	0.0218572708	-0.135292988	0.2856168649	-0.2755566842	0.0437603869
12236	Bub1b	0.2179724373	0.5132662239	-0.1269297857	0.702950701	-0.6913947514	0.0950543501	-0.1509520935	0.6123624809	-0.2574748255	0.388818638	0.0489552531	0.8692943935	0.0713160679	0.8302176266	0.2259810805	0.497918255	0.03479032	0.9121918656
12258	Serping1	-0.103076656	0.5550065608	-0.1503397433	0.3903081646	0.1437355019	0.4466150091	0.0705238444	0.6513471378	-0.1394485534	0.3731422897	-0.0917902304	0.556736476	-0.1789317439	0.2822278096	0.080634608	0.6055070656	-0.2203794401	0.162009909
12262	C1qc	-0.2488837723	0.3972798989	0.3958221712	0.2731050723	0.1865387665	0.6872246984	0.2909272066	0.2700764679	0.4855474119	0.0691976311	-0.0621071983	0.8125590282	0.1568336799	0.5729593621	0.4381399857	0.0998160604	-0.1557581815	0.5527736068
12274	C6	-0.1592261844	0.3166520525	-0.326107335	0.0438152415	0.2673666829	0.1224214206	0.7767748169	1.56023670201864e-06	0.362602547	0.0132592123	0.1632008344	0.2519950712	-0.2212592148	0.1449244904	-0.3520293106	0.015994379	-0.1459991578	0.3047671575
12293	Cacna2d1	-0.0190128602	0.907951995	-0.0090231703	0.9562377131	-0.2339028393	0.192050856	-0.1614724124	0.2754176287	-0.0567876654	0.6996366202	0.1531877469	0.3004854993	0.0724242643	0.642806891	0.0917900804	0.5334266001	0.1827821908	0.2178238952
12294	Cacna2d3	0.5594608252	0.2310850739	-0.2242813091	0.6288655694	-0.5134993681	0.3077786331	0.5851427404	0.1626115924	0.4205001822	0.3131152749	-0.1880510215	0.6504387735	0.3936885119	0.372620886	-0.2994957154	0.471252676	-0.0517100356	0.9007299483
12295	Cacnb1	0.3924217901	0.1504772937	0.2087857305	0.4404237245	0.0892536286	0.7594454615	-0.6705026866	0.0076421185	-0.2905033816	0.2323077899	-0.208675838	0.3890388229	0.022299694	0.930547307	0.3162308882	0.2204067663	-0.0806058854	0.7384393643
12307	Calb1	0.0764909451	0.8676824538	0.2059656935	0.6540408287	0.324625001	0.5093696295	0.1031296392	0.7862473353	0.391217926	0.3063540703	0.5597945875	0.1458031378	-0.3719214865	0.3586107634	-0.2583596829	0.5226077591	-1.1677619225	0.0034943244
12317	Calr	0.1056616206	0.389406717	-0.0173996082	0.8868398323	0.2549205085	0.0584822129	0.1932220214	0.0823221214	0.2520002427	0.0250662584	0.0464720401	0.6711588011	-0.076921203	0.5081907878	0.0264713482	0.8087798162	0.0491743133	0.653293449
12319	Car8	0.5170207255	0.0120938768	0.3572060968	0.0775177015	-0.1773016304	0.4108533008	-0.0454157991	0.7985220468	-0.0436020861	0.806399696	-0.2497695992	0.1647517834	-0.0355953866	0.850349929	-0.5495901375	0.0032579676	-0.1634092497	0.3604545381
12322	Camk2a	0.3160287025	0.0313433561	-0.1644063823	0.2538261062	0.5675474461	0.0005927252	0.329090462	0.0129758671	0.3894121944	0.0037054762	-0.0615439018	0.6309081059	0.2730962142	0.0489001821	0.1820971861	0.1592193905	0.2802644517	0.0327358244
12323	Camk2b	0.1198321558	0.620048499	0.0080012553	0.9755153296	0.2094628911	0.4234349148	0.058282866	0.7991320147	0.0085342687	0.9702653334	0.0916017769	0.6893601147	0.1780818913	0.4382815579	0.3764144686	0.0865526093	0.1518064683	0.4831815863
12326	Camk4	-0.7553289521	0.1017593403	-0.2627603928	0.5631329613	0.1615152611	0.741751079	-0.2894372589	0.5023266845	0.3286091862	0.4198106662	-0.2905917291	0.5006335904	-1.0257159827	0.0415989572	-1.039645322	0.0390333807	-0.6760038388	0.1416361444
12328	Caml	0.2818650028	0.4481848155	0.1093786326	0.7678075954	-0.1773573069	0.6545198049	0.1003221552	0.7436845708	0.4655728948	0.1344849149	0.3474475046	0.2887944931	-0.5344279768	0.1541693232	0.0665541054	0.8573402328	-0.2327304915	0.5305696004
12333	Capn1	0.042030941	0.902960452	0.8232662553	0.0509584775	-0.7448518435	0.0484584995	0.3684491535	0.2012752843	0.2043926128	0.4753349872	-0.5347379135	0.0665186071	0.5662482015	0.0815434033	0.4299520068	0.1605614556	-0.4578106721	0.135766483
12335	Capn3	-0.158835859	0.4206278111	0.0360789218	0.8650080349	-0.5398041798	0.014243024	-0.1229490515	0.5323169269	-0.2734546361	0.1474402263	-0.3158070842	0.1133600615	0.3004382741	0.1124146917	0.1204762545	0.4941646792	-0.1659975767	0.3474052862
12343	Capza2	0.3958502185	0.1396497013	0.1482145593	0.5761559669	0.6668184379	0.0235294724	0.327664794	0.1708769384	0.1148710817	0.6279583505	0.2415034039	0.3104819656	-0.1787660765	0.5004322305	0.2492748918	0.323457961	-0.4143105749	0.1040656249
12351	Car4	0.1073391985	0.5501697378	0.6021344324	0.0015740063	0.5435716194	0.0144119776	-0.4597956851	0.0032916147	-0.3728483009	0.0217758129	-0.0788193637	0.5960555054	-0.4819062709	0.0036394724	-0.4321059724	0.0054719776	-0.0913715449	0.5391196503
12366	Casp2	-0.2217287288	0.2964832994	-0.3833431117	0.0745197553	0.3561078444	0.1233296716	0.4164911144	0.0316804919	0.7280327565	0.0003453543	-0.3322652438	0.0836116718	0.0030811808	0.988350666	-0.5880404384	0.0050120743	0.1322643074	0.5099091254
12389	Cav1	0.1202464599	0.5926131401	-0.7534206941	0.0008164931	0.6479853166	0.0462668284	-0.9000219755	5.59080726864489e-06	-0.1726230121	0.3234247761	0.8103461434	2.97212731092548e-05	-0.7522396942	0.0001854098	-0.8363856906	1.83616190891241e-05	1.1916351042	2.21392136520029e-08
12391	Cav3	0.0650539072	0.7764941858	0.1672801115	0.4665617525	-0.2258857851	0.3635285557	-0.4341034239	0.0632487496	-0.137459427	0.5279096736	-0.0214367532	0.9214089715	0.2746299594	0.2104448628	-0.1080042008	0.5986444591	0.1897754805	0.3566502824
12395	Runx1t1	0.0851797257	0.8334084861	-0.6360083554	0.1213932599	-1.2848488147	0.0050415799	0.098721462	0.785240805	0.5279770216	0.1738558704	-0.3535110475	0.3316283579	0.7123491224	0.0688950635	0.4293762418	0.267014437	0.0047833327	0.9894611316
12399	Runx3	-0.0097321119	0.9711970814	-0.2890915138	0.2869893517	0.2707232977	0.3550724247	0.5434667776	0.0492357863	0.205684062	0.4230457919	0.1788308711	0.5081465842	0.1952473709	0.4468165105	-0.194392414	0.4862466154	0.384846511	0.1378292027
12400	Cbfb	0.1577788088	0.7180642919	1.0375255151	0.0308106792	-0.4094398855	0.4344593119	0.0536508859	0.8820609377	-0.165349202	0.6478817186	-0.2440599232	0.5008818865	-0.0331659525	0.9346059626	0.6601207822	0.0907700434	-0.9388110222	0.0180371194
12401	Serpina6	0.3459865072	0.3496552331	0.7663800652	0.0425126885	0.373634767	0.3497487937	-0.2416057115	0.5124802983	-0.0711691989	0.8466143982	0.2083921271	0.5513198766	-0.3376621395	0.4284152018	-0.4582835077	0.2319500115	-0.284545342	0.455439185
12404	Cbln1	0.1871327183	0.560531609	0.2916195388	0.3658640827	-0.0026974101	0.9937889006	0.4495128739	0.1663303991	0.2678985339	0.4056821982	0.4737904798	0.1764989927	0.1359751767	0.6554441397	-0.3249510374	0.2613084782	-0.1533206312	0.6149655309
12412	Cbx1	0.1053808024	0.7474195749	0.0105553028	0.9742509285	-0.0337521442	0.9238776269	-0.0386152447	0.8949788712	0.0923984774	0.7522250869	0.0854379833	0.7831095642	-0.0330033686	0.9152773733	0.3518792467	0.3005484393	-0.282386104	0.3651129464
12421	Rb1cc1	0.3695872584	0.4648193988	0.4963581631	0.290730242	-0.2266681325	0.6532897706	-0.4404094827	0.3631379365	-0.4502943943	0.2839914074	0.2200083788	0.5986963313	-0.1395783516	0.7649384925	0.1924602612	0.664051426	0.0204917417	0.963073788
12426	Cckbr	-0.5947105076	0.2112255982	-0.2844429183	0.573004525	-0.136370629	0.8087196787	-0.0986335575	0.800491307	-0.2942194547	0.4523418159	-0.0339163258	0.9346748527	0.7754713151	0.0664117893	0.8552562613	0.0330492601	0.0351882258	0.9281383631
12428	Ccna2	0.0667154713	0.6043068394	0.3862563159	0.0041290775	-0.0237612682	0.8641417886	-0.0609924497	0.5963561208	-0.0167349318	0.8842896225	0.0280977023	0.8070013857	0.001177547	0.9922950907	0.2389197968	0.0423127191	-0.05761485	0.616792442
12455	Ccnt1	-0.4875798979	0.073328042	-0.2193876762	0.4130874505	0.2893605144	0.3185461076	-0.0773338694	0.7461775939	0.0863123473	0.7179450882	-0.0521604344	0.8271209039	0.0616503709	0.8306929109	-0.4621148528	0.088970051	0.0262008606	0.921804271
12457	Ccrn4l	-0.151713393	0.3316435389	-0.3603636416	0.0242672818	0.3377367878	0.0490512839	0.329391439	0.0214749579	0.4756202171	0.0012619331	-0.1168016391	0.4027263837	0.0688427408	0.6410146854	-0.0633867589	0.6488566847	0.0034973849	0.9799328341
12465	Cct5	0.1036587731	0.416478553	-0.0383405394	0.7630371814	0.3379597966	0.0171191824	0.1633059781	0.1555036056	0.2006512436	0.0826636821	-0.1098945269	0.3362104447	0.0325873567	0.7870305299	-0.0165942485	0.8839612164	0.0243447516	0.830478893
12466	Cct6a	0.9416904596	0.1104643091	2.0526581294	0.0009760479	1.7969913586	0.0557763424	-0.5955607585	0.255300894	-1.1273532015	0.0656692827	-0.5460948605	0.2962904485	-1.837345111	0.0027941677	-2.3424742076	0.0001123554	-0.2827292764	0.6082907631
12468	Cct7	-0.1286647279	0.8038802106	0.4766648224	0.3598150211	0.0092657004	0.9883457639	0.180122761	0.6976671371	-0.0021625865	0.9962752764	0.3770247956	0.4175540568	-0.2241229173	0.6655097907	0.2977389442	0.5453835208	-0.0636228308	0.9022255631
12477	Ctla4	0.8101354251	9.22924276761769e-05	0.7801226779	0.0001523721	0.0040673177	0.9841059019	-0.3200159073	0.0957196329	-0.0318264051	0.8591410094	0.0197459512	0.912315667	-0.2584349824	0.1543601294	-0.057301618	0.7348317118	-0.0054798143	0.974143302
12480	Cd1d2	0.2819267576	0.34111003	0.0350267152	0.9053609739	-0.0229196011	0.9425785765	0.5368656281	0.0599042026	0.0254105681	0.9231751099	0.2296272535	0.3855721515	0.0737594074	0.791918209	0.1859652691	0.4815871193	-0.0940127337	0.736713001
12483	Cd22	0.7764259832	4.99219455471422e-05	0.2706746181	0.1236572685	0.0846959491	0.6902753087	0.0093234954	0.9520601545	-0.0951186856	0.5405253119	-0.1196815622	0.4418415267	-0.031377399	0.8563922651	0.0295202787	0.857581238	0.0084580638	0.9589864657
12494	Cd38	-0.2938832167	0.4195487607	-0.1487461846	0.6819734436	-0.9466095751	0.033666187	0.3911011322	0.2629412876	0.2890169742	0.3385188179	-0.1385972173	0.6448293973	1.1583277615	0.0007115355	1.0547356476	0.0010251823	0.2993028999	0.3218031382
12499	Entpd5	0.285570487	0.0622641018	0.3378150907	0.0287295728	-0.1367154219	0.400365384	-0.4649070985	0.002082736	0.1217833251	0.3659848596	0.1382622138	0.305438339	-0.1417850363	0.4143481883	-0.357453571	0.031896877	-0.0601056547	0.6979377143
12504	Cd4	-0.3335267709	0.2731437364	0.0367677932	0.9032086504	-0.0402088741	0.902008185	0.3332582047	0.2216297032	0.3297275625	0.2264832647	-0.0251383398	0.925933864	0.3021231066	0.2950627942	0.2724347293	0.3163994924	0.4035843673	0.1403512405
12508	Cd53	-0.706903407	0.0207164323	-1.0312292844	0.0011109178	0.2675130486	0.399060693	0.4172467156	0.113409258	0.9167970489	0.0009808978	0.21481105	0.4338976605	-0.7547674549	0.0082811086	-0.6433319476	0.0228106361	-0.3363870783	0.1994129412
12512	Cd63	-0.3122306413	0.2018886047	-0.2572860684	0.2914822062	-0.3983513397	0.1736952448	0.0782331253	0.696842959	-0.1961637599	0.330936721	0.0690616206	0.7308597347	0.0986445035	0.6433586883	0.3975871074	0.0526908279	-0.0079030614	0.9703718986
12519	Cd80	-0.1473038616	0.7749926559	1.0554430098	0.0461241731	0.4122104599	0.5043860041	0.5597647007	0.2205843881	-0.2468902613	0.5859349033	0.2237537192	0.6643062768	-1.5182340529	0.0027609834	-0.9047077052	0.0637931407	-1.6050229302	0.001669759
12520	Cd81	0.2257457769	0.1946014287	0.167907055	0.3326524166	0.0386670968	0.8355522746	-0.1407613518	0.3635628538	-0.2679247433	0.087413848	0.0214142896	0.8895686254	0.3466016747	0.0385537239	0.3893729402	0.0146238729	0.1630274661	0.2934033577
12523	Cd84	-0.9788656704	0.0230474247	-0.1405967218	0.7358675919	-0.6447062859	0.1530023837	-0.1664830171	0.6494618554	-0.2601161851	0.4784170913	-1.0871688356	0.0047808257	0.386847554	0.3555266616	0.0412512884	0.9102126377	-0.4451777458	0.2279198378
12537	Cdk11b	-0.1667076103	0.6811840862	-0.1239110548	0.7599719384	-0.1968375583	0.6534118576	0.3995158972	0.2740007412	0.1289612173	0.7222683466	0.1168371124	0.7474085485	-0.2369712854	0.6130843408	0.5705651427	0.1969513091	-0.4464260007	0.2894671499
12549	Arhgap31	0.004874457	0.9692996363	0.0468340175	0.7117569844	0.0995679236	0.4680512352	-0.0805111616	0.4785185188	0.0200156164	0.8597765561	0.0475947125	0.6746858675	-0.0576124306	0.6598987994	-0.1519678891	0.1841618362	-0.0754561948	0.5064200428
12552	Cdh11	-0.6062194787	0.0650052162	-0.3697578509	0.2543479101	0.2289248481	0.6532356945	-0.7473323579	0.0124330218	-0.2245260343	0.4371140169	0.2919627356	0.3134644269	-0.1587696406	0.6222722138	-0.1644736595	0.5907530263	0.1813704669	0.5533360732
12554	Cdh13	0.2365096071	0.2699847856	-0.0667309997	0.7541367261	-0.3470687744	0.1361561969	-0.436633173	0.0258000493	-0.2809321921	0.1449756069	-0.0337507203	0.8593784314	0.2449754377	0.2289948306	0.2501002001	0.1933599447	-0.0671264851	0.7247027212
12568	Cdk5	0.0543198029	0.8781463217	-0.153625702	0.6648931222	-0.2405853895	0.5305087268	-0.9410026161	0.0074594293	-0.1998377689	0.5529212047	0.0505853049	0.8803571547	0.9696186217	0.0087770508	1.0562046264	0.0082590797	0.7545119623	0.038158334
12578	Cdkn2a	0.0163033898	0.9112738024	-0.350609748	0.0204378736	0.3529276883	0.0300479027	0.2489887249	0.0625207206	0.2034305071	0.1254287166	-0.0467666784	0.7209999456	-0.1919585227	0.2284549871	-0.1490075223	0.348163686	-0.0533563367	0.7357284107
12579	Cdkn2b	0.322242384	0.0477817591	0.2083284066	0.194769544	0.0524879694	0.7601627889	-0.0010738194	0.9939792349	-0.0531415735	0.7090478094	-0.0690737114	0.627866286	0.1582525105	0.2974370528	-0.0708789068	0.6390410868	0.345993872	0.02597505
12580	Cdkn2c	0.2018295851	0.3976007515	0.1497459723	0.5295172537	0.3310876511	0.2011992581	0.0095558533	0.9641417587	0.0957014591	0.6528994808	-0.1194048919	0.5749487288	0.0467905825	0.8356072772	-0.4037454464	0.0624791129	0.0065281719	0.9754985548
12587	Mia	-0.55878149	0.0588244618	-0.6105899861	0.0396870954	-0.057024179	0.8555044954	0.1689647737	0.5155784562	0.0239996884	0.9262496785	0.1028282533	0.6919059224	-0.3798272451	0.1716218221	-0.6777112777	0.0116720151	0.1591394698	0.5401865798
12589	Ift81	0.1804539987	0.200351304	0.5125542621	0.0005979738	-0.4743774176	0.0027900134	-0.0295638905	0.8129342416	-0.3511172015	0.0069731375	0.1738309385	0.1684602383	0.316304242	0.0205068178	0.1633262733	0.195137357	0.0331347641	0.7908522924
12642	Ch25h	0.240294819	0.1035290471	0.0588356257	0.6859712948	0.088331575	0.5744475286	0.007594533	0.9534264345	-0.1705502302	0.1939376803	-0.0007992991	0.9950954385	-0.070342846	0.6105229511	0.1021399269	0.4337659766	-0.3282046998	0.0209966712
12648	Chd1	-0.099839647	0.4969229737	-0.0433156497	0.7677274136	0.3753072118	0.0214033937	-0.087460782	0.5057804124	0.1433919617	0.2772707003	0.3648751462	0.0075200979	-0.2208768971	0.1171692993	-0.2389064444	0.0734984127	-0.0768221677	0.5586754196
12651	Chkb	0.1882601171	0.4876715918	0.2018809545	0.5431357063	-1.7361738649	0.0001982391	0.4330887339	0.0789852451	0.1005703236	0.6779241442	0.2730287635	0.2627175711	0.0811037273	0.7520565628	0.1116786124	0.6447590836	-0.1334332779	0.5819340802
12654	Chi3l1	-0.0579508569	0.9333270636	0.6314915961	0.3643573629	-0.0795658879	0.914438179	-0.5555845048	0.363553966	-0.9622047632	0.0990090013	-0.035486843	0.9506686158	1.0748784471	0.082850853	-0.446631042	0.4642900021	0.9641902726	0.1184237471
12663	Chml	0.1894740304	0.4171102109	-0.1013578248	0.6634065236	-0.2795129894	0.2692582581	0.0617638893	0.7667143297	-0.2752959157	0.1900740372	-0.2126977402	0.3094906999	0.2512692026	0.2582723075	0.4487291359	0.0354201477	-0.1419254553	0.4963158287
12696	Cirbp	1.6124181604	0.0022769045	0.5132729013	0.3086229237	0.2065807601	0.7030065336	0.686861691	0.1303799149	0.7754489393	0.0887821809	0.0277690165	0.9506108918	0.9386018624	0.0532221322	0.3778197768	0.4012172934	0.6971014903	0.1248875547
12704	Cit	-0.1261680572	0.5649262101	-0.1459983474	0.5057099909	0.126775344	0.5922622929	0.0678485569	0.7640466894	0.128444439	0.5126722226	-0.2269419973	0.250048802	-0.2352246583	0.2856693009	-0.2211758639	0.3149857873	0.0527950802	0.8093303218
12722	Clca1	0.2661565499	0.3318581895	0.3639159648	0.1865532897	-0.1770460726	0.5488028052	0.0869771462	0.7217239855	-0.6730237457	0.0080345115	-0.2584038155	0.292644928	0.2671496436	0.3048234095	-0.0142369319	0.9534795663	0.0165581252	0.9459060394
12725	Clcn3	-0.215699443	0.4257088568	0.4215888045	0.1231330652	-0.1321453756	0.6506323566	-0.6988481431	0.0055624926	-1.2390903477	5.27222745705177e-06	0.1968505658	0.4164265666	-1.2971983181	6.59014418471101e-06	-1.3501601434	1.10085717676313e-06	-0.378177089	0.1220751717
12727	Clcn4-2	-0.1561776149	0.4829286056	-0.2967588794	0.219908215	-0.1423694138	0.5534315835	-0.36064085	0.0921777118	-0.271300896	0.2019215463	-0.0927191854	0.6763931501	0.0599474301	0.7759530271	-0.0784491054	0.6929835794	-0.3314991408	0.1003757926
12729	Clns1a	0.2202612322	0.5831995459	0.2363056377	0.5561780632	-0.1974900492	0.6876526282	-0.3448586614	0.3385713478	0.2497038171	0.4872215632	-0.4021734274	0.2653352636	0.0011008946	0.9979698753	0.0544732762	0.895263584	-0.0314983296	0.9393172387
12733	Clcnka	0.3560584019	0.4684110213	0.4189270591	0.3942196893	0.4025178069	0.4434198062	0.4763257783	0.271509929	0.4445344781	0.304315111	0.7707506208	0.0788021699	0.9690519268	0.0697262881	0.6820939477	0.1684904918	0.643588202	0.1740757316
12737	Cldn1	0.0532212612	0.9268799723	-0.1314606122	0.8207189037	0.3510997726	0.575866838	0.8870199379	0.1617951173	0.9210203042	0.0997774859	0.4449176739	0.4205223029	-0.2653991799	0.6300091521	0.5609625372	0.3109641966	0.863875905	0.1218852036
12751	Tpp1	0.2569764704	0.2695490425	-0.0368609008	0.873308868	0.21868725	0.3831117655	-0.0642006716	0.7562704846	-0.1350009254	0.5147563393	0.1881028638	0.3651245487	-0.1657818057	0.4744268617	-0.2020374459	0.359100156	-0.3170381714	0.1529433973
12759	Clu	0.0198285039	0.9397634577	-0.217993746	0.4080962159	-0.0343069394	0.9036596813	0.0716217161	0.7603633766	0.0875460126	0.709363924	0.2154144376	0.3889934603	-0.1505435307	0.6196930882	-0.1805811629	0.5062608558	-0.0487887128	0.8633090857
12763	Cmah	-0.2385649244	0.1762199801	-0.0181284028	0.9172479537	0.2359011613	0.2730366489	-0.0354329582	0.8204274524	0.1347851295	0.3898265968	0.3980282564	0.0139269621	0.0833134999	0.6586951931	0.100592799	0.5441920231	0.2912459894	0.0838959623
12767	Cxcr4	2.2811095353	3.48920458987524e-09	0.9342795245	0.0020600893	0.2171854434	0.4835736994	-0.395906868	0.1271872281	-0.315063726	0.2224776881	-0.1895607267	0.4604128946	0.0938578412	0.5289271364	-0.0934075882	0.5090143634	0.1145501952	0.4186212857
12767	Cxcr4	0.0862549897	0.5627252954	0.0209556465	0.8879663626	0.0056228135	0.9720796526	0.0012444493	0.9929630832	-0.0153274039	0.9082803453	-0.0672664518	0.6136337429	-0.0662495919	0.8169532722	0.0771828188	0.7762701437	0.2218575704	0.4397473761
12769	Ccr9	0.0579604637	0.8024384415	0.6205127101	0.0098616872	0.9922329373	0.0002400718	-0.4306292772	0.042217516	-1.2344008105	3.13879396180287e-07	-0.5084953216	0.0174081802	-0.8004501175	0.0006488519	-0.6675419273	0.0022392741	-0.2642391046	0.2061062456
12771	Ccr3	-0.0867541191	0.4805097838	-0.2596082302	0.0387523278	0.201981838	0.1321508931	-0.4828537526	5.98149449469542e-05	-0.674404946	1.63449641246962e-07	-0.0466084425	0.6711957089	-0.5907687981	6.35864663486486e-06	-0.6830898145	1.24354887714815e-07	-0.0469386774	0.6690084821
12776	Ccr8	0.2714883086	0.3603669339	0.47563281	0.1131418454	0.1952205403	0.589873832	-0.1330342297	0.6352032949	0.3216890753	0.2547233537	-0.3862958733	0.2098427689	-0.6300583575	0.0539463662	-0.3772677669	0.2204304612	-0.4431849777	0.1698179488
12778	Cxcr7	-0.3301734088	0.116280922	-0.3082446823	0.1418823926	-0.0599550022	0.7890037651	0.1590244299	0.3930962216	0.0950940864	0.6086357928	0.124747106	0.5022332241	0.1413226915	0.4736953732	0.0930665786	0.6162756079	0.2259582839	0.2268477196
12788	Cnga1	-0.4546474149	0.0026586015	-0.7984620725	1.26439525209458e-06	0.2631255462	0.095268696	0.3183104371	0.0165480232	0.3148826403	0.0176752858	0.0106254434	0.9341477912	-0.2321867658	0.0937463766	-0.3496851963	0.0088878704	-0.1294412439	0.3168239723
12789	Cnga2	1.1613117197	0.0211555656	0.9992165806	0.06327846	1.0885827657	0.0739097962	0.3973243016	0.3649066369	0.2446251111	0.5757935291	0.4992862573	0.2562177316	-0.112405862	0.8081622992	-0.0404345692	0.9303808043	-0.1903426617	0.6630555947
12794	Cnih2	0.0272815229	0.9466202272	0.2463076153	0.5464186526	-0.5191914442	0.2070240001	-0.1762554201	0.5333727683	-0.0816482769	0.7725249536	-0.0125165045	0.9646361668	-0.2563858622	0.393920392	0.1412488583	0.6173708029	-0.1934127677	0.4945007645
12801	Cnr1	0.0595149198	0.8431157451	-0.1151583518	0.7019381575	0.394841029	0.227978548	-0.0230961714	0.9315579345	0.645827267	0.0200043408	0.2317640892	0.3907987561	0.1122274608	0.7091141472	-0.1313999259	0.6623692329	0.190544134	0.5051596305
12805	Cntn1	0.1323153741	0.3842728951	-0.1652501996	0.2783306261	0.0727849696	0.6566907333	0.1066637499	0.4325821455	0.1138501362	0.4024484206	-0.0631063966	0.6416860656	-0.2124323549	0.1439493517	-0.1894059451	0.1665220032	-0.0474576772	0.7262385897
12812	Coil	0.063643288	0.553575441	-0.0938928966	0.3832152283	0.3563383764	0.0033806266	-0.0437624819	0.6485337712	0.2268532549	0.0216572977	0.0337805237	0.7248387423	-0.255049725	0.0152716624	-0.1393289167	0.1509543357	-0.0759031338	0.4302705034
12816	Col12a1	0.3966545104	0.1757898962	0.4094425034	0.1625465274	0.0098889833	0.9748146798	-0.0252483836	0.9224603021	-0.070078826	0.787109923	-0.0679279624	0.7934887568	0.6537189327	0.0210940592	0.6270323806	0.0190891117	0.0553501383	0.8310637021
12818	Col14a1	0.193047122	0.1699240366	0.3682557598	0.010757174	0.0965324937	0.521757153	-0.4004178623	0.0022799998	-0.5307516304	9.36690299509708e-05	-0.068604489	0.5822156963	0.0436870453	0.7408814725	0.1878451966	0.1361531425	0.1841594875	0.1438174749
12822	Col18a1	0.1091396791	0.5753487952	0.0159568788	0.934600976	0.2041493445	0.3338225677	0.0940996557	0.6544666216	0.1584151634	0.3925573642	-0.0024341898	0.9900104332	0.3160549016	0.092247964	0.3217949652	0.0698119645	0.1869586261	0.2857616728
12823	Col19a1	0.0224488274	0.9774009586	0.1864708476	0.81403123	-0.3693988194	0.6663955126	-0.6669787911	0.3491247448	-0.8199991117	0.2508909801	-0.3099082129	0.6622932814	-0.5835842582	0.4627804267	-2.1367809539	0.0064650072	-0.2450021865	0.7446362402
12826	Col4a1	-0.2408014748	0.5829531745	-0.1132387727	0.7959532213	0.3615364747	0.50128865	-0.0971404567	0.8151065498	-0.1098630099	0.7791164502	-0.9025291574	0.0255171835	0.1568669324	0.7287628184	-0.7099476869	0.0930301248	-0.0101967432	0.9804082958
12828	Col4a3	-0.1300231594	0.8108762683	0.1892939871	0.7276611564	0.2530701839	0.7580871365	-1.0486020941	0.0239912813	-0.2300476943	0.6096105218	-0.3711589959	0.4112438547	0.873968115	0.0878953046	-0.1435695303	0.7753348633	0.1044893054	0.8266651746
12829	Col4a4	0.6389896155	0.0474138271	0.2765898696	0.3819466669	0.2233752762	0.5124641096	-0.3514022828	0.216322784	-0.1639599589	0.5837886728	-0.4737314342	0.0979358871	0.432698414	0.1524031276	-0.0402086767	0.8865088614	0.5642270923	0.0641682028
12831	Col5a1	0.1477094123	0.5655139594	0.3949860977	0.1286629055	-0.1206300185	0.7012776802	-0.4541056254	0.0527676717	-0.1873140153	0.4160844346	0.1180988989	0.6073242591	-0.2282825331	0.350619744	-0.2056332366	0.3723495145	-0.4888023578	0.0377114666
12832	Col5a2	0.3155889917	0.4252317719	0.3334577495	0.3996917697	-0.0237979971	0.9549842925	-0.1289332659	0.6932259441	-0.2540938492	0.4380774558	-0.0531490946	0.8707283243	0.4178721403	0.2314071181	0.9704032196	0.0045614372	-0.0251921888	0.938509628
12833	Col6a1	0.4780747898	0.0089731988	0.3075555154	0.0857210302	-0.1359915053	0.4757367584	-0.151086062	0.3397367531	-0.3829883149	0.0184011002	-0.3287296478	0.0413930791	-0.0587372182	0.7252130741	0.1426822409	0.3670165919	-0.126731415	0.4225562326
12834	Col6a2	0.6187068559	0.3260115623	0.5940458418	0.3771257573	-0.9221989007	0.1734025581	0.80534147	0.1834865776	0.608248963	0.2723297065	1.0581276721	0.0600880682	-0.1230156492	0.8229982692	-0.2114369451	0.6836521462	-0.4308943348	0.4349725937
12840	Col9a2	1.6053731264	0.000122896	0.79141876	0.0437597658	0.9099747289	0.0323485096	-0.0733339806	0.8402648826	-0.9385165225	0.0085519999	-0.3764070477	0.27566093	0.0275606204	0.9396068472	-0.3485072751	0.3123579231	0.1607234288	0.6397420381
12842	Col1a1	0.4942128165	0.1370657229	0.4066836125	0.2545889884	0.0530578915	0.8808969444	-0.342696652	0.246453963	-0.8891800364	0.0040177095	0.0708986271	0.8341315576	0.0372012164	0.9163041948	0.1148507567	0.7120978981	-0.1849045462	0.5529582236
12845	Comp	-0.7942432376	0.0086902698	-0.649964905	0.029163324	0.2962041377	0.3438857972	0.8010672483	0.005552459	0.5851601298	0.0378225287	0.3825477858	0.2234448416	-0.8956974503	0.0204075961	-0.9821450529	0.0116026795	-0.4996284171	0.1621966349
12861	Cox6a1	0.1091497761	0.4972590683	0.0597719736	0.7095763044	0.0426285158	0.8056685165	-0.1643445081	0.2554741822	0.471102636	0.0019224855	0.4072227437	0.006573632	-0.1954244293	0.2268650647	-0.0914227156	0.5486860129	-0.2168625315	0.1807528733
12862	Cox6a2	0.3782511806	0.4296840353	0.6428528558	0.1823565077	0.0875859827	0.8651167858	-0.9483400852	0.0304859593	-1.4307495891	0.0015451739	-1.6975027672	0.0002330123	0.7208361502	0.1163533563	0.6792777765	0.1165619827	0.1107300647	0.7954193088
12865	Cox7a1	-0.1883534266	0.5302249023	-0.1136176594	0.7045804941	0.2636491289	0.4166785728	-0.3486939782	0.197074297	0.211526603	0.431227619	0.2179135399	0.4175449933	-0.2296997128	0.4203714448	-0.5227130127	0.0558602055	-0.2950518836	0.2738024489
12873	Cpa3	0.212721257	0.3058091124	0.122358599	0.5541358964	-0.2694123737	0.2309511844	0.5296634464	0.0061701893	0.6390630622	0.0020909007	0.356273534	0.0590252368	0.4633753186	0.0426529862	-0.0487875847	0.8032849264	0.3370875866	0.1078897217
12890	Cplx2	0.3678986556	0.4740668056	1.3552842689	0.0112539554	-0.2876822687	0.5999607084	-0.7103645775	0.0999551394	-0.0913141265	0.8295830669	0.3296175925	0.4652537991	-0.257108634	0.6582539378	-0.258936851	0.6136633348	-0.0289982524	0.9485985395
12892	Cpox	0.3681513552	0.0207097959	0.4127101767	0.0100406998	-0.0701049357	0.6745761539	0.206708428	0.1393165072	0.6267301917	3.84857559357655e-05	-0.229085524	0.1022749856	0.0328325448	0.8227058117	0.2620181693	0.062816164	0.1160885041	0.4024921138
12915	Atf6b	-0.3106659868	0.5876418074	-0.1830875406	0.7490270916	-0.928530387	0.1377614293	-0.9030349718	0.0827372902	-0.3645532079	0.4773534339	-1.5799761251	0.0033048953	0.3007690834	0.5799933659	0.0937880451	0.8627805045	0.2996984653	0.558750402
12921	Crhr1	-0.1991166765	0.1580755558	-0.0255941304	0.8544523844	0.0153357453	0.918934961	-0.1244204343	0.3213239978	-0.234556036	0.0651263735	-0.0666464607	0.5938190496	-0.0102644268	0.9381724594	-0.0741816956	0.5529246564	-0.0541852768	0.6644137969
12927	Bcar1	-0.0185830297	0.9443980883	0.01476469	0.9558092243	0.1732557558	0.5479667997	0.5154958458	0.0348861344	0.2692427008	0.2619178048	0.4803041431	0.0486188366	-0.0380551442	0.8803319704	-0.6106668149	0.013306311	-0.3083798426	0.1997818464
12933	Crmp1	0.0370986416	0.8720090486	-0.0232206454	0.9196707767	-0.1422210364	0.568102457	-0.0903452547	0.6612102555	0.0074818561	0.9710182111	0.1369022017	0.5072268181	0.1715718139	0.4336914349	0.0365998287	0.8589618957	-0.0542842923	0.7921652289
12934	Dpysl2	0.6112980332	0.0291051437	0.5148567409	0.0639267849	0.9565040925	0.0021291109	-0.6442129136	0.01601309	-0.2282563373	0.4036712949	0.154945423	0.5493748899	-0.0822647576	0.7626053945	-0.0307482546	0.9052328973	0.1479659902	0.5674326572
12968	Cryge	0.6544812627	0.3889249597	0.7546458158	0.3212765267	0.5632814206	0.5063384279	0.0427748472	0.9417660285	-0.40206695	0.5184872212	0.3927790109	0.5281434451	-0.2382930887	0.7160454623	-0.1221469374	0.8441040025	-0.0054288815	0.9930247509
12969	Crygf	0.15541794	0.3101355843	0.1673811365	0.2748031553	0.2519947329	0.130321746	-0.1744402436	0.2042701859	0.1664919632	0.2252845916	-0.2181283397	0.1142073084	-0.1046447922	0.4700155809	-0.2511020177	0.0702425484	-0.2683878565	0.0535967631
12972	Cryz	-0.0098043175	0.9654442447	0.1140445991	0.6148523557	0.2167182173	0.3775736256	0.0112475869	0.9556874683	-0.0881254322	0.6817420381	-0.0651360459	0.7477617696	0.1782928478	0.4324492539	0.0344790346	0.8789031472	0.1593610906	0.4825652039
12977	Csf1	0.0332426128	0.8558256562	-0.2189771213	0.2350478818	-0.5616037772	0.0064674686	0.1521779688	0.354678265	0.0153143202	0.9254313804	-0.1446055363	0.3789071243	0.2744110524	0.1188720271	0.3998193077	0.0251808319	-0.0528928484	0.7466334609
12982	Csf2ra	0.3206891628	0.1771297288	0.321369905	0.1762322604	-0.0491399472	0.8465065271	-0.1910193882	0.3657959302	-0.5005564845	0.0211775363	-0.3589876595	0.1441895089	0.210679259	0.3721656059	0.0184751501	0.9373193502	0.2756383141	0.2204519071
12986	Csf3r	-0.2985223611	0.0451195855	0.1680470418	0.2518172739	0.1583954189	0.3164297533	-0.126525688	0.386598445	-0.4416101382	0.0024498219	0.3134239421	0.0273597913	-0.1897151981	0.1739777238	-0.317797842	0.0181493947	-0.0632051826	0.6277249563
12988	Csk	1.0565578419	0.0008150525	0.707568148	0.0305459591	0.7923655145	0.0161528643	0.0477813703	0.8559593775	-0.0683319717	0.7952212714	0.0898985761	0.7328419867	0.8224006463	0.0074926111	1.0497424481	0.0004917107	0.6503730333	0.0458035122
12991	Csn2	0.1074576701	0.6407011073	0.0995472911	0.6654244808	0.0026513321	0.9914833745	-0.0820102229	0.6903592084	-0.0598949061	0.7710041174	-0.0343766027	0.8672855552	0.2480102358	0.2589526575	-0.3464132354	0.0972256168	0.0746531356	0.7168400295
12993	Csn1s2a	0.9221970972	4.6904570566538e-05	0.778426378	0.0004297489	0.146336395	0.5117387222	0.3957158613	0.0361298014	0.0619729749	0.7367541035	-0.2778462854	0.1363709096	0.1411582859	0.4713278078	-0.0015329542	0.9933614284	0.062853586	0.7331597965
12994	Csn3	-0.3111744376	0.05533475	-0.5880755541	0.0005593365	-0.0360941969	0.833579252	0.4814600363	0.0014179383	0.2651410658	0.0674096424	-0.1217401247	0.3939457246	-0.2988703229	0.052474723	-0.2369255676	0.1212871964	-0.1421219948	0.320357034
13004	Ncan	-1.2196947824	1.32251931875917e-07	-1.4670310319	1.72959237722241e-09	0.2421802186	0.25704196	0.2288239307	0.1968834693	0.1583944682	0.3694012841	0.0210153706	0.9047858784	-0.729811701	0.0002802861	-1.2995139884	2.21209699734844e-09	-0.1120177254	0.5246401138
13007	Csrp1	-0.1517864753	0.3476307315	0.1266600002	0.4325191324	0.1341271273	0.4415328971	0.1490230707	0.303054512	-0.0041714429	0.9768644647	-0.1026694052	0.4766172068	-0.1079090175	0.4805627042	-0.322615714	0.0289964419	-0.0156668725	0.9132734904
13016	Ctbp1	0.3520824356	0.0717303839	-0.3978021118	0.0428832101	0.0393604696	0.849490855	0.4884992129	0.006378854	0.3395972238	0.0528139216	-0.0256575521	0.8812409692	-0.1886571705	0.3031117646	0.0451323664	0.7927634208	-0.2846773599	0.1024236549
13017	Ctbp2	0.1034853922	0.5299830861	-0.1703842717	0.3029248255	-0.1988898278	0.2660376008	-0.4755342948	0.0021705455	-0.7466433814	6.38733678578555e-06	-0.9026503933	1.69507088940724e-07	0.2973309313	0.0615651093	0.2528929488	0.0905859068	0.1194584335	0.4183074434
13019	Ctf1	0.0809814304	0.7330784917	0.1862716188	0.4340557779	-0.0872861225	0.7336173895	-0.4029057908	0.0626458392	-0.2604129716	0.2236824934	-0.0337468897	0.8736909654	-0.0863373022	0.7015511326	0.2086959507	0.3280699608	-0.3155963606	0.1418200445
13030	Ctsb	0.2877052151	0.4052656385	0.2211078012	0.5217582693	0.1697162597	0.6485441358	-0.0074626814	0.9806682543	-0.0545281092	0.8594924928	-0.3286829043	0.3170431598	0.0295566301	0.9279011742	0.0198134729	0.9487054766	-0.0149635595	0.9612494065
13032	Ctsc	0.4019630538	0.0650052622	0.6024982324	0.0068310494	-0.3605747991	0.1232311912	-0.4062057408	0.0380565859	-0.5215096311	0.0086858151	-0.1178153488	0.5385352052	0.1610866011	0.4284765237	0.134241779	0.4837141587	0.1223190185	0.5231902704
13034	Ctse	0.1157099853	0.4035886651	-0.0497501102	0.7186593433	-0.2833314228	0.0623000161	0.1562490874	0.2095498828	0.5255900986	9.52351653602236e-05	-0.0121294721	0.9217218382	0.2102917513	0.1131837947	0.2175253771	0.0831077009	0.105853082	0.3930417311
13038	Ctsk	0.1823392954	0.6875486959	-0.2553107277	0.5736968204	0.0444234713	0.9276521813	0.6844958948	0.0965462121	0.6774635014	0.0999073849	0.1763631229	0.663673673	0.0110807841	0.9819248628	-0.8131214732	0.0780119296	0.0621192847	0.8850559307
13046	Celf1	0.4302401802	0.0285623484	-0.0264714505	0.8899419917	-0.0765622149	0.7111654172	-0.2439049824	0.1585759155	-0.0403077427	0.81379849	0.203732627	0.2373734578	0.092904365	0.6091554336	-0.1955644713	0.2564205359	-0.0717572005	0.6752049864
13048	Cux2	0.0572938393	0.8226346149	-0.0486861963	0.848919205	-0.0872341687	0.7520925883	-0.0922535991	0.7182612942	-0.4477222633	0.085413046	-0.2013765327	0.432333376	0.0525326431	0.8371370087	0.0636473704	0.7929526814	0.2121548558	0.3836828507
13056	Cyb561	-0.8986998506	0.01612701	-1.6957463636	2.52060948078526e-05	0.3875371375	0.3226905467	1.0451238355	0.0022115908	0.243095613	0.4787097645	-0.1343783078	0.6773293504	-1.0414942383	0.003813255	-1.2895024603	0.0004701203	-0.571943052	0.1000268826
13058	Cybb	-0.449747969	0.396495963	-0.5741939836	0.2804479665	-0.304993008	0.6293627378	0.3278998669	0.4808553599	0.4915444419	0.3330591512	-1.6176345639	0.0025698657	0.4812766221	0.3026391318	-0.258314356	0.5554950029	-0.0886341432	0.8393709036
13074	Cyp17a1	0.073530962	0.7313969016	-0.1489194977	0.4878082343	-0.3520381171	0.1327388951	-0.2516105295	0.1930117451	-0.1335013283	0.4868219654	-0.8699589007	3.77105475250902e-05	0.0164212224	0.935549601	0.1192791245	0.5341854052	-0.0314805168	0.8694228529
13076	Cyp1a1	0.0190683247	0.9703724584	0.6603044986	0.2331166237	0.9967676975	0.1099478427	-0.1626191198	0.7185903547	-0.5638646459	0.2155016724	-0.017682822	0.9668230289	-2.0010308834	6.32092313237002e-05	-1.2200172728	0.0062171968	-0.3386433876	0.4275358739
13077	Cyp1a2	-0.2944566432	0.4590166194	0.288163159	0.4686095162	0.2613609334	0.5424256964	-0.1806165798	0.6109577019	0.1195053402	0.7703887837	0.064316681	0.8560546276	0.0295704407	0.9405161875	0.0562560642	0.8810687833	-0.728569129	0.0715146519
13089	Cyp2b13	0.13595971	0.4644683064	0.411763518	0.0304410519	-0.6554655186	0.0019289707	-0.123209465	0.4586354233	-0.4218751546	0.0138938936	0.2785825475	0.0978841643	-0.0185969719	0.9157495179	0.236765449	0.1577616743	0.1164438913	0.4835342775
13094	Cyp2b9	0.1240439614	0.3122949296	0.1133335646	0.3554663861	0.0889781865	0.5008499553	-0.2172727229	0.051402807	-0.0626830411	0.5665943201	0.1245561645	0.2573468371	-0.2560086302	0.0312383418	-0.3412245468	0.0029514347	-0.0481262377	0.659705075
13105	Cyp2d9	0.1685974118	0.5326365161	0.3670695169	0.177743628	-0.3416416067	0.2442912405	-0.3026685519	0.2133825961	-0.3013379583	0.2153676005	-0.0412724509	0.8641260283	0.3728360498	0.1495876035	0.2784579191	0.2516759168	0.288210992	0.2356915201
13107	Cyp2f2	-0.5900813303	0.003424036	-0.9631655343	7.8811791458728e-06	0.3200048926	0.1278469566	0.6262920234	0.0006450025	0.543960922	0.0026280227	0.0226672258	0.8950350063	-0.7294173487	0.000213883	-0.9426768356	1.58663709125801e-06	-0.3283866968	0.0608918302
13108	Cyp2g1	-0.0754314748	0.8911742306	0.238229188	0.6659809213	0.3497331479	0.5537139209	0.1548806018	0.7345695167	0.1316509126	0.7731511617	-0.555949869	0.2273186186	0.7403981552	0.1518017262	1.2101537763	0.0216071045	1.0437553207	0.0357789574
13114	Cyp3a16	-0.8744305475	0.0005723291	-1.9517975134	1.505172424301e-10	0.515868442	0.0486713025	0.9131018142	8.32120911422299e-05	0.8134256432	0.0003647265	-0.1215438427	0.5669697687	-1.2056067616	6.42222839570909e-06	-2.0528255138	8.07886901808707e-12	-0.2706641541	0.2322420235
13115	Cyp27b1	0.2527151486	0.5681130916	0.162519903	0.7132530694	-0.262073752	0.583597769	0.0293010428	0.9409072881	0.215970522	0.5854090069	-0.0601976406	0.8789654999	1.1597860234	0.0078490227	1.3326078984	0.001457331	0.6272179569	0.1175245654
13116	Cyp46a1	-0.203398963	0.2329757358	-0.2838648436	0.0984533555	-0.3226573168	0.0825442403	-0.1645929351	0.2798597814	0.5815578428	0.0003525879	0.3468970365	0.0257961572	-0.1675038319	0.2995116603	-0.1513256626	0.3199687793	-0.2886321868	0.0614350274
13119	Cyp4a14	-0.0849967039	0.4419582502	-0.0960233904	0.3854744616	0.0211280027	0.8591139367	0.2427312019	0.0170611577	0.0130113303	0.8949709363	0.0583664598	0.5544478555	-0.0319565022	0.7599116238	0.0177988776	0.8566992136	-0.0217499704	0.8253701649
13123	Cyp7b1	0.3790047289	0.046468229	0.3004331926	0.1115774476	0.0444070635	0.8252563795	-0.0856304586	0.6075835087	-0.0191782121	0.9083084209	-0.0203443443	0.9027608973	0.2110610977	0.2356769247	0.3253820686	0.0555674089	0.4594437039	0.0080032807
13124	Cyp8b1	0.0742972321	0.8644156003	-0.0516559775	0.9054884954	-0.5019144596	0.2887735616	-0.0281680072	0.9455865319	-0.205738516	0.618655998	0.4236543933	0.3077277068	-0.3377905085	0.5269565354	0.1325308203	0.7968315135	-0.7154284902	0.1693499824
13132	Dab2	-0.0539883795	0.7835136484	0.3044619693	0.1764377929	-0.6115827457	0.0031822764	-0.3468767447	0.0378306599	-0.5518120014	0.0014498859	0.1388327835	0.4227358538	0.2753156638	0.1159505731	-0.1108161005	0.4968794817	0.0965753777	0.5535158432
13143	Dapk2	0.148551129	0.7396843886	0.1682573944	0.7067081681	-0.1970819587	0.7189294456	0.7125141805	0.0799151732	0.3719794831	0.3543540529	-0.150316613	0.7070373243	1.0892544844	0.0182929257	-0.037844022	0.9288528013	-0.7133230171	0.0976774773
13162	Slc6a3	0.8680839843	0.0221510868	0.7411906259	0.0489370626	-0.1896033933	0.6302323843	0.2861857417	0.3500195274	0.3007270323	0.3263366791	0.2530181036	0.4081485126	0.022994365	0.9461715071	0.2375758636	0.4635859906	-0.2104096732	0.5159630786
13164	Dazl	0.2821334374	0.0906550203	0.4501949751	0.0083444721	-0.343757433	0.0573623261	-0.1773725199	0.2305993192	-0.3652219061	0.0160242333	-0.0994340736	0.4992022504	0.0831265157	0.5939114248	0.2231900369	0.133205309	-0.1044465931	0.4779372273
13170	Dbp	0.1142884958	0.5440234845	0.253833286	0.1813319027	-0.0164915484	0.9352639015	0.0645329766	0.7013365094	-0.1842134084	0.2764615249	0.103359334	0.5395738711	0.1787231362	0.3440846365	0.2126956726	0.2366678016	0.189910916	0.2899236832
13175	Dclk1	0.353993936	0.0630573522	0.4268663531	0.0262655518	-0.1807303311	0.3723242423	-0.0900712225	0.5902490129	-0.1184911666	0.4792386516	-0.0307114524	0.8541142315	0.4940678343	0.0074383858	0.6998522297	0.0002573335	0.4729606482	0.0066447032
13178	Dck	0.4190538643	0.2611683379	0.0107974527	0.9767092703	-0.1594792361	0.6900370733	0.1782263517	0.6412255045	-0.4399725817	0.214472522	0.2038566167	0.5620622399	0.567808188	0.160553547	0.6867418191	0.0560678626	0.2386833778	0.5197619677
13179	Dcn	-0.474612365	0.1959098801	-0.091440128	0.7857845123	0.0649600966	0.8580909798	-0.5548088907	0.0876171559	-0.3419315564	0.2871193202	0.1066160831	0.7231972031	0.5080116159	0.1167737893	-0.0055937572	0.9860096175	0.5496937307	0.0731712406
13184	Dcpp1	-0.332006836	0.1894134243	-0.1440736646	0.5658730287	-0.2211062554	0.4155476044	0.2684186985	0.2346902568	0.5277371084	0.022343357	0.0950713747	0.6715997808	-0.5242054216	0.0410885246	-0.4859624339	0.0457138802	-0.2217833654	0.377960567
13202	Ddt	0.4935484299	5.70940785379508e-05	0.3284220306	0.0049458771	0.1562484653	0.1996201911	-0.2153631006	0.0355667242	-0.2421931437	0.0188246194	0.0378550019	0.7051108447	0.1202117304	0.2601570937	-0.0381325061	0.7030547365	0.0005780813	0.9953853794
13205	Ddx3x	0.2048157261	0.321046416	0.1451855782	0.5135256913	-0.3831741884	0.1324679806	-0.0871372482	0.6354266736	0.1646750649	0.3718666343	-0.2013269638	0.2760436182	0.5479721425	0.0070092135	0.5989580258	0.0020430872	0.1937192938	0.2943514885
13211	Dhx9	-0.2081893696	0.1633986057	-0.3722857507	0.0149788222	0.1937921034	0.2283327795	0.5057276673	0.0003912615	0.1469556578	0.2692869728	-0.0217589044	0.8691483016	0.347532424	0.0464704385	-0.1935216675	0.2086078081	-0.1660250986	0.2795129541
13239	Defa5	0.2113578069	0.429158902	0.166732258	0.5000825007	-0.6452042544	0.0373908497	-0.0868284196	0.694068287	-0.1876135524	0.3969680789	0.0678030762	0.7720168432	0.6824556418	0.0053724966	1.0189014397	3.27920178402839e-05	0.1050549815	0.6342849607
13358	Slc25a1	0.1670037437	0.4390081738	0.0782114442	0.7162992513	-0.0700748026	0.7630168176	0.2742925754	0.2062910656	0.0595772564	0.7703571816	0.1048166779	0.6079291027	0.3883520779	0.0621498981	0.2751029267	0.1574774109	0.1975043429	0.3074525389
13367	Diap1	0.0062927425	0.9737290672	0.1828474997	0.3410624466	-0.2405926579	0.247267922	0.0052376529	0.9755522937	0.1958838579	0.2551787562	0.1560292592	0.3634915837	-0.0085467887	0.9623925333	-0.1433002666	0.403607729	-0.0370129992	0.8285923902
13406	Dmp1	-0.0095797047	0.959083477	-0.1205092345	0.5196393131	0.2922733304	0.1519648512	0.6419853205	0.0003517166	0.3756050954	0.02858163	0.149527086	0.3727368908	-0.0683247334	0.6999208894	-0.2231335168	0.185822267	0.0693437365	0.6782811267
13430	Dnm2	1.9085422495	0.0040926207	0.7753519772	0.2242290758	0.8710475938	0.2065247621	0.2005113236	0.7589054234	0.7782269822	0.2372233514	0.162532578	0.8119191826	0.1889058845	0.7529559632	0.4746085387	0.4033511033	0.2045633193	0.7177978957
13433	Dnmt1	-0.3050607062	0.5267375629	-0.4913243226	0.3097576675	0.0151095769	0.979529588	0.4826246869	0.2652172304	-0.4625114737	0.3134183321	0.3332124953	0.4400343515	-0.0350309785	0.93877899	0.5468024435	0.2077620209	-0.0351750058	0.9348135291
13434	Trdmt1	0.1599793641	0.3812316247	-0.099150322	0.5863613504	-0.3289692553	0.0991767646	-0.2533413686	0.1244122328	-0.3013830164	0.0690356815	-0.43891412	0.0094117625	0.6827476982	0.0002480012	0.7352561053	4.09249967156878e-05	0.4564006819	0.0070944105
13435	Dnmt3a	-0.0302259776	0.8375515647	-0.0603016863	0.682724393	0.1066514952	0.5039702614	0.223552348	0.0950198491	0.0702542527	0.5946738889	-0.1769509192	0.1838233003	0.0956672468	0.4949386879	0.0986966793	0.4554597559	0.0675712945	0.6087797528
13436	Dnmt3b	0.0348898256	0.8588898286	0.1094964681	0.577477473	0.045469882	0.8301610108	0.2641916373	0.1371496475	0.0657829214	0.7080004385	0.2047440558	0.2745806887	-0.0614027242	0.7416260379	-0.1403905075	0.4254078352	-0.0052400944	0.976179645
13476	Reep5	0.8520381795	0.1931730434	0.3918994196	0.5721730444	-1.7064468426	0.0175166736	-0.3456698073	0.5443249726	-0.1675352602	0.7800067273	-0.2924492151	0.651934405	-0.180908637	0.7505995141	0.0188958849	0.971894451	-0.0509167784	0.924368632
13483	Dpp6	0.2150560055	0.5832780525	0.0573738808	0.8834490437	-0.0969367837	0.8186573671	-0.8455203774	0.0193322267	-0.3385542242	0.336017828	-0.2899380577	0.4363796697	0.066887908	0.8685415366	0.0666514008	0.8490043345	0.113339897	0.7462221126
13507	Dsc3	0.1829156054	0.2881735642	0.1459936155	0.395484436	0.2573457818	0.2233605034	0.1092179157	0.476725997	0.2003033527	0.19487919	-0.0069895443	0.9635735988	0.4664140158	0.0059489915	0.2550499411	0.1007975648	0.1088658725	0.4781397486
13521	Slc26a2	-0.4007615801	0.0198124641	-0.4077823213	0.0178716521	0.0773469438	0.6680776624	0.1481862065	0.3233105327	0.1532177628	0.3073334667	0.1112762808	0.4572252482	-0.0985762283	0.534238779	-0.2716634568	0.0737420094	0.0710925393	0.6341979983
13525	Adam26a	0.1029831143	0.7778726376	-0.0748290044	0.8479068662	-0.7897638452	0.0486591829	0.1149071076	0.7039933417	0.2262848583	0.4556019607	0.4089990611	0.1811319715	-0.2498635145	0.5673683015	0.182846309	0.6588179265	-0.1025165653	0.8042997712
13531	Usp17la	0.0815469149	0.6854881312	-0.0152419083	0.9396080167	0.2264420204	0.3002571086	0.1997898058	0.270102654	0.2862096447	0.1166807645	-0.0772358707	0.6680664979	-0.5782924254	0.0038469948	-0.5111890323	0.0064436561	-0.0862960009	0.6319513994
13537	Dusp2	0.3241175805	0.0047486548	0.2704010551	0.0168753291	0.0462396888	0.6954065321	-0.0802528814	0.4975248089	0.0573206624	0.5808510305	0.1270221996	0.2486817784	0.0806430917	0.4381557254	-0.2270085498	0.0243397182	-0.0911908672	0.3531932175
13542	Dvl1	1.1214413865	0.0068522129	-0.023221822	0.9533299052	0.0924210248	0.8293045323	0.1908594578	0.5913484018	-0.4214011864	0.2389505942	-0.1435941408	0.7030652438	0.0665413604	0.8668131129	0.2874475185	0.4466052355	0.4057807742	0.3093574675
13549	Dyrk1b	0.3415687436	0.3890218045	0.4588987325	0.2487853401	0.2746864486	0.5205012108	-0.1658040486	0.6583392945	2.70502503114667e-05	0.9999423715	-0.0701932525	0.8513595222	0.1879531911	0.6162885244	0.5113185669	0.1525185269	0.3677278131	0.3288604272
13559	E2f5	0.2882240658	0.192882342	0.8109582048	0.0005669875	-0.1941239961	0.4092367884	0.2913099514	0.1137064628	-0.0919012043	0.6131229588	-0.560167204	0.0033568592	0.3184959312	0.1216169394	0.5887567511	0.0036243252	0.1522165677	0.4307197771
13590	Lefty1	0.0437793121	0.6629451434	0.0109840413	0.9128363749	0.0500544314	0.6445840887	0.1633907162	0.0737375301	0.1809865543	0.0484889672	0.0384681309	0.6685097177	-0.0411489939	0.6658330191	-0.1772405969	0.053126365	0.0356445569	0.6914988016
13592	Ebf2	0.8799511851	0.0020267145	0.5160645341	0.0604118348	0.0188887021	0.9481794951	-0.0802344897	0.7533875816	-0.2996763953	0.2172235263	-0.1806775011	0.4803159233	0.1408347327	0.5817742066	-0.100187032	0.6774983862	0.0224074758	0.9300443086
13593	Ebf3	-0.2708240621	0.3211198064	-0.0267643446	0.9214365877	-0.3180850258	0.2811622899	-0.6329419499	0.0120634288	-0.0802690917	0.7410216269	0.2591038906	0.2889751886	-0.555649049	0.0998477392	-0.710511697	0.0313393092	-0.4502489158	0.1655200172
13602	Sparcl1	-0.2166653631	0.3279065138	-0.4776979508	0.034696354	0.3368852884	0.1615468891	0.341065513	0.1079320462	0.2394893388	0.2280302144	0.3464462132	0.1026189353	-0.4736636814	0.036159547	-0.2107869239	0.3158209116	-0.1550724478	0.4593111176
13619	Phc1	0.0005003462	0.9976927848	0.2362521836	0.1766324018	0.2388284548	0.2054338599	0.2287335293	0.1442793363	0.1960231875	0.209390016	0.4447249502	0.0091772434	0.434652184	0.010754473	0.370667338	0.020240529	0.2608288328	0.0971206812
13640	Efna5	0.1694693007	0.2942610886	0.3169805506	0.0532507312	0.0468666604	0.787099031	0.0459366092	0.7492506151	0.1342484873	0.3523025297	0.3427496474	0.0205966787	0.1362845426	0.3731004058	0.1716784676	0.2356748525	0.0019232837	0.9893167667
13642	Efnb2	0.1574083823	0.2116674342	0.3850714084	0.0033307664	-0.3006485384	0.0300253212	-0.1734348162	0.1255680732	-0.4738138589	0.0001009184	-0.2823501083	0.0145585072	0.0934163945	0.432137797	-0.0121255802	0.9135954563	-0.1284372812	0.2538474925
13645	Egf	0.2323856656	0.5307498953	0.4179354457	0.2621740153	-0.1483746243	0.7372810332	-0.3394071008	0.2713473279	0.3299982487	0.2846588529	0.1885436852	0.5390498275	0.0357901472	0.9167343501	-0.1777664116	0.6041502092	0.1589365129	0.6428754351
13649	Egfr	-0.316125884	0.4322819571	0.1294427923	0.7650457095	0.3130994765	0.4711561919	-1.3457703643	0.0010934464	-0.7907602774	0.032958691	-1.0905725488	0.0119536294	0.3653326192	0.4815067665	0.2525752169	0.6258423381	0.5563547111	0.2612508196
13653	Egr1	0.4399404085	0.0548952681	0.2780018505	0.219174957	-0.3436022402	0.1566444993	-0.2214628323	0.2368809245	-0.1914199474	0.305618837	0.1339593223	0.4720350779	0.0745729909	0.7196244717	0.200327846	0.3119804335	-0.0637404558	0.7463657699
13656	Egr4	-0.2300074836	0.7513048029	-0.4857353667	0.5041998461	-0.234090532	0.787233193	-0.5460284672	0.3656462127	-0.7161636057	0.2370394057	-0.7856653892	0.1953210004	-0.3964299303	0.5557099282	-0.5710293921	0.3722969413	-1.1943293826	0.0661709241
13688	Eif4ebp2	-0.0621950835	0.7198463973	-0.384067785	0.0309363002	-0.0448360981	0.8107361595	0.1827072281	0.2421315475	0.1388743672	0.3724039173	-0.009512389	0.9510612199	0.0173439615	0.9202621171	0.0776181745	0.6372046455	-0.0490862084	0.7653395706
13722	Aimp1	0.2455365298	0.1836886514	0.1036214813	0.5715731637	-0.0202188628	0.9184552096	-0.0179271422	0.9176833396	-0.0979205041	0.5501157346	0.0230465363	0.887934217	0.0707637817	0.6835665934	0.0056270537	0.9725498682	-0.0537515339	0.7425335138
13723	Emb	-0.3094528486	0.1803882012	-0.2947839647	0.201521119	-0.3841291148	0.1248741912	-0.2874996636	0.1644243046	-0.2640002631	0.200955106	0.288256563	0.1633397197	0.5182788026	0.0204596146	0.483091994	0.0218603814	0.5579234223	0.0087026156
13728	Mark2	0.6351453483	0.0096381548	1.9163776742	2.40229851451353e-09	0.4019216004	0.1193583377	0.3535979413	0.1382831093	-0.1944237696	0.3860743468	-0.3315187135	0.1428397175	-0.8003066031	0.0014184537	-0.5624926268	0.0151466198	-0.1340083066	0.5492654467
13731	Emp2	1.7480990922	0.0070361269	1.1544750282	0.0677751191	0.7747267941	0.2980572411	0.0750843305	0.8956806105	-0.3182091275	0.5588958766	-0.5024558578	0.3825330751	0.5590640658	0.3318019546	0.683882561	0.2126351124	-0.3996740076	0.4634429887
13801	Enam	-0.1999434172	0.2110528369	0.04686758	0.7674976395	-0.2845117687	0.1016060697	-0.1004122349	0.4798632447	-0.1876711844	0.1897551867	0.1301279527	0.3607942389	0.0981251743	0.5365354579	-0.1237783096	0.4119960094	0.0397450121	0.7915231989
13805	Eng	0.2250694936	0.3430182265	0.2793077697	0.2406851276	-0.2295206031	0.370374033	-0.6556764603	0.0078457509	-0.4470647438	0.0511469474	-0.0113773752	0.9615526464	0.3688775095	0.1235184341	0.2213596916	0.3257441992	-0.1052623654	0.6387469236
13808	Eno3	0.2336457134	0.0584533038	0.264790912	0.0329611097	-0.2006436622	0.1296129656	-0.1347879118	0.2168255116	0.0847808045	0.434863155	-0.0816929131	0.4516655012	0.5019098113	0.0002089035	0.6393472762	4.00983215932456e-07	0.1155174928	0.288747852
13813	Eomes	0.18352449	0.1022932408	0.1254185225	0.260430959	0.1313413131	0.275029316	0.1442066462	0.1498242922	0.0923784205	0.3529714773	0.0621326305	0.5310714752	-0.0548903455	0.6015921291	0.0266200486	0.788051682	0.0246464691	0.8034194293
13845	Ephb3	-0.3038088036	0.0815353727	-0.4041082479	0.0221251193	0.3797245315	0.0450231337	0.2952154395	0.059193376	0.146858318	0.3407520633	0.1620453913	0.2936933544	-0.1056975862	0.5168045739	-0.0262823322	0.8639616533	0.0576009698	0.7074634732
13846	Ephb4	0.4059895632	0.0677900085	0.8008542907	0.0005978709	0.1578308676	0.5040694074	-0.1792491548	0.3605575838	-0.4036629294	0.0432099628	-0.5558963874	0.0063107697	0.5007169338	0.0189933981	0.31056617	0.1164798658	0.3193587078	0.1067630018
13853	Epm2a	0.9496674645	0.0049962487	0.115999529	0.7192858861	0.0797313651	0.8400622216	0.0642465681	0.8237972379	0.1464374214	0.6122322506	0.1199756471	0.6777743354	0.5753777157	0.0894739375	0.1572905382	0.5862148573	0.6161956579	0.0490857116
13854	Epn1	0.2514239432	0.6433136878	-0.0154333852	0.9772941561	0.0735537105	0.900071964	0.1121120446	0.8275274442	0.2460121982	0.6125354336	-1.0721593598	0.0315650566	-0.2867679514	0.6091260553	-0.0149976575	0.9767395759	-0.2168722636	0.6551491753
13860	Eps8	0.0651691956	0.7369352003	0.0811015601	0.6760245813	-0.2891944078	0.1717516927	-0.4126612352	0.0209287269	-0.3503315521	0.0481111325	0.0577558518	0.7392509605	0.0942711651	0.6087705581	-0.0463618043	0.7892840028	-0.0919087787	0.5966888067
13863	Lcn5	-0.3235647502	0.1196388964	-0.6944695404	0.0014117684	0.0652499508	0.7683967105	0.1773024761	0.3362117929	0.2073913598	0.2893956011	-0.1530948653	0.4056992558	-0.1710602103	0.3812298595	-0.3713753069	0.0477139194	-0.0477341927	0.7947267568
13867	Erbb3	0.6228516291	0.2206153454	0.1591683647	0.7701272979	-0.2866870682	0.5990782929	-0.3446316226	0.4461554741	-0.4559443494	0.3147176486	-1.2027023775	0.0102895134	-0.0239614415	0.9600321018	0.3319400047	0.4629713211	0.1823279754	0.7031987617
13990	Smarcad1	0.3090733793	0.1963037152	0.620314183	0.0116097091	-0.3334461609	0.1968187009	-0.4113003965	0.0572888176	-0.1279179042	0.5469064499	0.5726319586	0.0138715382	-0.1150118507	0.6093552678	-0.3132514959	0.1442032204	0.1926214868	0.3655970241
14017	Evi2a	0.1250625409	0.4171852247	0.1384715859	0.3694276322	-0.1431222183	0.3902272585	0.2460460691	0.0784482779	0.0559716741	0.6839309834	0.0158661179	0.9080479642	0.2425775271	0.1310621704	0.2551006634	0.0684292281	0.1821331229	0.1891920392
14025	Bcl11a	0.3181213076	0.1823903369	0.383664493	0.1095088333	0.0810695712	0.7505912649	-0.0923267004	0.6803551565	0.1095779312	0.6042470177	-0.0181551499	0.9353625241	0.3267055128	0.1710846544	0.3368850403	0.1376235889	0.0005647761	0.9980901077
14028	Evx1	0.6285357667	0.0077479421	0.4816477567	0.0380114613	-0.029936128	0.9025531183	-0.2057831699	0.3122951742	-0.5473418669	0.0093797933	-0.064644157	0.7634770059	0.1135573655	0.616334994	-0.33180947	0.1273876333	-0.1234466603	0.5660741627
14029	Evx2	0.1600454902	0.7456641785	-0.3402772178	0.49142638	0.5045458715	0.3412429901	0.0571195166	0.9035826089	-0.138494274	0.7346565575	-0.1430300942	0.7263224829	0.3645040547	0.4411678615	0.062438501	0.8784819817	-0.2646928025	0.5419869124
14038	Wfdc18	0.1139597363	0.4022336617	0.0588145646	0.6646179141	-0.7594379622	4.38915320096925e-06	-0.4294518129	0.0008781885	-0.2924457602	0.0193090779	-0.8824894842	3.29904730311047e-09	0.2172643849	0.0960933846	0.2232028668	0.0706049762	-0.5467300793	4.2017609422002e-05
14050	Eya3	-0.0982819757	0.5377099572	-0.1798732987	0.2618730411	-0.0137902766	0.9360490501	0.0238420503	0.8745055864	0.1913475339	0.1834078497	0.3586952549	0.0213515449	-0.1093627145	0.4930235988	-0.000197846	0.99895413	0.0295260466	0.8449416535
14058	F10	0.1616767509	0.4310234015	0.2108088291	0.3057863765	-0.0466028112	0.8329926201	-0.1225712815	0.5625301797	-0.2096776211	0.2554672536	-0.3322594134	0.0748025995	0.3226344015	0.1018334164	0.4111504308	0.0289988053	0.2441992718	0.2124658065
14061	F2	0.077680356	0.9062155469	0.126828595	0.8474887879	-0.5867273735	0.4007786729	-0.0353035187	0.9477117618	-0.3012331319	0.5562113325	0.732135472	0.1790877043	0.3379834423	0.5618911305	-0.3544635285	0.5114312566	-0.4603477989	0.3699720445
14065	F2rl3	0.1183545223	0.3301921205	0.1841923364	0.1325142888	0.1083989704	0.4083012981	-0.1106569341	0.3089818959	-0.2274775511	0.0399523361	-0.0673899372	0.5340601621	-0.0123848276	0.9140134476	-0.0199092368	0.8539599241	-0.1508167986	0.1676333087
14070	F8a	-0.5905670701	0.0019830377	-1.3366008292	2.50042515268306e-09	0.5559583485	0.0151440478	0.698656167	7.92961015846356e-05	0.7211013419	5.06750709690249e-05	-0.180051691	0.2684600339	-0.35433071	0.0433915035	-0.6059522556	0.0004778872	-0.0481069097	0.7660118506
14086	Fscn1	0.0486598609	0.7190257274	0.1315803686	0.3328233363	0.0456263341	0.7547629265	0.0733534308	0.5448190706	0.0993860456	0.4127567351	-0.1198050988	0.3242952729	0.1921792518	0.1386964247	0.1001370891	0.409260955	0.0285147374	0.8135866964
14088	Fancc	-0.1786490501	0.3732014964	0.0580218361	0.7714766606	-0.6387606053	0.0047711102	-0.0466648304	0.7939456093	-0.2416383619	0.2063639967	-0.1647103584	0.3588014527	0.4488929156	0.0289041335	-0.0789038309	0.6929373031	-0.023677857	0.9005230392
14105	Srsf10	0.1223730282	0.5166549418	0.0712018373	0.705492961	-0.0206117362	0.9192647589	0.0524920585	0.7553630448	0.0691725844	0.6814960995	0.0093727672	0.9556104149	0.0258713898	0.8848237409	0.3367368517	0.0503121743	0.1073995079	0.5245195164
14118	Fbn1	0.1141778904	0.4674445311	-0.0158196511	0.9195745825	-0.1824974597	0.2839173637	-0.1229113898	0.3824413221	0.2134286202	0.1325983462	0.3637365088	0.0122285818	0.2675064885	0.0769413569	0.3455133914	0.016950695	0.0498865732	0.7220242171
14125	Fcer1a	0.0383193206	0.8783780112	0.3256684746	0.1975073122	-0.104642406	0.6990432339	-0.3221607571	0.1549158576	-0.6548818967	0.005146597	0.2081757761	0.3548863571	0.0009559758	0.9967884867	0.3442581721	0.1291263733	0.0328502672	0.8833914873
14128	Fcer2a	0.1755817712	0.517529352	0.2278623333	0.4017547813	-0.0343008034	0.9066078366	0.0996878609	0.6807912121	-0.0634400487	0.7933604096	-0.0332546791	0.890753831	-0.1629242401	0.5479676305	0.0673566007	0.7931361449	-0.239039347	0.3542025369
14137	Fdft1	-0.0340258195	0.8927406244	-0.1634704965	0.5181646959	-0.1482323921	0.5872011885	-0.6252952663	0.0203768101	-0.3906064437	0.089218675	-0.2790978787	0.2205485644	0.447289573	0.0819749754	0.2514489072	0.3586150964	0.2611578249	0.2787613675
14149	Fdxr	0.5049054412	0.4411159515	0.7966956186	0.2267836069	0.968933041	0.195456274	-0.0759427023	0.8946543643	-0.0072255633	0.9893379098	0.4151629501	0.4443090763	1.0381953242	0.0917285709	1.0961454028	0.0616595277	0.7436270288	0.2229999128
14151	Fech	0.1923232336	0.1984438998	0.1294493599	0.3843334691	-0.043517931	0.7857806116	-0.2598345592	0.0548091639	-0.0079379381	0.9522407006	0.1695517303	0.2048406513	0.0524233028	0.7093890287	-0.0449556131	0.7346188541	-0.0522779889	0.6934972754
14158	Fert2	0.1172112845	0.3716734798	0.0320785174	0.8060692136	0.1997494119	0.1614129544	0.2511667457	0.035964162	0.0876604661	0.4544757655	-0.1014681461	0.3871055254	0.0036629482	0.9764164307	0.1143725582	0.3301656108	-0.0304408188	0.7945138656
14164	Fgf1	-0.0248817176	0.8746634076	-0.1562864221	0.3243505819	0.134276409	0.4321597437	0.3820116961	0.0091562294	0.2319886897	0.1051236256	-0.0250160285	0.8592714012	-0.2154108645	0.1545693159	-0.2575465621	0.0729609481	-0.0839156495	0.5527192614
14166	Fgf11	-0.0543778335	0.845612321	0.2284206775	0.3195058783	-0.2135242558	0.3081792798	0.2122161344	0.1466371404	0.2742416253	0.0630383181	-0.0565224166	0.6953200954	0.3376400378	0.0322223784	0.3170743243	0.0328847821	0.1546368755	0.2870780441
14170	Fgf15	0.0936959785	0.5124064258	-0.0331382884	0.8163905094	0.1583796028	0.3069669981	-0.0925962463	0.4694139604	-0.0195091003	0.8853980948	0.1475821796	0.2510512248	0.0562883119	0.6777848746	0.0516417275	0.6859962203	0.1009000321	0.4307727339
14186	Fgfr4	-0.0341233672	0.8782461917	-0.5608618788	0.0148718166	0.8918581236	0.0005349419	-0.0054084242	0.9783402161	-0.587819581	0.0047878405	-0.0747600958	0.7076626677	-0.9172761015	7.27630638140837e-05	-0.9969340504	8.15714716945211e-06	-0.0769437676	0.6995467029
14198	Fhit	0.0982786387	0.782125606	0.3318275274	0.3527054877	-0.093683964	0.8052039657	-0.4634192438	0.1425170799	-0.5313732755	0.0762756793	-0.1678220422	0.5690568187	0.277632157	0.3757250249	-0.06981117	0.822976198	-0.0958344729	0.7447248761
14199	Fhl1	-0.0051761853	0.9830321985	0.5462806929	0.028976809	-0.4422464114	0.0977097181	0.5780034997	0.0155010673	0.1752296057	0.4493385055	-0.7403828766	0.0023689398	1.100430428	1.87996937718711e-05	1.1027571859	6.95844580815615e-06	0.4692344772	0.0355966389
14200	Fhl2	-0.0786270672	0.6665531129	0.1895667533	0.301261533	-0.4092469513	0.0422643207	0.1600461601	0.3288682614	-0.0014400015	0.9929532408	-0.2043214192	0.2140910166	0.6534932505	0.0004294506	0.6830696458	0.000118698	-0.036582199	0.8225194469
14204	Il4i1	-0.0769936649	0.5736172821	-0.1309414017	0.3401543946	0.2371084827	0.1130072004	0.1534455126	0.2130374012	0.2580487724	0.03916033	0.0977266553	0.4253620127	-0.0058119811	0.9642193569	-0.1633203965	0.1855383133	-0.040586499	0.7398631263
14225	Fkbp1a	0.6778800828	0.0064964241	-0.0463985464	0.8458693233	0.4169751794	0.1108603149	0.2503553855	0.2444638549	-0.570716337	0.0100647752	-0.1291382889	0.5459947715	0.0245217521	0.9137416486	-0.4887780615	0.0260379607	0.1274890179	0.5739918229
14229	Fkbp5	0.1157295994	0.5043588001	0.01610339	0.925784467	-0.2250755289	0.2321192986	-0.0052475737	0.97447365	0.0773266768	0.6376966476	0.0197851744	0.9039720455	0.0325777145	0.855222611	-0.063994745	0.6792699148	-0.0912443687	0.5559415007
14230	Fkbp10	-0.0188336826	0.8744234329	0.0413473518	0.728759039	-0.1628599869	0.2098017226	-0.1369836625	0.2028430253	-0.1902067288	0.0795033776	-0.1428623452	0.184480837	0.0911019391	0.4459462905	-0.0624658665	0.5811481414	-0.1909141186	0.096398254
14233	Foxi1	-0.110335512	0.6003667884	-0.4542440363	0.0351308271	0.1945633005	0.3936048136	0.8489583241	4.16152904698451e-05	0.9404484498	8.28422844743672e-06	0.1003548791	0.5942421041	-0.346122295	0.0878208951	-0.5561567427	0.0047097335	-0.21471413	0.2570557881
14235	Foxm1	0.2676689466	0.2959336819	0.2190687849	0.4271028764	0.2404851038	0.3836845	-0.129326902	0.5705686276	0.3214325235	0.1874915556	0.391352108	0.1102871019	0.5552831493	0.0255733226	0.4385917933	0.0592271081	0.3140508245	0.1723401367
14237	Foxd4	-0.0207631389	0.9184955547	0.9465104263	8.0618244534967e-05	-0.3641746192	0.1017438509	-0.4526187061	0.0158694691	-0.5406964537	0.0044649874	0.0273647577	0.8801552484	-0.8795225534	3.58215370580192e-05	-0.8121612042	4.86970597952572e-05	-0.2238841919	0.2212562031
14241	Foxl1	-0.0674297095	0.7219106979	-0.0305729734	0.87172927	-0.030349845	0.8958718423	0.0990931793	0.5591850082	-0.0293987439	0.8621931612	-0.0259447772	0.8782443984	0.1972207306	0.2753891197	0.2880511768	0.0941354488	0.2476770137	0.1483834757
14247	Fli1	0.3326708728	0.0550895658	0.299349852	0.0830755373	0.2160285594	0.242239037	0.0506114968	0.7388697108	0.1000434935	0.5107519582	-0.2917680226	0.0597757739	-0.0001789233	0.999220641	0.0785245082	0.6543226385	0.1517520518	0.4093250728
14252	Flot2	0.7440553686	0.0582858757	0.6510860596	0.0959280631	0.2132819751	0.6083530743	-0.2059413616	0.5503826517	-0.0795464484	0.8172551806	-0.1368340785	0.7079549204	-0.1026622447	0.7785909554	-0.2534645226	0.4628201828	-0.0232103612	0.9492947492
14254	Flt1	-0.0308900963	0.8723452347	0.0211561449	0.9123651119	-0.3006620225	0.1522491455	0.2399992589	0.1672362027	0.1897777137	0.2728809229	0.1054848978	0.5403590368	0.1597833086	0.3828842238	0.1718010827	0.3203281328	-0.0143649769	0.9334138619
14263	Fmo5	0.2854056961	0.4040944641	-0.0466296774	0.8911361908	-0.7425003433	0.0486909344	-0.1343995282	0.6777875409	0.6905231408	0.0373581906	-0.1417434013	0.6612874068	0.5063700453	0.1549645721	0.7239914051	0.029455329	0.686500005	0.0286013406
14264	Fmod	-0.0942472208	0.5371116892	-0.0058414661	0.9694210526	-0.0204626223	0.9010664436	0.0910795297	0.5050231811	0.0095589025	0.9440878993	0.2404246407	0.0828238861	0.1485216386	0.3070042038	0.1124574858	0.4110719601	-0.0604906072	0.6575193465
14269	Fnbp1	0.2899750396	0.1076558484	0.2063063878	0.2490187691	0.0093374226	0.9611887296	0.1388898732	0.3840691008	1.1680214345	2.59217867018896e-09	-0.1292697381	0.4176015342	0.8285778426	1.0942796258104e-05	1.2670664225	3.10592998719419e-10	0.2133150849	0.183745078
14276	Folr2	0.191365596	0.1365091128	0.1911026551	0.1370350098	0.0744704803	0.5874639139	0.1276640865	0.3170344528	0.1840802957	0.1312194777	0.0990568414	0.4122880688	0.1091448811	0.3667317567	0.2013851283	0.0812724695	0.1181607928	0.3007617498
14281	Fos	0.5482945182	0.0024432075	0.6538999356	0.0003963961	0.0317458195	0.8639944324	-0.1626887137	0.2920896069	-0.4302754579	0.0071590092	-0.3798872717	0.0166094924	-0.2475446305	0.1668989018	-0.2507208212	0.1074238405	-0.1152367083	0.454095268
14282	Fosb	-0.0900668263	0.5164466092	-0.1771038918	0.2050097302	0.1333571879	0.3747520137	0.0635875574	0.6082313389	0.1391269281	0.2646737226	-0.0325424333	0.7928445107	-0.233033871	0.0811741083	-0.0322762324	0.7944996751	-0.1780379905	0.1552650838
14283	Fosl1	0.1338266915	0.710395313	0.1191996855	0.7407962121	-0.1542677583	0.6919259408	0.2724363454	0.4269935758	-0.1258617246	0.6962335022	-0.1893063533	0.5575378345	0.1036716714	0.7898684055	-0.0513650344	0.8949172041	0.0063238631	0.9870241595
14287	Fpgs	0.4070968345	0.0318368556	0.4457279995	0.0193527273	-0.2372769694	0.2382224634	-0.3430782925	0.0425511322	-0.104048293	0.5299616457	-0.3090548151	0.0665517734	0.2742467822	0.1226811733	0.4592349067	0.0076151017	0.0925845161	0.5760789225
14289	Fpr2	0.0670216129	0.5859612097	0.0451007829	0.7137125373	0.0622449658	0.6393891959	0.1339104777	0.2267098462	0.082204863	0.4557449892	-0.0186727648	0.8650703748	0.0758884389	0.5158663151	0.1214484915	0.2722265821	0.0039280959	0.971480559
14290	Fpr-rs3	-0.0205729412	0.9402884353	-0.0815347304	0.7666868709	-0.9877897265	0.0053129234	-0.3379655356	0.1994183185	-0.4611152304	0.1257971161	-0.0127184377	0.9657922138	-0.3252464335	0.2554755164	-0.5006775988	0.0470964513	-0.4749722916	0.0589907849
14302	Frk	-0.1105211643	0.5909732781	0.0874721854	0.670397494	-0.0835886411	0.7064560969	-0.2302113313	0.2139372113	-0.1767199915	0.3383678865	-0.0642418238	0.7266519708	-0.7244561979	0.0005152397	-0.5853864861	0.0024747774	-0.2080617532	0.2605922063
14309	Fshr	0.334423881	0.1373946828	0.0601043827	0.7869490031	0.2041541916	0.3970996571	0.0711224466	0.7207488191	-0.0796165846	0.6891007809	0.1953943765	0.3283651274	0.1085842378	0.6256191108	0.1488564303	0.481465335	0.2078836518	0.3268513194
14314	Fstl1	0.1619293144	0.6043803809	0.3206222145	0.3071444352	0.5291230026	0.1708828447	0.1347075936	0.6298142035	-0.2033057424	0.4677270507	0.1133905822	0.6848341049	0.3276758881	0.3120634758	0.2645922434	0.3456346738	0.1338244694	0.6320545974
14347	Fut7	-0.1476218336	0.4627037771	-0.2059732572	0.3068722966	0.2527257227	0.2465384227	0.214601748	0.2349003639	0.1048379361	0.5593783846	0.1595953827	0.3753681402	0.0634275143	0.7388012697	-0.118482809	0.5096407554	0.0161315922	0.9282937839
14356	Timm10b	0.1493495767	0.3949260409	-0.0479475221	0.7839850941	0.132920008	0.4827448928	0.0732585043	0.639861107	0.1162504838	0.4586455826	-0.2143517209	0.174972464	0.2816925853	0.1122029951	-0.048000139	0.7723603319	0.193787349	0.2462370221
14370	Fzd8	0.098355765	0.82480699	0.4346013533	0.3674533504	0.1910650024	0.6907388262	-0.688149387	0.1081179456	-0.4559638558	0.2826663667	-0.5271987156	0.2152681946	-0.5359635796	0.2317180138	-0.4613848498	0.2770653228	-0.9612363961	0.0269838727
14376	Ganab	0.380542164	0.410338389	0.5829680719	0.2096662701	0.8027754312	0.1117961864	-0.6107483264	0.1668044173	-0.4192128718	0.3115796636	0.1556345199	0.7056800643	-0.6255315147	0.1927295758	-1.1005648043	0.0150228752	0.0581484265	0.8877064224
14378	G6pc2	2.0316077477	2.25833155881423e-06	0.6377765646	0.0923545236	0.4662039526	0.2502566329	0.1805677082	0.5883933013	0.4526621729	0.1789226396	0.0401928765	0.9039568149	1.2878866647	0.0024839947	0.9555229759	0.0134671458	0.9788624955	0.0115010012
14396	Gabra3	-0.2743514174	0.1857679646	-0.3128378779	0.1324808229	-0.175974778	0.4290308375	-0.2688067056	0.1479966112	-0.2763644071	0.1605018815	-0.3699916919	0.0487534028	0.0894083003	0.6465126689	-0.0268780338	0.88362524	-0.242744351	0.1904574276
14400	Gabrb1	-0.7551824772	0.0001756742	-1.4820176431	3.3864141540981e-10	0.4856340699	0.0188012099	0.6867079009	0.0001418416	0.7155497465	8.152561065777e-05	-0.0557645324	0.7367940918	-0.6076854941	0.0019306398	-0.9280156967	3.42203218492719e-06	-0.1514551628	0.3910762822
14420	Galc	-0.3178913826	0.2659304047	-0.2071091728	0.466816519	-0.1397431839	0.6488371682	-0.1105467968	0.6635110089	-0.1629522342	0.5218288775	0.1605005015	0.5280833296	0.6144383445	0.0264101831	0.3796699771	0.1395008582	0.3198343779	0.2116153086
14425	Galnt3	-0.0934051533	0.6244613117	-0.1589108391	0.4061352795	-0.7118436998	0.0036741262	-0.3176471005	0.0674840259	-0.1352077746	0.4292204782	0.1894082974	0.269735332	-0.038565076	0.8310853236	0.0519634232	0.7605631702	-0.1391380367	0.4160257196
14427	Galr1	-0.2547879607	0.5659001831	-0.0743939095	0.8666199689	-0.1015427831	0.8319378236	0.9211048529	0.0244445141	1.2128739971	0.0037542283	0.6576165994	0.1027148737	0.2505917028	0.6614163726	0.13747263	0.773869708	0.1394272269	0.7707473007
14428	Galr2	-0.3143297137	0.1423233398	-0.2841280061	0.1838151502	0.2188700831	0.3408638829	0.6023576661	0.0025178103	0.6036944928	0.0024678331	0.0834899824	0.6595701298	-0.205609177	0.3086390008	-0.5712099966	0.0039913825	0.1761355644	0.3545059268
14431	Gamt	0.0271206943	0.9602837393	-0.1662216473	0.7603439002	-0.3948178909	0.4989522594	0.1947356608	0.6842454895	-1.0384152855	0.0257900732	0.0603078536	0.8996712048	0.0888847204	0.8703512563	0.2581781654	0.6205225087	-0.0680020699	0.9006148298
14457	Gas7	1.4296272127	0.0011729521	-0.3183732583	0.4437936768	-0.4773011577	0.2892985984	-0.5715757646	0.1280191531	-0.3984929797	0.2854018105	-0.1004111403	0.7865254797	-0.5078359874	0.2241647832	-0.083476205	0.8318517924	-0.1482935265	0.7061842922
14460	Gata1	-0.05530189	0.6542068359	-0.0925958541	0.4541647284	0.119690071	0.3710362186	0.2031905591	0.070511397	0.3615551439	0.0019123269	0.0865879117	0.434030098	-0.0811587749	0.4889951958	-0.0544786244	0.6218546003	-0.0740936517	0.5028327637
14462	Gata3	-0.1669207771	0.3535798061	-0.1677001467	0.3513583251	0.1606463335	0.408019766	0.2454988883	0.1302193384	0.1312099199	0.4144080678	0.0071517629	0.9643854497	-0.0626923605	0.7122871852	0.226942545	0.1610883284	0.3338414602	0.0417162072
14468	Gbp2b	0.2332822507	0.5177991011	0.290705492	0.4209314065	-0.0175161268	0.9640487537	-0.3854481584	0.3240503431	-0.3414802197	0.3199688254	-0.1425319565	0.6765407885	-1.067788478	0.0030556821	-0.7621637579	0.021865001	-0.8694933648	0.0141119313
14469	Gbp2	0.2578418552	0.4376008127	0.2667093316	0.4221372118	0.8104327428	0.0282011435	0.4105541303	0.1958766258	0.0805465883	0.7855539849	0.1453682873	0.6237779832	0.0258743792	0.951670863	-0.3468874772	0.3663048447	0.3025377079	0.3993071498
14531	Gcm1	0.0945185239	0.5419399886	0.1119291975	0.4705250887	-0.2124715202	0.2074301337	0.0095686726	0.9448534004	-0.0608129798	0.6605519528	-0.1275800258	0.3586387256	0.3281375604	0.0294178817	0.3102353423	0.0290054101	0.2660743358	0.0593623409
14534	Kat2a	0.4538570362	0.3326880125	0.4183332381	0.3714345675	0.2184428144	0.6948400933	-0.0821163759	0.8488745577	-0.8757684182	0.0378168455	-0.0962163316	0.8233263997	-0.4265442727	0.4209523193	-0.1488906227	0.770319825	0.041016737	0.9411995203
14538	Gcnt2	0.2032773753	0.4053706566	0.1266498253	0.6032569685	-0.3913001883	0.1936102297	0.485577759	0.0300805738	0.0089731981	0.9671085648	0.4661077165	0.0485101459	0.2524545244	0.277396373	0.3812395518	0.0852421322	-0.0151993308	0.9474919925
14547	Gdap2	-0.0061779027	0.9741088286	0.3787842457	0.0514132335	0.284959402	0.1702243903	-0.1457308872	0.3939364317	0.1245393234	0.4658018006	-0.06892653	0.6858614053	-0.3541824326	0.054690424	-0.2768285092	0.1089879522	-0.2105226079	0.2201312801
14563	Gdf5	-0.1648639585	0.556857101	-0.28857923	0.3378055962	-0.5855185158	0.0559528074	0.4155840662	0.0787933801	0.127653882	0.6042906114	0.2793275931	0.2325011877	0.0425996411	0.879061785	0.1551674092	0.5629503511	-0.319207156	0.2371771307
14579	Gem	0.4218301061	0.2731277618	0.1965064776	0.6306655914	0.2973646311	0.4678042774	-0.3510932169	0.4192389859	-0.5245332469	0.2144600409	-0.4917216764	0.2439224896	0.5789356889	0.1353362472	0.5648089837	0.0983826514	0.1548229108	0.6617024487
14600	Ghr	0.0390717529	0.911169445	-0.099671283	0.776040371	-0.3670323441	0.3295798872	0.0184025715	0.9494016354	0.1559440059	0.59136723	0.5774904023	0.0656610537	0.0256304267	0.9335857732	0.159904796	0.5820150218	0.1647389126	0.5706985429
14601	Ghrh	0.2687607974	0.0657474463	0.0478959277	0.7383712588	-0.2179713224	0.1636258241	-0.3075986082	0.0199281819	-0.3351371933	0.0116529201	-0.0630194722	0.6234290261	0.0354734331	0.7942078695	0.1410593447	0.274316304	-0.0395514681	0.7577751415
14602	Ghrhr	0.1548607471	0.1829520384	0.1012987386	0.3810101817	-0.2095335531	0.0971033354	0.0174327198	0.865599863	0.1408690987	0.1757577867	0.0941830394	0.3626503478	0.111724399	0.3091336414	0.1654171308	0.1132279366	-0.0337605931	0.7431915133
14603	Gif	-0.4023164109	0.1151771511	-0.7705950641	0.003547092	0.1079988568	0.6916261481	0.3911810855	0.0875743058	0.6592870974	0.0051137081	0.0873245132	0.6985194432	-0.2327617722	0.3324638975	-0.3555340424	0.1194742433	-0.0183945927	0.9349228546
14608	Gpr83	0.4634368005	0.0290200836	0.259362217	0.2134231823	-0.1470654627	0.5110162691	-0.1069976051	0.5634110604	0.019191008	0.9173142039	-0.3033288983	0.1058444007	0.5563684522	0.0064932931	0.5078662601	0.0082550932	0.215287711	0.2476621679
14612	Gja4	0.3254164692	0.0579921909	-0.1717327354	0.3101188489	-0.3338622577	0.0712108489	0.0879432634	0.5596544362	-0.0372695094	0.8044399139	0.064131956	0.6702647945	0.2151088966	0.1820051721	0.2171948646	0.1535495484	-0.0924958605	0.539591778
14618	Gjb1	-0.1466751662	0.3171796608	-0.0568832782	0.6967096717	0.1218949031	0.4404932217	0.2435323934	0.0668911153	0.0872301624	0.504669461	0.1466015225	0.2643192102	-0.2031220467	0.1467055998	-0.4712489051	0.0007115184	-0.1261369149	0.3359775972
14619	Gjb2	-0.0900152359	0.4040389643	-0.2050540147	0.0613290357	-0.4440910654	0.0003716776	0.2784533322	0.005539891	0.32887672	0.0012578776	0.1030085451	0.2868882985	0.2511138992	0.0170427391	0.1902584141	0.0525957585	0.0811172724	0.4005424235
14620	Gjb3	0.383426168	0.2676329944	0.1511758981	0.6838390896	-0.2045999574	0.6270687707	0.3717045313	0.2301533659	-0.2212191721	0.4981838194	-0.1339203877	0.6631397951	0.3502736717	0.2854629781	0.5415325261	0.0832973302	-0.3164995199	0.305765454
14661	Glud1	0.3475140861	0.2763101583	0.2392076475	0.4519230205	-0.1522264958	0.656909201	0.2259370083	0.4271790604	0.3811206733	0.2092607744	0.0700230222	0.8306021321	-0.1198029934	0.7055966118	-0.0047875454	0.9872935063	-0.4166440092	0.1706581572
14674	Gna13	-0.1712076553	0.7432589233	-0.0348105671	0.9468693243	-1.0678693487	0.0612836274	0.3881436526	0.3996016133	0.1742907138	0.6872933333	-0.1677426781	0.7148494573	1.5242806055	0.0028613472	1.4436174515	0.0029037042	1.5957419005	0.0011319298
14677	Gnai1	0.0343559266	0.8164936975	0.0416404254	0.7785411804	-0.1800658591	0.2633421719	-0.1490864504	0.2634124274	-0.1128076626	0.3960297265	0.0250647576	0.8498561141	-0.0237259173	0.8658237515	-0.0881809041	0.5063816355	-0.3203656108	0.0189657523
14679	Gnai3	0.135348349	0.4499848387	0.2414727792	0.1807048849	-0.5443679519	0.0067794379	-0.4076515227	0.0136637152	-0.35347879	0.0311012306	-0.1843359406	0.2519846495	0.2049126403	0.2301989453	0.105685795	0.5092514455	-0.0094404709	0.9528743372
14681	Gnao1	0.3499319912	0.0900301337	0.2567683294	0.2100315266	0.1095245523	0.6178807157	0.1157523785	0.5247096467	-0.2479243344	0.1766499044	0.0838013033	0.6447725913	0.2503782902	0.2568687881	0.1589570387	0.4496941598	0.2207331184	0.2953344855
14683	Gnas	0.1054499587	0.8257772497	-0.1818061772	0.7044869344	-0.924817371	0.0593020819	-0.0045758493	0.9889965202	-0.5861562454	0.0833154812	0.0767579942	0.8273786286	0.7568369321	0.0647459287	0.1975167132	0.5753794377	0.5426857149	0.1288151514
14685	Gnat1	0.2439226409	0.1655102651	0.2586622163	0.1419530103	0.4847329771	0.0128552566	-0.0096214571	0.950683359	0.1294111176	0.4073478247	0.1737254806	0.267530142	-0.3367822524	0.0659941215	-0.0021657817	0.9895261426	-0.2001426867	0.2025158154
14686	Gnat2	0.6195538623	0.0068902763	0.3964937514	0.0766163794	0.1974257075	0.407915807	-0.0317166218	0.8719807174	-0.4143850232	0.0397575176	0.0640672841	0.7449066712	0.3771007818	0.0758703125	0.0146654611	0.9405970369	0.0751622523	0.7027408784
14700	Gng10	0.1454885945	0.5398318975	0.4073909661	0.0905771145	-0.2178678197	0.3962745848	0.0675729331	0.7498403274	-0.0194916662	0.9266802917	-0.0774081234	0.7149678987	0.098062135	0.6790396035	0.152872172	0.4972882988	0.0853373753	0.7042506137
14701	Gng12	-0.0411586147	0.9042214989	0.1376237607	0.7097426512	-0.1731660653	0.679652808	-0.3390892874	0.299391824	-0.1243989838	0.701676175	0.2471768553	0.4713124205	0.0681545855	0.8536252501	-0.0346868333	0.9217652731	-0.1133679771	0.7590225344
14706	Gng4	-0.0655440925	0.72705704	-0.0218226988	0.9074282994	0.2192742505	0.2824370413	0.2572845932	0.1301881616	0.2167952693	0.200588316	-0.0934675502	0.5782695325	0.0243196377	0.8913414361	0.2478295885	0.1445464214	0.3455373197	0.0441774355
14710	Gngt2	0.182425206	0.5562903392	0.4306715604	0.1688634794	-0.5067623799	0.1347370995	-0.5318491365	0.0755335168	-0.3796730964	0.2003125366	-0.2100846458	0.4982715232	-0.1620487198	0.6010000566	-0.250201616	0.3960305794	-0.2127295957	0.4929090106
14712	Gnpat	0.492071624	0.1070488952	0.1976553371	0.5122999722	-1.2038013488	0.0005410757	0.1465001883	0.5868509537	-0.2546320022	0.3465099918	0.0372766793	0.8898599829	0.132236746	0.6435789655	0.3220544567	0.235163884	0.123207657	0.6475077244
14727	Gp49a	0.2759431852	0.3148296159	0.5986635324	0.0328913481	-0.1282780818	0.7013180556	-0.4188083586	0.0917145278	0.0453569927	0.8525819016	-0.072588624	0.7662423447	0.1654691061	0.5750960789	-0.1539575948	0.5527906946	0.1258056857	0.6450970857
14735	Gpc4	-0.0060713685	0.9886092769	-0.0371771754	0.9303399627	0.7232364361	0.1206808837	0.0147558856	0.9708241365	0.0100178138	0.9789885541	-0.8044471889	0.0512854748	0.3076958136	0.4706919858	0.0979956079	0.8081319125	0.3021865929	0.4553045997
14739	S1pr2	0.1662666223	0.4460377845	0.2952086006	0.1790256157	-0.0311854929	0.8943958886	-0.075549057	0.6979724686	0.2327909474	0.2350902979	-0.1650923406	0.3979245217	-0.1667315269	0.4206599648	0.163428159	0.4026605672	-0.006384548	0.9738167957
14744	Gpr65	-0.5013756902	0.1511607808	0.0826748161	0.822575868	-0.9888732915	0.020385236	-0.1883551853	0.5105776163	-0.2373808504	0.4077420663	0.1054444335	0.7278845417	0.0014713471	0.9961228986	-0.4663251099	0.108063289	-0.4079458939	0.1828017399
14748	Gpr3	0.2419767964	0.2999974134	0.0813868639	0.7259654463	-0.1758307726	0.4841835569	-0.4841247156	0.0235260929	-0.5751348436	0.0078104063	-0.0430103273	0.835866186	-0.199415915	0.3671755111	-0.228647309	0.2738798939	-0.0215515599	0.9220067406
14751	Gpi1	-0.0022749229	0.995788277	-0.833392274	0.0585453368	-2.052341371	0.0003349755	0.215076439	0.5994374718	-0.1109304704	0.796918169	-0.510892759	0.2157191883	0.660573295	0.1306247877	0.2526360418	0.5375415113	-0.5741093404	0.1651950564
14760	Gpr19	0.3486704131	0.4194618383	-0.1762444658	0.6822650986	0.3336375497	0.5275111775	0.0575553013	0.8878192154	-0.5556211403	0.1539779628	-0.0150523444	0.9705670792	-0.3328250354	0.475028982	-0.1200795515	0.7686161374	0.2759873836	0.5220673691
14766	Gpr56	0.0507508136	0.729770355	0.0769006888	0.6010188772	0.0723369504	0.6486833877	0.0798659162	0.6149822707	0.2496492094	0.078485783	-0.2376666033	0.0933611312	0.0448715357	0.7474792148	0.0323506601	0.8054744496	-0.2392054317	0.0739413187
14776	Gpx2	0.1442566715	0.2610494584	0.2946830061	0.3391925976	-0.6444647519	0.0914478737	0.3201343538	0.0070297274	0.3447724562	0.0039104468	0.2368434269	0.0423419894	-0.1858718473	0.1290803175	-0.053378893	0.6400073698	-0.6547284975	0.0206613368
14776	Gpx2	0.0642339047	0.8341589564	0.0212803013	0.8674137344	0.1526423944	0.2707490091	-0.223763975	0.4164564719	-0.2635552275	0.3392239101	-0.0485334635	0.8596026581	-0.1581713409	0.5873200221	-0.0500167263	0.8553600778	-0.0811673917	0.4776852425
14797	Aes	0.5361062631	0.3908163722	0.3033135485	0.6261761024	-2.2545909338	0.0016820685	-0.246197084	0.6923769577	0.4975775503	0.4254114068	0.2117404685	0.73361224	0.7016994326	0.2993918534	0.8189500787	0.2068660147	0.3235980031	0.630360318
14803	Grid1	-0.053620349	0.8775344175	0.3291351393	0.346888646	0.2588129052	0.4923180314	0.4051812714	0.2240092346	0.1165045984	0.7083644922	0.413919215	0.1883883003	-0.6757925501	0.0982995794	-0.1527816129	0.6845667429	0.0489195808	0.8964090132
14825	Cxcl1	0.691589827	0.0201555186	0.321908431	0.2676702799	-0.0298492563	0.9326412206	-0.014586499	0.9574697974	-0.3869312879	0.1385578853	-0.0444987441	0.8630321352	-0.0473501886	0.862582823	0.2756438919	0.2883270134	-0.1581099868	0.5407098685
14857	Gsta1	0.0760155481	0.6734403404	0.1144021767	0.5264358904	0.0136630158	0.9440372709	0.453909485	0.0068823358	0.226223597	0.1649675166	0.2205613193	0.175573195	0.0289395778	0.865578842	-0.2874478083	0.0795978775	0.3997500602	0.0163493824
14860	Gsta4	-0.038396392	0.783739966	-0.0813082344	0.5616951057	-0.2686798266	0.0803725409	-0.2775142866	0.0306814697	-0.196845346	0.1205079862	-0.1783686143	0.1584670207	-0.1157420658	0.3849397432	0.1740576915	0.168549061	0.1330983105	0.2902970111
14867	Gstm6	-0.0476934455	0.7621424365	0.2062861944	0.1944533435	-0.2977998327	0.0851168448	-0.1938558281	0.1732154549	-0.3651903507	0.0123323565	-0.2510696461	0.0797911969	0.4417193416	0.0047123663	0.5394295945	0.0003680507	0.1506711768	0.2878458889
14873	Gsto1	0.1937259583	0.5960399064	0.2402573877	0.5112842013	0.0215020081	0.9564864026	0.1209745563	0.7110688837	0.2707298449	0.4086527066	0.0581368225	0.858624297	0.4084525809	0.3029058592	0.5448185978	0.1207404533	0.27216787	0.4570775954
14885	Gtf2h4	0.0456009682	0.7095314826	0.0726022741	0.5536225093	0.1486807322	0.2638073992	0.1125118423	0.3066262217	0.1329620818	0.2280526291	-0.2297749501	0.0402658477	0.0151889912	0.8958688006	0.0342238241	0.7545686797	0.1369772772	0.2145386651
14915	Guca2a	0.1114616203	0.3834773134	0.243024956	0.0613244194	-0.1316905732	0.3408399067	-0.1275267097	0.2662053229	-0.1616035013	0.1605668944	-0.1393617	0.2249688937	0.2895550735	0.020071598	0.221301046	0.0569513684	0.0878080844	0.4422934028
14916	Guca2b	-0.018106095	0.959069198	-0.0275412036	0.9409642607	-0.5591080666	0.1385598211	0.3753107281	0.150893859	0.0959414767	0.7098673201	0.2736807715	0.2917652394	-0.212067749	0.496724088	-0.2415727963	0.4187505434	-0.6165130235	0.1033440133
14936	Gys1	0.0090282499	0.9574360388	0.1101976399	0.5157655627	0.0718358975	0.694449749	0.180166677	0.2374653044	0.2511449404	0.1021086734	0.2278470373	0.1370128115	0.2839097027	0.0820457547	0.2333978729	0.1279328388	0.2575207536	0.1136389305
14950	H13	0.3569717016	0.2004357953	0.6903563243	0.0157211965	-0.0270329842	0.9277906958	-0.4336513365	0.1031676974	-0.4169141631	0.116708646	0.0371865374	0.8803443707	-0.5306508216	0.0477706159	-0.1099210028	0.6566732721	-0.0652261974	0.7918061253
14997	H2-M9	0.7477436433	0.0001337177	0.4597142659	0.0136378817	0.1619794423	0.4068041086	-0.2467686327	0.1304042612	-0.3587476483	0.0300781836	-0.0517117682	0.7483202652	0.0075013244	0.9649758013	0.1244787172	0.4411573509	-0.19566731	0.228228594
14999	H2-DMb1	1.0966128393	0.0001136297	0.5806227186	0.0183598906	0.0390228827	0.8788492663	0.4667321134	0.0547851757	-0.0675732698	0.7638665195	-0.3324430406	0.1449579695	0.2335801335	0.3640931749	0.5240782542	0.0614097115	0.4197027002	0.1071208488
15002	H2-Ob	-0.2961287798	0.1469401067	-0.0497222878	0.8053711613	-0.4080290679	0.0662432064	-0.0514602402	0.7755818208	-0.4014897148	0.0303122251	0.3759866341	0.0544061009	0.3854108291	0.048866308	0.310174061	0.0908058223	0.2942594992	0.1080633274
15006	H2-Q1	0.453056384	0.1910160103	0.3650777569	0.3501561008	-0.6900430374	0.1740595292	0.7131600081	0.015555106	0.3589652357	0.2104746005	-0.1343726325	0.6363192373	0.8634098941	0.0062890477	0.7559252483	0.0106794156	0.1923006338	0.5239241622
15051	H2-T9///H2-T22///H2-T10	0.4674351295	0.2496519711	0.6905592666	0.0917449614	1.394127833	0.0023732749	-0.8300734151	0.0251830329	-0.2807371233	0.0727692995	0.1660922286	0.2827233982	-0.6829714264	0.0791311044	-0.9523670162	0.0108680491	0.5967032022	0.1029424546
15051	H2-T9///H2-T22///H2-T10	0.1804810983	0.2962877619	0.2263347241	0.1918290054	-0.1667360152	0.3708968515	-0.1174149648	0.4461256018	-0.404747309	0.2648599965	-0.3121215306	0.3885644508	0.1306023511	0.4244014951	0.0180976826	0.9115468734	0.1503361395	0.3303218293
15107	Hadh	0.2477467975	0.1692184358	0.262895087	0.1451518067	-0.0926448572	0.6309569038	-0.3196999851	0.0498071166	-0.2536070905	0.1168084308	0.0983648455	0.5382753934	0.1919935671	0.2597443614	0.5240058365	0.0018708999	0.0429183174	0.7879456753
15108	Hsd17b10	0.0627560264	0.7987795143	0.0781520215	0.7509362009	-0.5228396868	0.0540423772	-0.1640269251	0.4575213756	0.1432939128	0.5160158289	-0.2862553247	0.1975607498	-0.0133958305	0.9542383349	0.0176953778	0.9359248989	0.2734047455	0.2180699942
15109	Hal	0.1238493597	0.3742121254	0.071031969	0.6092421118	0.2339850725	0.1234251077	0.3367613005	0.0090286282	0.2917080879	0.0224616682	0.0685669058	0.5812741164	-0.0630045281	0.6326163476	-0.0313624152	0.8005734342	-0.040236702	0.7459322745
15115	Hars	0.0559644553	0.8038607405	0.7596648954	0.0015142426	-0.2822998101	0.24969476	0.0629507833	0.7548400912	-0.700338828	0.001121449	-0.0608969004	0.7625858485	0.4245803872	0.1289003172	0.2894747115	0.2806108926	-0.1032944103	0.6984968561
15116	Has1	-0.0748033673	0.8071484417	-0.1860085647	0.5445889135	0.2129299188	0.5209010344	0.1411408827	0.6276515931	0.8362670207	0.0037288861	0.3538943597	0.2008830291	0.0515100835	0.8593263851	-0.1467785498	0.6430456285	0.0502025401	0.8546474772
15118	Has3	0.4970147648	0.013463083	0.2037420921	0.2973231456	-0.216200052	0.3057908907	0.014583811	0.9331285987	-0.1664041749	0.3407824895	0.0465588322	0.7888657607	0.1361970969	0.4613214648	0.2112717896	0.2279015555	-0.0238248741	0.8909758415
15132	Hbb-bh1	0.1416217172	0.6011908093	0.574996099	0.0380212925	0.7682354347	0.0112308315	0.5640416172	0.0852250796	-0.2258170516	0.3530222044	-0.5425639973	0.0290388001	-0.7457740617	0.0054078032	-0.4991058764	0.0437900954	0.3899009593	0.230056455
15132	Hbb-bh1	-0.0311312225	0.9311343839	-0.2147979166	0.5517877683	-0.2833461022	0.5216938957	-0.2843758163	0.2434806291	0.2609885329	0.4196519579	0.1501423564	0.641629417	0.6607850287	0.0581775664	0.423279836	0.1932315847	-0.0594810471	0.8058893978
15161	Hcfc1	0.1650183133	0.6613449125	-0.0154615884	0.9645958306	-0.3493139943	0.4148991744	-0.0786894468	0.8006814216	-0.3349474071	0.2858769453	-0.0300551068	0.9231537662	-0.2812009954	0.4563111273	-0.3373707006	0.3722083809	-0.4166030193	0.2717733812
15163	Hcls1	0.3292725532	0.2848565264	0.1202782898	0.6942452823	0.4131380773	0.2734093619	-0.0320399016	0.9067189841	-0.0631758183	0.8275763921	0.3509074207	0.2304212763	-0.2369867496	0.4398068592	-0.0538941055	0.8525816008	-0.368631974	0.2319452515
15165	Hcn1	1.0782086392	0.0022785574	0.5048245662	0.1368746785	0.0807009034	0.823662144	-0.0091705255	0.9755981712	-0.2309639438	0.4425791568	-0.1700014946	0.5713774185	-0.0931940115	0.7695549259	0.041289569	0.8904728624	-0.1700038219	0.5713721697
15171	Hcrt	0.3014620189	0.2210459362	0.2630698498	0.2845454403	0.4398904626	0.1007236516	-0.2250214285	0.3058241817	0.0121584671	0.9581312806	0.0385938481	0.8597401436	-0.0626309578	0.8122768888	-0.2106680321	0.4052865375	-0.4215758873	0.099901664
15192	Hdgfl1	-1.1880201093	0.0490217862	-0.0264185349	0.9678557753	0.0781733903	0.9248991881	-0.3569848357	0.4339676629	-0.6686878311	0.1709947394	-0.3107143603	0.4953966839	-0.0891811826	0.8708290811	-0.1132913536	0.8141357793	-0.0707502253	0.8973502554
15200	Hbegf	0.2357447995	0.1091570681	0.4016836522	0.0077992122	-0.3162258612	0.0483138368	-0.1004428709	0.440352456	-0.0294990195	0.8201913857	0.0457334735	0.7246523199	-0.1080607273	0.4338364101	-0.0203215817	0.8755541173	-0.1519604741	0.2450610511
15202	Hemt1	0.1563165389	0.2325855798	0.2071538527	0.1157959183	-0.0231168568	0.869164136	0.0745958246	0.5218341212	0.0101018016	0.9307234475	0.2091524816	0.0769400995	-0.0596012777	0.6290786347	0.0327852558	0.7779189417	-0.1261248895	0.2808416034
15208	Hes5	0.0100521839	0.9707998572	-0.1883584532	0.4938956678	0.2006834698	0.4997588546	-0.5600236227	0.0265649517	-0.5160009345	0.0401950241	0.1776833198	0.4707148335	0.2088059481	0.424444477	-0.3057773384	0.2170635998	0.5227014154	0.0377879153
15221	Foxd3	-0.0652205123	0.7721494871	0.1193176388	0.5966914892	0.3700979485	0.1328757777	0.0826066109	0.6819145015	-0.2189176617	0.2800910249	-0.0687090446	0.7331053508	-0.5624557139	0.0110959224	-0.7316273023	0.0006695452	-0.0190846774	0.9244955779
15229	Foxd1	-0.1373902727	0.5945256177	0.090454249	0.7257521809	0.1594402999	0.5674938673	-0.0068225223	0.9777324798	0.4496516816	0.0562992259	0.1106521678	0.6778121022	-0.1300230128	0.5953857016	-0.2177612864	0.3472845683	0.1534596274	0.5066284362
15239	Hgs	0.0898796351	0.6069722871	0.4205835011	0.019407125	-0.1399504831	0.4590707565	-0.089577621	0.5666578178	-0.2352835241	0.1364485384	0.288942993	0.0691225338	0.500765657	0.0038964207	0.5310670563	0.0013283769	0.1700988332	0.2788484104
15273	Hivep2	0.3792064838	0.1557906384	0.1446166847	0.5844465299	0.1721251837	0.5427693504	-0.0679609469	0.7559944791	-0.1123468369	0.6078230056	-0.0626517438	0.7744998124	0.4414949237	0.0997513824	-0.054554141	0.8288818029	0.3736661737	0.1437509376
15277	Hk2	0.2772756975	0.5723484984	-0.3544903322	0.4709637574	0.3056770794	0.6111710175	-0.9935974976	0.0375799037	-0.0856557529	0.8538606837	-0.2675345513	0.5658047838	0.0451806845	0.9319725431	0.5005053792	0.3102173261	0.4909858046	0.2942853221
15288	Hmbs	-0.0659670974	0.7927120555	-0.0023839253	0.9929820417	-0.8927016442	0.0018720834	-0.073036487	0.7450106674	0.0775946985	0.7297222161	0.1881838717	0.4036752837	0.1697536389	0.477038247	0.2626717222	0.2455672555	-0.1356220039	0.569555234
15331	Hmgn2	0.394017544	0.0466681891	-0.3228742085	0.1006396931	0.2973485103	0.1598769045	0.4473630362	0.0126649163	0.1176388754	0.4982685482	0.1817351949	0.2971635421	-0.2716291041	0.1441120989	0.1316182555	0.4489258737	0.0362902302	0.8341380188
15353	Hmg20b	-0.0045026872	0.9807709749	0.1266870544	0.4987776538	-0.3124520756	0.1264273366	-0.2424279408	0.1514973603	-0.3977754388	0.020880566	0.0128132335	0.9388772311	-0.2248848234	0.2084457733	-0.3322013958	0.0516172425	-0.2462857716	0.1452381423
15356	Hmgcl	0.4566282124	0.0688561107	0.3355400079	0.1774330385	-0.4152488785	0.1234977569	-0.1548918729	0.5300623704	-0.2975107339	0.2068332348	-0.4182499286	0.0785766489	0.2329123862	0.3213109889	0.1957596938	0.3761092574	0.0879472147	0.6898280427
15357	Hmgcr	0.1664245465	0.4674810317	0.4685322625	0.0450719211	-0.1146842825	0.6423621549	-0.0042230166	0.9835034604	-0.2448042475	0.2345372532	-0.7120949475	0.0010702893	0.3078595763	0.1820502756	0.2267626952	0.2982077736	-0.0630471404	0.7825256597
15361	Hmga1	0.1101060669	0.4941434532	0.3128248873	0.0564551262	-0.4174697335	0.019685759	-0.1341153897	0.3807863773	-0.249395002	0.0877583938	0.0727088822	0.61327095	0.2390121403	0.1217542558	0.1020156116	0.4788644742	0.0599031773	0.6769781785
15364	Hmga2	0.3064687624	0.0589294467	0.2547653872	0.1141997302	0.0114055766	0.9470670021	-0.2006655427	0.1629222555	-0.2051806709	0.1538647829	-0.2244795378	0.1195355655	-0.1618791801	0.2863463632	0.0492328516	0.7294525548	0.0585376685	0.6809950804
15374	Hn1	-0.1953755839	0.5476236863	-0.2965064495	0.3627710408	-0.0052421401	0.9880569846	-0.0878734264	0.7619998858	-0.1063343059	0.7140740082	-0.2749543373	0.3455679716	-0.7433947642	0.0259323862	-0.0977836968	0.7630438731	-1.3628183017	5.80569178579962e-05
15375	Foxa1	0.2908310969	0.6389688141	-0.1687470864	0.7852664496	0.0754308211	0.9101873396	-0.8783314713	0.1611891871	0.2791882132	0.6349667082	-0.2962224343	0.6580802083	0.0727926103	0.9063943391	-0.0290544967	0.9605392445	0.2314903028	0.7086504054
15376	Foxa2	0.9970876001	0.0008577368	0.5968318072	0.0371004778	0.3988240969	0.1897240344	0.0127920799	0.9613889912	0.2358680026	0.399158069	0.1238204738	0.6398186871	-0.2210532459	0.4638979414	-0.1848701474	0.5079940064	-0.0027862092	0.9915869911
15387	Hnrnpk	0.4312763959	0.1509042689	0.5881821086	0.0717927664	-0.1090383981	0.7640815702	0.1132594662	0.6696470748	0.0356328028	0.8931190789	-0.0606317334	0.8192010518	0.1282395077	0.6656506645	0.3154765211	0.2905113177	0.1214779085	0.6661405284
15396	Hoxa11	0.1425349801	0.3634012836	0.0869789362	0.5779671991	0.0419606669	0.8014782174	-0.1971976604	0.155146761	0.0809773876	0.5318389066	0.1047066361	0.4464260533	0.0509132281	0.7104891443	0.075186627	0.5614567297	0.0303397242	0.8144304951
15400	Hoxa3	-0.5311620931	0.1862235505	-1.0240442773	0.013273541	0.3667269635	0.3901906943	-0.1815435709	0.5818427012	-0.1150643688	0.7267558646	-0.1898254785	0.5871540874	-0.140099565	0.7558766399	0.2619360304	0.54808578	0.017813609	0.9684480018
15404	Hoxa7	0.0571385806	0.7442929127	0.0095746307	0.9563870454	0.0142643009	0.9398731004	0.1657557388	0.2927986706	0.2084086091	0.1874893557	0.1677671993	0.2870528781	-0.0075092843	0.9639351991	-0.3387193121	0.034888125	0.0933820495	0.5517330008
15414	Hoxb6	-0.2615855977	0.1819949651	-0.1573364273	0.4191853243	0.1599545342	0.4468542477	0.3809213063	0.032440584	0.6949867107	0.0002135238	0.7049302968	0.0001782684	-0.1582535737	0.391890004	-0.2668769721	0.1290416121	-0.3411833596	0.0541991279
15425	Hoxc6	-0.8928473295	0.0195548247	-1.9053149679	2.03778944894766e-05	-0.1664741659	0.6773456342	0.8986614346	0.009162727	0.774173994	0.0233491004	-0.2775923266	0.4035825146	-0.9517453835	0.0131855299	-1.7158720138	3.09516121754484e-05	-0.1056614769	0.7635217413
15429	Hoxd1	0.1073205562	0.8297291365	0.3756765624	0.4529158863	0.079579147	0.8963916759	-0.0996677582	0.8233154334	0.1702952558	0.7029808604	0.0535323352	0.9045218203	0.1236148791	0.794022438	0.2857977104	0.5228512875	-0.2696310524	0.5465309547
15431	Hoxd11	-0.2990148355	0.0385497765	-0.1705810034	0.2303961991	0.2192226999	0.1549314115	-0.0141146652	0.9109502349	0.0161099701	0.8984279366	0.1877604884	0.1415681808	-0.1757551319	0.193314878	-0.1093404671	0.3882219335	-0.1527392547	0.229894553
15439	Hp	0.1631310803	0.264632059	0.0639145877	0.6601623598	-0.0084993759	0.9567826331	0.1322679072	0.3113033588	0.1961481454	0.13590923	-0.0186725782	0.8856914382	-0.0002112576	0.9987762369	0.0433930912	0.7384506676	-0.2892458449	0.0403765796
15464	Hrc	0.4944174226	0.1499382681	-0.026970149	0.9366741584	-0.424988873	0.2498998302	-0.666287339	0.0324478701	-0.1687451076	0.5790019671	-0.2876824953	0.3457573962	0.349433394	0.2809493214	0.3053901357	0.3171841036	-0.1293662103	0.6703528407
15468	Prmt2	0.1587085038	0.4766082269	0.0983850341	0.6822661319	-0.3475984169	0.152906487	-0.285963051	0.1799180659	-0.0669598283	0.7509547112	-0.2815297894	0.161880349	0.187250649	0.4015399158	0.2549127693	0.2308597034	0.1152134947	0.6047585579
15485	Hsd17b1	-0.1152455758	0.5074979198	-0.0237205741	0.8912446748	0.418618971	0.0295879588	0.1077767528	0.4884435425	0.0290601384	0.8514551578	-0.0512444707	0.7413389012	0.0233081436	0.8873705563	-0.1768193845	0.2578379911	-0.0290455416	0.8515288754
15499	Hsf1	-0.0044775503	0.9786515271	-0.0885276623	0.5973357609	0.1758396157	0.3331720478	0.4696121191	0.0028786365	0.1329899781	0.3763431958	0.1853500327	0.2195039103	-0.0391653638	0.8149572905	0.0009242979	0.9953536691	-0.0459646016	0.7722354418
15500	Hsf2	0.1766706142	0.3715246076	0.0327956577	0.8676851016	-0.659302236	0.0031579365	0.0654083607	0.7104431074	-0.034063433	0.8466034511	0.0878488788	0.6182533438	0.5828995961	0.002978857	0.8676045451	1.0532822047648e-05	0.1556560056	0.3786568862
15561	Htr3a	-0.291003736	0.4634040515	0.256877112	0.5171725407	0.4824543752	0.3221667863	-0.86978435	0.0174330888	-0.3517185912	0.3230042916	-0.049212612	0.8894029735	-1.1958886143	0.0039962509	-1.5062046603	0.0002173052	-0.1835186188	0.6253145778
15563	Htr5a	0.1735204753	0.5978707962	-0.0043381505	0.9894606422	-0.2777607823	0.435320804	0.2000742321	0.4970071655	0.1072784671	0.7151720655	-0.1659921234	0.5727540335	-0.992134323	0.0118537434	-1.1798834784	0.0017490703	-1.0275015865	0.0040039207
15574	Hus1	0.3959674804	0.3499633498	1.0194440404	0.0380646696	0.8805937193	0.0711865872	-0.4072165551	0.2747997857	0.127043551	0.7159179798	-0.3328141825	0.3428616044	0.1636639468	0.6978310451	0.2164264323	0.5593849171	-0.191010042	0.6062337696
15586	Hyal1	-0.2071672768	0.6195944825	-0.7538602066	0.0559316134	-0.2746520037	0.5109205844	0.3630457425	0.2959055737	0.0585718226	0.8728611556	0.2788972857	0.4475692351	0.0668622587	0.8550590818	-0.2708492365	0.4341795931	-0.2448780063	0.4792314283
15901	Id1	-0.1036222389	0.7986154203	-0.6259667154	0.1012633303	-0.9575604298	0.0222865294	0.0090380535	0.9785522054	-0.1183384174	0.7250303078	-0.2292875709	0.4964127948	-0.3417849217	0.4017113675	-0.7453326155	0.0601037977	-0.2849811985	0.4642086207
15904	Id4	0.6721085297	0.0001833459	0.7115477108	8.58968016327966e-05	-0.2634072758	0.1461843376	0.2609406738	0.0836638493	-0.0191580974	0.8972490408	-0.1237281192	0.4060450922	-0.1430729517	0.3653243856	-0.154870426	0.2993825713	-0.3985454139	0.0096780727
15926	Idh1	0.398032252	0.0187669387	0.403828807	0.0172074474	0.0829933874	0.6798749402	-0.1264631205	0.3907894513	-0.0763811159	0.6032661209	0.507769633	0.0011390675	0.2583142161	0.102134262	0.0434269913	0.7673887949	0.0464164074	0.7519027664
15930	Ido1	-0.0922655367	0.4065349705	-0.3426445736	0.0032203842	0.1694475415	0.1611504115	0.1012468913	0.3094626103	0.3576970191	0.0007152782	0.0073099564	0.9411679162	-0.4392919141	0.0001215501	-0.5554272161	1.05102123817853e-06	-0.2974824482	0.0041435121
15965	Ifna2	0.4586878731	0.0674451606	-0.1206844775	0.6239842095	-0.5913048127	0.0304002067	0.0936482094	0.7034686586	-0.2302552918	0.3262446158	-0.3713603386	0.1166213213	1.1166480557	1.90432038646478e-05	1.0217899896	7.02896729286714e-05	0.1252523354	0.569671373
15969	Ifna6///Ifna5	-0.0336305772	0.9066112954	-0.0672608508	0.8145412586	0.0401770603	0.8956994872	0.5920838105	0.015860003	0.4744159658	0.0505523889	-0.0551785525	0.8162364213	-0.6906386234	0.0083997987	-0.4950380128	0.0417071368	-0.0123339745	0.9585600971
15972	Ifna9	0.3156712923	0.6360976836	0.3328986974	0.6178419068	-0.0568725023	0.9370140836	0.0700841322	0.9117124063	0.0896948783	0.8803781163	0.1159942946	0.8457078765	-0.0467797389	0.9410005671	-1.3368595361	0.0291601691	-0.2751511743	0.6636600572
15974	Ifnab///Ifna2	0.4014699569	0.1556855183	0.2028182493	0.4695246822	-0.33288941	0.2735665058	-0.1109966423	0.6575180991	-0.287701966	0.2534347782	-0.1628047685	0.5160427058	-0.1422755498	0.5922638616	0.084707371	0.7349920216	-0.2012709204	0.4226024535
15975	Ifnar1	0.093277829	0.8294731578	0.0661581828	0.8785722226	-0.0466265261	0.9299367924	-0.8318041206	0.0364359726	-0.5669770415	0.1722098666	0.1388897579	0.7200650682	0.537342092	0.218668731	0.6117383925	0.1414884854	0.5649612366	0.1737066162
16000	Igf1	0.1926433566	0.1600007413	0.2712852429	0.0502259131	0.0574961127	0.6948941154	-0.0361074706	0.7660376436	-0.0472584524	0.6970392753	0.00803918	0.9471533198	0.6004259988	2.50535400293084e-05	0.4540692985	0.0004785988	0.5019403681	0.0001396098
16068	Il18bp	-0.273047225	0.2114808112	-0.3621648175	0.0996307939	-0.3481141638	0.141589052	0.03467284	0.8580012745	-0.0539891855	0.7806096599	-0.1183563201	0.5421350986	0.2605716861	0.208787807	0.4979588793	0.0130536552	0.2045850552	0.2939867945
16155	Il10rb	0.6161959031	0.1656807818	0.561684447	0.2054186621	0.7157139173	0.1089018973	-0.3550138992	0.3596920597	-0.872846246	0.036888842	0.5850239787	0.1348017102	-0.334651185	0.4473756999	0.0994439823	0.7964958825	-0.0316371698	0.9379310308
16156	Il11	0.2258544951	0.6052144423	-0.0644940938	0.8911317639	0.3771711422	0.4252458038	-0.1282382773	0.7425546478	0.9142920058	0.023312599	0.4935592865	0.2103369276	0.0188976175	0.9700605971	0.096978725	0.8295696398	0.1169048029	0.8040555957
16159	Il12a	0.1334526746	0.4626858233	0.2831125967	0.1230523578	-0.0268772202	0.890762285	-0.1938685726	0.2352027912	-0.4311248178	0.0103529087	-0.0093290704	0.9540890401	0.0975289689	0.5710468048	0.1954621592	0.2314363609	0.1271444933	0.4342200076
16163	Il13	0.3150416707	0.3207456752	0.0455484502	0.8852095085	0.3894210799	0.3163333903	0.4170395614	0.1443723771	-0.3210628469	0.2587188656	0.2040486544	0.4709229248	0.0876215838	0.7697804862	0.3846625006	0.1773876522	0.0317285909	0.9155651615
16171	Il17a	-0.036319636	0.8677835236	-0.3085750317	0.1617542303	0.3350834015	0.159568578	-0.0634771358	0.7450641368	-0.5111006854	0.0115056271	-0.1995805838	0.3091340765	-0.0493866149	0.811417826	0.0810813921	0.6780130514	-0.1343636262	0.492171933
16172	Il17ra	-0.431334238	0.1418048462	0.8034233104	0.0078250965	0.1798531586	0.566573694	-0.7741746253	0.006969672	-0.8365490333	0.0022493115	0.1390385158	0.5925391123	-1.6156743289	4.53676930862286e-07	-1.8764064965	4.37295996577217e-09	-0.3765683357	0.1513493239
16175	Il1a	-0.3531753511	0.3706857812	-0.4460164382	0.2595407427	-0.0807090901	0.8491316801	0.0305031115	0.9308031238	0.2409656286	0.4938700858	-0.1059846406	0.7629819572	-0.8947124107	0.0199177314	-0.6661304677	0.078962425	0.001694134	0.9961518452
16176	Il1b	0.7409363886	0.000193378	0.3226191445	0.0839826624	-0.3229318905	0.108472777	-0.8366747862	0.0732461939	-0.2054916748	0.2147427515	-1.2641691942	0.0052495925	0.2306263125	0.1896752248	0.3007133851	0.0721292331	0.1853650315	0.2623341188
16176	Il1b	0.2391656736	0.620980622	-0.2307082927	0.6333448932	-0.5523666584	0.352898529	0.1792901118	0.2780802446	-0.476836078	0.2731244065	0.061325752	0.7090329356	0.3491438097	0.4475904315	0.3265724748	0.45120677	0.3091955014	0.5009172165
16177	Il1r1	0.218770212	0.3677161318	0.2691233064	0.2689771107	-0.1636138053	0.5318247223	-0.1673529141	0.4898666052	-0.1565182398	0.4960273034	-0.0954512379	0.6775150218	0.1642903058	0.4750063241	0.1947214642	0.3700308419	0.255847481	0.2404519843
16180	Il1rap	0.44560891	0.2699855395	0.4450985411	0.2705268079	-0.0871495044	0.8406108841	0.9823386042	0.0085732201	-0.301084734	0.403247511	0.0510665363	0.8932430495	0.1219407748	0.7487397758	0.3499647939	0.3319705906	-0.2401758992	0.5288362801
16186	Il2rg	0.2878080492	0.089692537	0.1777809512	0.2897520256	0.1330837612	0.461675959	0.0013168436	0.9929609279	0.0982705606	0.5113169712	0.1208930741	0.4196700064	0.1507679453	0.3433114595	0.2354296011	0.1196979977	0.3258559674	0.0333181407
16192	Il5ra	-0.0742791415	0.7532690243	0.1320976386	0.5766104758	-0.0272015394	0.9150876135	0.3124674282	0.1438500454	0.2296200473	0.2801722358	0.1530659338	0.4699955642	0.0234821432	0.9165285185	0.1482512449	0.4839984547	-0.0391530495	0.8529861289
16193	Il6	-0.0860479265	0.5855117502	0.0281044465	0.8584218957	-0.5501857706	0.0021706595	-0.3779894413	0.0097758078	-0.2218822047	0.1202577446	-0.2269676068	0.1122117625	0.3948447266	0.0108508743	0.2245439975	0.1159899223	-0.1451744278	0.3056606045
16196	Il7	0.0311197928	0.796031618	0.1286886467	0.2880340614	0.033187567	0.7985566723	-0.1254419618	0.275107295	-0.1353832131	0.2393691758	-0.0181178988	0.8739180271	0.0618336905	0.5886872942	0.0073680932	0.9454285086	0.0913306925	0.3980986562
16202	Ilk	-0.1488040764	0.6206029642	-0.1245583503	0.6784992594	-0.0300475702	0.9261731605	-0.4348691599	0.1103559134	-0.6288716766	0.0229150745	-0.1621201885	0.5468082626	0.1704171279	0.5503459296	0.0246152475	0.9269616095	0.1411975516	0.5995533987
16210	Impact	0.0006448741	0.996751956	0.063279482	0.689817022	-0.1783106918	0.3002577469	-0.1314411497	0.3558672624	0.1232329024	0.3864313459	0.1080261364	0.4472765205	0.1665453673	0.2709689784	0.3532643524	0.015830542	-0.051759232	0.7150891189
16329	Inpp1	1.0952608475	0.0107820873	0.1225396867	0.7674042818	-0.3981803202	0.3754411488	-0.3136799186	0.3989227927	-0.238250544	0.5210189257	-0.1021240976	0.7828494259	0.0679112498	0.8627653648	0.1519620809	0.6818810702	0.1300530964	0.7256717467
16332	Inppl1	-0.3130076836	0.3767983261	0.0699037618	0.8527999451	-0.4426818447	0.2441104779	0.1992699708	0.2326330771	0.1337069809	0.6472066283	0.2267767156	0.4652010415	0.4167557736	0.0212883535	0.3217735698	0.0569508182	0.4392800276	0.0105794784
16332	Inppl1	0.0115540156	0.9502489221	-0.0134138481	0.9422540274	0.011337024	0.9547992042	0.2571488723	0.3805384565	0.0652743334	0.6937508242	0.0323401858	0.8452201664	-0.3316852003	0.3124183375	-0.1511265888	0.6682653398	-0.7349890562	0.0290312455
16334	Ins2///Ins1	0.3053134876	0.0583636889	0.3260248798	0.0438119298	-0.3084529073	0.075916197	-0.2473995157	0.0852578847	-0.2687735913	0.0622886436	-0.0887637477	0.5310400376	0.181853999	0.2289861681	0.2178649032	0.1282473413	0.4081771389	0.0056955312
16372	Irx2	-0.0581372502	0.5933712396	-0.0699694559	0.5207610046	0.1597403283	0.1780687518	0.186134665	0.0605309013	0.1768545817	0.0739924959	0.2052541362	0.0392816473	-0.0328739494	0.7500168366	-0.2442584951	0.0151003689	0.0059516111	0.9511919215
16396	Itch	1.0532394624	0.1862383774	0.6945500456	0.3438021741	-1.1536824553	0.1485550542	-1.1410819082	0.0861734621	-0.5362602635	0.4131297406	-1.0199773116	0.1236667577	-0.166356067	0.843417552	-0.9293515417	0.2734108267	-0.3155358028	0.6756153058
16403	Itga6	0.2446137088	0.1422749301	-0.2704169699	0.1056984908	0.2979011161	0.0991300127	0.4378159615	0.0071802865	0.002012001	0.9897224884	-0.0359792938	0.8178753215	-0.1818070842	0.2480366062	-0.424716469	0.0057876037	-0.063050377	0.6688968541
16410	Itgav	-0.2481328625	0.5366119213	0.3266580273	0.451937391	-0.7196818736	0.1024846091	-0.0145362689	0.9719611364	-0.5578129949	0.1255540657	-0.1164458104	0.745295275	0.8484987926	0.1069316108	0.6747247147	0.1968756873	0.9872563043	0.0428709332
16412	Itgb1	-0.2572647482	0.6572575855	0.0852205462	0.8830238907	0.0083698972	0.9892133747	-0.8728911382	0.0742844625	-0.4892577149	0.3106649628	-0.2020810022	0.6738004738	0.4832752529	0.4058558901	0.5371646436	0.2941446392	0.4858741988	0.3671269727
16415	Itgb2l	-0.1385972273	0.308446583	-0.2408809746	0.0801004462	-0.1271047468	0.3864150728	0.0994591334	0.4128860264	0.0607313698	0.616258561	-0.0795650801	0.5118746875	-0.0364661065	0.7764038627	-0.0055981284	0.963102722	-0.0348783418	0.7732787598
16418	Eif6	0.0493323973	0.7272602676	-0.0926832999	0.5130565063	0.1311768363	0.3922473743	0.0574596095	0.6498607709	-0.2125225746	0.0980709414	-0.0406114952	0.7481791435	0.2087289907	0.1446496801	0.1662791187	0.2189811608	-0.0127756175	0.9279716115
16421	Itgb7	0.2436630656	0.4852701398	0.445505112	0.2048150035	0.3139256086	0.4057249766	-0.0043683251	0.98880953	-0.0216458684	0.9445933456	-0.1060404404	0.7336675889	0.0557292601	0.8660408409	0.3366303202	0.28286736	-0.1176868379	0.7057543716
16426	Itih3	0.2447278626	0.0303768027	0.2913811744	0.0107315608	-0.0490054647	0.6805403415	-0.1117560471	0.2597768826	-0.0466033519	0.6364326451	-0.0195478519	0.8426733065	-0.1092656472	0.2983449319	0.0420311171	0.6698049633	-0.0235501934	0.8110369927
16438	Itpr1	0.1147760349	0.4671609722	0.0655181847	0.6774960684	0.0206259185	0.9034377322	-0.0065740404	0.9627529604	-0.1026483263	0.4672061745	0.1338656376	0.344048721	0.3797755572	0.0139492941	0.5150286115	0.0006203667	0.2684196404	0.061520259
16453	Jak3///Insl3	-0.0432654358	0.8818823184	0.1611831464	0.580584157	0.1831664395	0.5611115092	-0.2487713683	0.3702361305	-0.0420955978	0.8788834476	0.0719346617	0.8191030799	-0.4414309702	0.1350227627	-0.5179554043	0.0810772896	-0.7673051642	0.0114743902
16456	F11r	-0.0372853066	0.9138888389	-0.2091372073	0.5751007871	0.0272858012	0.9415938779	0.5206267243	0.1166698949	0.300614324	0.3323085698	-0.0874565255	0.7768198101	0.1156378933	0.7238781633	0.2227342379	0.4714723394	-0.2015205495	0.5144918151
16468	Jarid2	-0.2735451989	0.1955883503	-0.4384566294	0.0408820716	0.1867057313	0.4107803411	0.4291598698	0.0259145018	0.4247043412	0.0274115426	0.1515508644	0.4200219058	0.0724063204	0.7295702205	-0.0151705392	0.9391073405	0.2803825295	0.1626350707
16478	Jund	0.2967189374	0.3371097564	0.7264789217	0.0423582848	-0.7726636033	0.0155062697	-0.035053293	0.8966736694	-0.2170613374	0.3958354266	-0.050696908	0.8510205854	0.1149476483	0.6864650861	0.4488790386	0.1020868393	-0.2141468823	0.4293284245
16483	Kap	0.0961662959	0.7932226729	-0.0939495977	0.810668384	-0.7887619277	0.0777798279	-0.0384267811	0.912721374	0.4780299077	0.1777513686	-0.0153905747	0.9649824062	-0.1833252697	0.5699918031	-0.312657337	0.3064468472	-0.1438576017	0.6555093327
16490	Kcna2	0.0320808531	0.9012944132	0.1988691323	0.4437582465	-0.3554872719	0.2080789747	0.1742183206	0.4791720325	0.07579495	0.7696081144	0.0687994569	0.7792856587	0.5057755767	0.1355576406	0.6667028461	0.040767855	0.3341683116	0.2948798962
16491	Kcna3	-0.1489269618	0.6708952131	0.0438924265	0.9002469449	-0.2454046628	0.5173806002	-0.0094079699	0.9760340757	0.1803070545	0.565496586	-0.1979996068	0.5281386348	-0.0904552937	0.7854403333	0.6561699688	0.0407005644	-1.2144936103	0.0003164478
16495	Kcna7	0.4514439897	0.0542969952	0.3951370434	0.090565586	0.1947457509	0.4341764856	-0.5734312102	0.0073725902	-0.3808432049	0.0688859691	-0.1370048512	0.5060229424	-0.0481862842	0.8250671326	-0.251268513	0.2252438009	-0.0035794439	0.9861030936
16500	Kcnb1	-0.2703005556	0.4172369257	-0.1547848619	0.6411414912	0.1028327803	0.7741244007	0.0708488315	0.8532016331	0.2564663115	0.455721809	0.0219841408	0.9510447806	-0.0795481273	0.8525702524	-0.6654434791	0.1265869883	0.1105235077	0.7855490285
16502	Kcnc1	0.2201182809	0.2744732468	-0.004846563	0.9806750169	-0.2962725805	0.1748248576	-0.3423763241	0.0606887052	-0.1843993684	0.3056583977	0.0361534686	0.8399371028	0.15202821	0.4247773175	0.0255098292	0.8866623722	0.2439117331	0.1772925663
16506	Kcnd1	0.1241512503	0.6929431116	0.5410030264	0.0901375088	0.6708257748	0.0528831174	-0.5087361014	0.0752780943	0.3939102578	0.1654635127	0.2304455027	0.4138667873	-0.1211702948	0.6845602145	-0.1873014302	0.5060725415	0.3393151148	0.2309248497
16524	Kcnj9	-0.145772354	0.4925342179	-0.2663959105	0.2125464665	0.1164902609	0.6112102795	0.3276386346	0.0888897609	0.4028925779	0.0379478695	0.5280230279	0.0074468588	0.0492480944	0.8064702763	-0.2035377782	0.2858143981	0.2539671285	0.1844540827
16527	Kcnk3	-0.5658614314	0.0173648478	-0.0689655241	0.764809367	0.2451196691	0.3272464188	0.0250523385	0.9032516304	-0.5842670016	0.0065452258	-0.060564939	0.7689520188	-0.9766319369	4.82200555270919e-05	-0.9574105253	2.69504811642514e-05	-0.1880509928	0.363713228
16528	Kcnk4	-0.3458189332	0.0797526709	-0.6374516984	0.0019180629	0.4562807068	0.0338545857	0.7650550129	0.0001404617	0.8830546287	1.80824238303143e-05	-0.1309202983	0.5003774816	0.3397196983	0.0849891879	0.2502458682	0.178095657	-0.0367532236	0.8415642622
16534	Kcnn4	0.2430594246	0.2277744516	0.2982877509	0.1404981809	0.0661034209	0.7595175463	-0.1803756934	0.343856963	0.1529323725	0.3941666427	-0.1688955745	0.3750899419	0.1914503206	0.3153641173	0.005684808	0.9746250189	-0.0524033306	0.7694709368
16542	Kdr	0.0296657498	0.8559476958	0.0247992191	0.8793723488	-0.1977185874	0.2664491116	-0.2399411904	0.1065722812	0.2256478807	0.1509505697	0.1869814468	0.2320494319	0.0856740424	0.6500663536	-0.0864352819	0.6090221313	0.1668262793	0.3788311794
16551	Kif11	-0.3232081561	0.0905525	-0.1759647012	0.3505966409	0.310722902	0.180948674	-0.4075198408	0.0190237544	-0.2764176057	0.1257475952	-0.3081620125	0.1171357358	0.0010763084	0.9954180924	0.2906977936	0.1079069406	0.0641359455	0.7324016329
16561	Kif1b	-0.0032979362	0.993999626	-0.0830372887	0.8498499519	-0.2455279153	0.6480062005	0.7183329804	0.072873625	0.8075989071	0.0448654562	0.3485093471	0.4432709142	0.3472774155	0.5043772139	0.1418044881	0.7179295405	0.2718254468	0.5146586249
16569	Kif3b	-0.194325962	0.2516778984	-0.5614365963	0.0016331027	0.1291264739	0.4786546796	0.4668271941	0.0031831837	-0.0563254086	0.7084276844	0.0456240502	0.7618893454	-0.1133896166	0.5014045131	0.0343541324	0.8296249475	-0.1011212466	0.5273124608
16594	Klc2	0.629350743	0.0114687653	0.6173176961	0.0130275521	-0.042146463	0.8708296594	-0.0958644374	0.6554521812	-0.2427401798	0.2614392597	-0.2292292959	0.2885496923	0.3174000412	0.1901356924	0.1918341139	0.4011997807	0.1067613346	0.6394328751
16597	Klf12	0.3043294622	0.1050699862	0.3699552642	0.0503892618	0.0134633154	0.9462736075	-0.3740100718	0.0278977541	-0.0882657467	0.5942662678	0.076532022	0.6440535943	0.0072411501	0.9670807676	0.049987088	0.7626579389	0.2934352178	0.0996347271
16618	Klk1b26	-1.5395461007	0.0264619323	-1.2474091907	0.0779782879	-1.5462632244	0.0408503629	0.0656732893	0.862715389	0.2139947642	0.5958372902	-0.1818176816	0.6325788185	-0.2778077301	0.5139813289	0.2942519567	0.4665414439	-1.0680677262	0.0110840954
16619	Klk1b27	-0.1780919726	0.2086267088	-0.4062369823	0.0055940086	0.2328794274	0.1295004704	0.5794917064	2.98477333092288e-05	0.5557878603	5.53644055416206e-05	0.1970759704	0.1215038515	-0.403106788	0.0038848128	-0.3428008485	0.0086467474	-0.2284572151	0.0739308874
16621	Klkb1	0.1766276657	0.5258700216	0.0424201514	0.8875684392	-0.3692387339	0.2812319866	-0.1903084272	0.4453079218	-0.6157853408	0.0168269352	-0.1752847698	0.507039744	-0.0794478732	0.7818670152	-0.0644106713	0.7955069163	0.2095246551	0.4282911415
16625	Serpina3c	-0.1557138519	0.8463260812	0.2164018298	0.7416073857	-0.4694267433	0.651206356	-0.1508677523	0.8084645382	-0.7532078187	0.2038403112	-0.4646039732	0.4302018766	-0.8517337716	0.1760703766	-2.5162839112	0.0002198374	-0.1325340145	0.821311954
16637	Klra6	-0.1875533808	0.3153150333	-0.1013286894	0.5859539819	-0.20502273	0.3095840212	-0.0494620752	0.7659866167	-0.0769196236	0.6437095743	0.2932709798	0.0826745094	-0.0323531625	0.8660393207	-0.3491269889	0.0402042266	-0.1518641002	0.362841987
16650	Kpna6	0.047151886	0.7250380098	-0.148542514	0.2707472392	0.2032506101	0.1646573831	0.4399466509	0.0005961663	0.286357593	0.0204136024	0.1227279419	0.3085106315	0.2815383308	0.0309084832	0.0945597074	0.4315979413	0.2881297991	0.0196915436
16678	Krt1	-0.0125683585	0.9754888667	-0.3237533503	0.4303125333	-0.1387513376	0.7536277348	0.739863647	0.0480080276	0.656848705	0.07780544	-0.2458139689	0.5027697581	-0.2530520545	0.5153208164	-0.6973531755	0.0617325905	0.0363237303	0.9254219297
16680	Krt84	-0.1000006333	0.7724033012	0.1067379944	0.7575503468	-0.0594627032	0.8734495	-0.1823438905	0.5560081878	-0.1954225043	0.5281511985	0.0077259158	0.9800590669	-0.3762538046	0.2545117334	-0.0131169052	0.9661515389	-0.59462907	0.0593282591
16682	Krt4	0.2309643991	0.1463847951	0.2448142688	0.1242147439	-0.0076604364	0.9640051095	0.1635766036	0.2480578159	0.0926615364	0.5107775756	0.0697588737	0.6201755276	0.0302852955	0.8390511025	0.1420650716	0.3148968053	0.0837717465	0.551979219
16706	Ksr1	0.0851955881	0.59305449	0.0506683077	0.7503641964	0.0194129292	0.9101003584	0.1595536528	0.2656926486	-0.0813522282	0.5683974796	-0.0791339815	0.5789537345	-0.033905748	0.8223647134	-0.0287506006	0.8399876199	0.0906650974	0.5251456175
16709	Ktn1	-0.1532566687	0.594813954	-0.5134327762	0.0797322678	-0.2735859152	0.3807632642	-0.3411497294	0.2154686855	-0.3242923585	0.2117754125	-0.5457539625	0.0387092397	-0.3909432764	0.1787790333	-0.5491755561	0.0492641556	-0.6347981936	0.0318169543
16716	Ky	-0.0462770781	0.8216655717	-0.1119307516	0.5861764047	0.2338921597	0.294581512	-0.1772165025	0.4257310756	-0.1201357529	0.5381242988	0.2212401445	0.2594355554	-0.2430934515	0.2160586973	-0.1550002238	0.4004767417	-0.0622596593	0.7346743399
16774	Lama3	0.2276329946	0.0515607606	0.3143292297	0.0082885959	-0.3106924413	0.0150720021	-0.1639867075	0.1142234988	-0.2470845344	0.0192791709	-0.026562405	0.7953684388	0.2751074098	0.0143092244	0.4396111447	8.49324182156256e-05	0.0926569023	0.3676322465
16783	Lamp1	-0.0190284062	0.9330426589	0.0068957479	0.9757095088	0.3809204108	0.124580723	0.2021455434	0.3210938593	-0.267542558	0.1909975622	-0.3196175796	0.1197924606	-0.1906083612	0.4373480113	-0.3580076766	0.1009256415	-0.1465568204	0.4962779102
16797	Lat	-0.0558117244	0.711489829	-0.1111878915	0.4622374136	0.2529364112	0.1253425147	0.3692114833	0.008474163	0.0663220246	0.6233579727	0.0661025813	0.624504574	0.0779733237	0.58627859	0.0439191945	0.7448365408	-0.0147267901	0.9130538413
16818	Lck	-0.0477996042	0.7018030021	-0.1333294999	0.2881607916	0.1858478805	0.1722255534	0.37015825	0.0017038602	0.2738837398	0.0174112591	-0.0140946407	0.8994785399	-0.1846345296	0.1236026833	-0.1952463898	0.0852151614	-0.0556749617	0.618252551
16820	Lcn3	0.0179422992	0.9055726543	-0.1299147234	0.3924138532	-0.4890295755	0.0043765003	-0.2638903797	0.0563242487	-0.0552701389	0.6831447947	0.1157895762	0.3940705085	0.1496175643	0.3252471161	0.1364967632	0.3690105016	-0.1884888652	0.2167682095
16821	Lcn4	0.2526287113	0.384386439	0.5985490237	0.0435847563	-0.0981642001	0.7508858326	-0.5635043923	0.0311272815	-0.4698933606	0.069829866	-0.0692251814	0.7851837639	0.2308244779	0.4055740239	0.1286281604	0.6129348188	0.2813535991	0.271362709
16852	Lgals1	0.0471100351	0.6657965233	0.0630373836	0.563615819	-0.0975495447	0.4089495632	0.0150696288	0.8771265676	-0.0705226741	0.4705693809	-0.1649380188	0.0956436087	0.0075287763	0.9419323527	-0.0471495275	0.6289648852	-0.2258550265	0.024299865
16859	Lgals9	0.6291029501	0.0008830636	0.8036947791	4.17549478051358e-05	0.5301840481	0.0043229379	-0.117802082	0.4229119727	-0.3922655957	0.0100666486	-0.1390999024	0.3447383075	-0.0583083737	0.7075619013	0.0346337701	0.8130967571	-0.0277458323	0.8582348516
16866	Lhb	0.3591235286	0.0385672564	0.3742404922	0.031444508	-0.2357217738	0.2016101151	-0.2538798009	0.1190665078	0.2335846637	0.1280167172	0.2551752661	0.0972360407	0.1583503171	0.3519149357	-0.0737861287	0.646272093	0.024902341	0.8767736529
16882	Lig3	0.3274497203	0.0198470807	0.0281352709	0.8364520796	-0.0409011726	0.7811785317	0.0115392102	0.9245714564	-0.1546922871	0.2084444861	-0.160363034	0.1925410849	0.0274291922	0.8319844942	0.3922085615	0.0022944651	-0.0025575446	0.9842133528
16890	Lipe	0.2787294194	0.319572868	0.2882258798	0.3035696787	-0.0204510425	0.9457592487	-0.6131905126	0.0244838091	-0.420186517	0.1170659997	-0.3514708007	0.2110199816	0.3454270765	0.2542471493	0.3969999321	0.1380388179	0.1800168519	0.5187536626
16897	Llgl1	0.305155734	0.189877055	0.7442068786	0.0043796118	-1.0106390599	0.0008102828	-0.1830772553	0.3766038128	-0.3655797378	0.081449649	-0.0350234415	0.8650956332	-0.1671257411	0.4460944209	-0.242410247	0.243310419	-0.3125652605	0.1344784438
16907	Lmnb2	0.0025950976	0.9851642516	0.2034536528	0.1496923014	-0.2218831442	0.1458796478	0.2026740038	0.1307715803	0.1161586095	0.3823262519	0.1224012105	0.3575052815	0.1881785055	0.1598792839	-0.0096968341	0.9380822613	0.0805924311	0.5195012899
16911	Lmo4	0.2010150766	0.2094654701	0.0667580345	0.6744301688	0.0861804853	0.6157706143	0.0437551317	0.7581066518	0.0626244202	0.6595499202	-0.0765541422	0.5904135772	-0.0681854464	0.651096467	0.1716030775	0.2306089277	0.0764567582	0.5908847778
16917	Lmx1b	0.0374473607	0.8580709537	0.0490273085	0.8149068111	-0.0478624247	0.8324211782	-0.1952396104	0.3000289068	-0.0300841428	0.8723845825	0.0196125239	0.9165923256	0.0093565433	0.9624242602	0.2547457434	0.1780924779	-0.0441303474	0.8137514873
16924	Lnx1	-0.0763981503	0.80277725	-0.1934803177	0.5278642355	0.2302982373	0.4868597836	-0.1269899771	0.6428391588	0.215891218	0.4315633193	-0.1076425213	0.6941570869	0.18106095	0.5841088584	-0.152030804	0.6306195457	0.2480626856	0.4337182885
16971	Lrp1	0.0399233987	0.7295810663	0.012602715	0.9130533815	-0.2169732503	0.0868711546	-0.1562082021	0.1350675533	-0.3629408208	0.0009523104	-0.0091749937	0.9291809779	-0.0903747555	0.4108649358	-0.2868084238	0.007611642	-0.1112150278	0.284403202
16973	Lrp5	0.5869889553	0.0200952536	0.6469354904	0.0109599187	0.1939239451	0.5171579103	-0.336666328	0.1860389958	-0.1440882341	0.5678716247	-0.0950976606	0.7181459096	0.0678418462	0.7876406304	0.3999352146	0.0724647871	-0.1038057218	0.6539425055
16974	Lrp6	0.0530693315	0.8425463743	-0.0060928836	0.9818011581	0.1431023951	0.620397714	0.1569140078	0.5123890478	0.5325400908	0.0302439226	0.2502146722	0.2980732995	-0.0789050409	0.8028449872	0.3172426928	0.2147575922	0.0214963686	0.9283075637
17001	Ltc4s	-0.0861445982	0.569864559	-0.0324023433	0.8304851037	0.1090894523	0.5055591512	-0.2280170812	0.0972358317	0.1703330615	0.21225406	-0.1152610521	0.3963612432	0.2086969052	0.1507546379	-0.3703849383	0.0127822875	0.3421440095	0.0145845567
17005	Ltk	0.1458877553	0.7772194134	0.426157206	0.4408471202	0.2809422193	0.6106531744	-0.4360331947	0.3098920567	-0.1253072499	0.7691590596	0.1840577082	0.684547538	-0.2791744841	0.5382725779	-0.4975808216	0.2474145532	-0.1680231474	0.6940563546
17057	Klrb1a	0.2418591331	0.2228597487	0.2821420638	0.1563328207	-0.2954094367	0.1691141878	-0.2138884005	0.2280242661	-0.2376210198	0.1813727585	-0.9547062736	0.053259909	-0.4333771564	0.0320413632	0.2847213576	0.5791881296	-0.1874517994	0.3178573085
17057	Klrb1a	0.3354074743	0.5356296584	0.3967904069	0.4640794103	0.3324042714	0.5696606122	-0.0991082377	0.8375351205	-0.1866884557	0.6994943368	0.0235602021	0.8995066377	-0.0710791406	0.8897039538	0.0310918453	0.8743729995	-0.1805502885	0.7248029011
17068	Ly6d	0.6081049111	0.2396530201	-0.0891823601	0.8619285835	0.399673931	0.4673417547	0.157942751	0.7101090646	0.1348273492	0.7647264303	-0.0881296759	0.8448553099	-0.4072864852	0.3681271731	-0.0625578014	0.8895113882	-0.3101637689	0.4921906157
17071	Ly6f	-0.0006286503	0.9985152173	0.1036590095	0.7590855234	-0.3022337932	0.4045270639	0.3143386434	0.2645463646	0.0685575912	0.8064637667	0.1293587861	0.6441820002	0.0119913683	0.9677600312	0.0562844363	0.8405775024	-0.0642548128	0.8183838803
17089	Lyar	0.8311562732	0.2114661701	1.2643973423	0.0604682267	0.7636692025	0.3096764189	-0.5318310491	0.3323786289	-0.2250563074	0.697501462	0.028885442	0.9601744517	0.1686751217	0.7707146239	0.3348855778	0.5401774563	-0.3910027111	0.4748679154
17112	Tm4sf1	0.3864400165	0.0077630719	0.4668851076	0.0015619798	-0.2105739561	0.1666640571	-0.2437642923	0.0555693644	-0.1564666566	0.2136678176	0.1612758937	0.2001640647	0.0039880133	0.9759515547	-0.0267946578	0.8299637863	-0.0743488949	0.551941359
17117	Amacr	-0.0846075309	0.7470084168	-0.1206239677	0.670405869	-1.0139764842	0.0028102467	-0.9627317557	0.0001716859	-0.9211796722	0.0002957428	-1.7085719569	5.4086933554013e-09	0.2232703514	0.371539183	0.6764608981	0.0091004216	0.2959556497	0.237927301
17146	Mageb2///Mageb1	-0.1160311543	0.7532633214	0.2684906759	0.4682270138	-0.1149567554	0.7730742404	0.4849718158	0.1709281068	0.545284737	0.1447770304	0.471612393	0.2056877928	-0.1259834764	0.7328628238	-0.0070970497	0.9846481318	-0.9054996266	0.0179279404
17153	Mal	0.2203548215	0.2884228037	0.5223490522	0.0143543922	-0.5579623047	0.0153971225	-0.0112037829	0.9515771038	-0.1127658753	0.5418910787	-0.0513328181	0.7809215021	0.1727498215	0.3793539392	0.0567508073	0.7585059805	0.0371856128	0.8402991413
17171	Mas1	-0.0419127005	0.8323502725	-0.2371258671	0.2347047699	-0.1339222899	0.5319769575	0.1985785458	0.2654042142	-0.0430559203	0.8079198645	-0.246133525	0.1690469077	0.12538219	0.5053668217	-0.1978918647	0.2949407393	0.0079108881	0.9643603949
17172	Ascl1	0.3059586439	0.2677133372	0.3423771054	0.2156757292	-0.1101109232	0.7101911464	0.046859665	0.8484599979	-0.4425773443	0.076250141	-0.346546535	0.186993565	-0.0165112723	0.9493709796	0.309167959	0.2113823001	-0.1683196911	0.4935452246
17174	Masp1	-0.2181509966	0.3108279534	-0.1456777739	0.4971790877	-0.3013285761	0.1965562147	-0.3665011801	0.0604982472	-0.2895388411	0.1352299299	0.362507663	0.0632455334	-0.266810489	0.192968418	-0.270274784	0.1625319501	-0.4986957358	0.0119368099
17175	Masp2	-0.4372227706	0.0111341931	-0.8609024838	1.77538928326178e-05	0.2577344823	0.3043112556	0.5064041696	0.0006236288	0.4854844217	0.001723494	-0.1669497451	0.2257293311	-0.5515593482	0.0017556884	-0.5427774843	0.0013351021	-0.1064621242	0.5192618351
17182	Matn3	0.1897879706	0.674677635	0.4962931877	0.2752224783	-1.2029991251	0.0160597676	0.0116926432	0.9750619241	-0.1797259151	0.6313301268	-0.6345561104	0.0951156237	0.1096963642	0.7931256957	0.1792711457	0.6517150567	-0.3233972346	0.4167310175
17187	Max	-5.96167873513076e-05	0.999676492	0.1537570443	0.2986750591	-0.0129396727	0.93506637	-0.1667303827	0.2089722327	-0.0418438582	0.7504929144	-0.1435535485	0.2782548785	0.0820601179	0.5773873029	0.0637407116	0.6480627517	0.0125154976	0.9285037995
17189	Mb	-0.0997169234	0.6084340268	0.035481714	0.8551703499	-0.1912677973	0.3644433519	0.0349560608	0.840668467	-0.011795426	0.9459041428	-0.1893859843	0.2791045502	0.5096263697	0.0079010153	0.2894972193	0.1009191101	0.2348548849	0.181043484
17193	Mbd4	0.0290776303	0.8782326439	0.099265252	0.6014601062	-0.3469757227	0.0955775965	-0.1297224771	0.4461709172	-0.5300133987	0.00297359	0.0517580392	0.7605302412	-0.034168846	0.8494820566	0.0612155498	0.7185464517	-0.2903309304	0.0922605128
17199	Mc1r	0.969338984	0.015799627	-0.3513161484	0.3672375787	-0.4175979147	0.3215581138	0.160524512	0.6629114724	0.1111121101	0.7488246084	-0.0822917002	0.8124985891	0.236395674	0.5731021415	-0.1137314735	0.7572934026	0.0879024448	0.8111770329
17200	Mc2r	-0.017447366	0.9717669542	-0.7385238692	0.1392470663	-1.0500939248	0.0537934327	-0.0076182765	0.9862148618	0.0372168302	0.9327360633	0.4663808593	0.3619364272	1.3288419377	0.0096282667	0.8857300976	0.0635530463	0.1370414718	0.7695921346
17201	Mc3r	-0.1456551009	0.8394601083	-0.0584816959	0.9393377708	0.3253254458	0.672369849	0.5903414727	0.3241826577	0.5003621282	0.4025798515	-0.9957619907	0.0999119172	-0.6651180038	0.3204218206	-0.0341266357	0.9590952319	-0.1268173703	0.8408221556
17202	Mc4r	-0.3944054486	0.0170260337	-0.7611659519	1.87691652161493e-05	0.3440431896	0.0514246201	0.5816595029	0.0001776	0.5968579319	0.0001268052	-0.0969911163	0.4992246412	-0.1193213107	0.4335524738	-0.2586235696	0.0759407384	-0.0628714306	0.6609123084
17203	Mc5r	0.1001387447	0.7003750659	0.1282977428	0.6221797122	-0.4235680247	0.1363338693	0.2094446258	0.3699494916	0.0506039065	0.8277903253	0.0959829643	0.6800975107	0.638296003	0.0124743214	0.4210096326	0.0753216894	0.2445302085	0.2959897299
17219	Mcm6	-0.5961483546	0.0005183642	-0.6599650841	0.0001501268	0.2508107552	0.1522661032	0.3245623386	0.0276603271	0.189484761	0.1906855882	-0.3786127911	0.0109246732	0.2845956384	0.0663657907	0.1737952683	0.2293614446	0.1824132556	0.2074567533
17225	Mcpt2	0.1195717091	0.7009745994	0.0437509157	0.8881791213	-0.4962014746	0.1446442759	-0.3242716665	0.2475059072	-0.408118722	0.1473115318	-0.0130162813	0.9626928522	0.1756680667	0.552487622	-0.3868078273	0.1942561052	-0.1955886668	0.4833662665
17229	Tpsb2	0.0329678532	0.8829781848	-0.0599168783	0.7891310755	-0.6308002239	0.0119910988	-0.2266159737	0.2614157264	-0.1138964649	0.5924726456	-0.2150637914	0.2861641402	0.391527745	0.0856905337	0.4605726195	0.0346925366	0.2745474955	0.2005232632
17237	Mgrn1	0.955898224	0.0063653554	0.2970036325	0.3764194281	-0.4048046123	0.2657400559	-0.4705126348	0.1209798038	-0.4399694438	0.1701442294	-0.317926177	0.3188602614	0.4966186974	0.1425038971	0.0322039465	0.9232104703	-0.1038130417	0.7561384644
17240	Mdfi	0.1866002116	0.3161113329	0.4929907766	0.0102792615	-0.2938450361	0.1463594877	-0.2536098236	0.1304358416	-0.6042260276	0.0006373173	-0.1756572101	0.2916777344	0.1702128202	0.3348434679	0.4903188027	0.0046480998	0.1122297209	0.4989323311
17252	Rdh11	-0.4700860203	0.0751360724	-0.8287207337	0.0025544505	0.0821685048	0.7689103257	0.6589158515	0.0143243574	0.472559277	0.0966837865	-0.1909326733	0.4957301162	-0.597945763	0.01878299	-1.127115554	1.68813758696375e-05	-0.1174113481	0.6125625841
17287	Mep1a	-0.2813352071	0.0717683993	-0.4853481282	0.0026518469	0.2206199645	0.1873825729	0.4465956374	0.0020461294	0.4267545916	0.0030840625	-0.0636061996	0.6434116993	-0.2385968946	0.1061908648	-0.4040412185	0.0048753884	-0.1123464927	0.4147195802
17288	Mep1b	-0.2103375169	0.5835050043	-0.2381079142	0.5656144255	0.0976503975	0.8134432874	-0.458576591	0.1850575803	0.3394923707	0.324330312	-0.0508363466	0.8820365357	0.0285418371	0.9373811658	0.0288122579	0.9329703235	-0.2510420681	0.4649998247
17293	Mesp2	0.799628438	5.20174704214121e-05	0.8734688486	1.3510006236298e-05	-0.4385355318	0.0278145803	0.0915716392	0.5913075935	0.0373489803	0.8264157126	0.1974077102	0.2498594683	0.6745435277	0.0002492925	0.6570940691	0.0001653246	0.1596429819	0.3227264828
17305	Mfng	-0.1423265525	0.4613344522	-0.3255476037	0.0962894841	-0.0399761661	0.8476434173	-0.1454086811	0.4005552622	-0.1164822376	0.5000608581	-0.3656140075	0.0384885327	0.2011557717	0.3360425732	0.0247282675	0.9010515182	-0.0736200401	0.7114586903
17306	Sypl2	-0.1313251149	0.3065646046	-0.1771167547	0.1699034779	0.1289740901	0.3520615106	0.4952674384	7.4035629868848e-05	0.4200824397	0.0005847558	0.1150487846	0.3164898794	-0.1841571379	0.1332811902	-0.3064527602	0.0097664125	-0.0951599396	0.4065451567
17308	Mgat1	0.1277329742	0.3996522965	0.3468163481	0.0255860712	0.1119416328	0.4937950415	-0.2557955708	0.0633171808	-0.2802415465	0.0426774849	-0.2247749062	0.1012567656	0.046595129	0.7451949441	0.1585623068	0.2441376526	0.0219086188	0.8712045779
17318	Mid1	0.2738523228	0.2515379073	0.1241310393	0.6011329277	-0.9489357401	0.0005378512	0.0897462889	0.6724429984	-0.1470175529	0.4892838603	0.1859384708	0.382601695	0.2752533915	0.2247985474	0.2152353007	0.3128619505	0.0321759882	0.8794127184
17319	Mif	0.6378762303	0.1165012245	0.1850069658	0.618030534	0.294253249	0.4636009071	0.0664452831	0.8500577189	-0.3154011342	0.3718174225	-0.3257296396	0.3284676851	-0.118515255	0.74913658	0.0524538841	0.8813555143	-0.0790306088	0.831079227
17339	Mip	0.0294451997	0.8621426917	-0.0751185756	0.6580638937	0.1657504653	0.3675717557	0.1298095123	0.3939019137	0.0061444558	0.9676792001	0.0922220968	0.543910663	-0.3052613059	0.0626647762	-0.2933011717	0.0580164694	-0.2341777247	0.1274263767
17341	Bhlha15	0.3245390953	0.0918245407	0.0764495988	0.6868500101	-0.3199854068	0.1228558711	-0.433872168	0.0133803686	-0.296056486	0.0857331887	-0.3301808403	0.0562685029	0.0053798434	0.9761202055	0.2751151765	0.1095260937	0.0178841641	0.9159575948
17347	Mknk2	0.2796600452	0.1336520388	0.7267390587	0.0002553808	-0.4483548265	0.0282203564	-0.0666762984	0.6858464339	-0.3786962544	0.0253684915	-0.0948640203	0.5653143538	0.2198294705	0.2121369062	0.2075985522	0.2114413897	0.1147022392	0.4872965225
17350	Mlh1	-0.320997937	0.0110750479	-0.3692724717	0.0038439263	0.1500594727	0.2576058944	0.186865435	0.0915048937	0.1898678409	0.0865721217	0.1305816437	0.2345284338	0.3342799465	0.0056148264	0.3355229688	0.0033633319	0.2277400292	0.0412137946
17357	Marcksl1	-0.1682858078	0.630656488	-0.2389490276	0.5277994509	0.3365730162	0.3750285656	0.9215051741	0.011432359	1.2051982317	0.0007440964	0.9042032735	0.0090833765	0.1594022577	0.6487288745	-0.8113099058	0.0246511666	-0.1026242701	0.7691191337
17388	Mmp15	0.2594589814	0.293573026	0.2724439356	0.2703925035	0.183037294	0.4911260449	0.0205619172	0.9253802759	0.3734740324	0.0942228618	0.1481617835	0.5255137845	0.1884094616	0.4201447621	-0.0359025829	0.870110855	0.0865020641	0.7104636446
17393	Mmp7	0.6242451391	0.0163311782	0.2851888115	0.2604477274	-0.2396226725	0.3800388247	-0.0968663608	0.6672438536	0.1994376895	0.3776362035	-0.1251683229	0.5787800484	0.0134638044	0.9550207975	-0.1076865235	0.6327624922	-0.1202620559	0.5937036011
17395	Mmp9	0.0146299849	0.92324598	0.0615156109	0.6856524075	-0.4989874564	0.0037201638	-0.1427784581	0.2960624364	0.0555700745	0.682692221	-0.0278584681	0.8375102643	0.1686332537	0.2452432737	-0.1858352461	0.1756163153	-0.201214564	0.1432152276
17425	Foxk1	-0.1137606849	0.7473843965	0.7759822771	0.032689767	0.432548984	0.2603506284	0.1618347542	0.6469992763	-0.3990842025	0.2374424663	-0.2462984103	0.4635184715	0.4049929804	0.2913869129	0.4501035059	0.2212132601	0.7172952614	0.0654859695
17428	Mnt	0.0998424015	0.7709191713	-0.14837066	0.6654316496	0.4348236834	0.3033768442	-0.3162398078	0.3053511169	0.0099024417	0.9742296591	-0.036382233	0.9109016305	0.3153910638	0.3598232718	0.8587664536	0.0111444496	0.3582903561	0.2989375981
17436	Me1	0.0090547976	0.9706445021	-0.1843149669	0.4552398008	0.367044555	0.1718122515	0.4520680265	0.0447327693	0.5735778052	0.0119696462	0.2469666889	0.2651697942	-0.296914938	0.2461702309	-0.3764944491	0.0923373434	0.0822543453	0.7088084067
17441	Mog	-0.0958063894	0.7932767463	-0.0462431742	0.8993114321	0.5864116426	0.1428651826	0.8615555586	0.0114614339	0.3629791726	0.27051814	0.1635825486	0.6173029811	0.10050617	0.8117391068	-0.4717071918	0.267243409	-0.2494572059	0.5283301506
17444	Grap2	0.8466230455	0.0146654912	0.4033061164	0.2329643702	-0.2335249842	0.5202075461	0.2803727439	0.3523920487	0.1619350338	0.5899949896	-0.292186784	0.3326718763	0.8652540397	0.0088932183	0.8073125925	0.0095775731	0.4204772281	0.1656152708
17454	Mov10	0.1422770429	0.5640499025	0.3662091386	0.1417561768	-0.0389770045	0.8834770414	0.15478427	0.4833147001	-0.1723002614	0.4355161985	0.0233240796	0.9156466133	0.1427616674	0.5750681807	0.3620646761	0.1052795462	0.0511576923	0.8163360259
17476	Mpeg1	1.0470543311	0.0045575787	0.4281428564	0.2258383664	0.1790707942	0.6524166024	-0.2627034474	0.367460133	0.0453826982	0.8756513701	0.3461173129	0.2642225967	-0.3745645702	0.2518686814	-0.1823091204	0.5745915686	-0.3472262277	0.2627196157
17527	Mpv17	0.2347451589	0.2876812534	0.0542880202	0.8046315739	-0.041240654	0.8618658462	-0.299944205	0.1312634437	-0.1501613965	0.4456223068	-0.2273009093	0.2502312281	0.1881925227	0.3680259129	0.0378067313	0.8472558464	-0.0528532511	0.7877541447
17688	Msh6	0.2519349945	0.189846076	0.4341351278	0.0265063036	-0.2276720138	0.2713240619	-0.044524667	0.7937452143	0.3051243335	0.0781570773	-0.0026920866	0.9873827577	0.2837909342	0.1209365365	0.1230337596	0.4711291908	-0.0304697274	0.8579726246
17692	Msl3	-0.1094769964	0.4127994271	-0.1400086252	0.2960620806	-0.0362883285	0.8009004352	0.135421017	0.2589744889	0.1296019082	0.2797183279	-0.0562451707	0.6372105668	0.1640550135	0.1982111702	0.1940619593	0.108311997	0.1778433586	0.1402232464
17695	Msmb	0.0038600842	0.990795515	0.3640309517	0.2798216866	-0.1190551324	0.7419935505	-0.3747129477	0.2145737296	-0.4001299693	0.1856154747	-0.1131958206	0.705487139	-0.8188712526	0.0127971171	-0.6779956828	0.0372088321	-0.0957492105	0.7491583456
17698	Msn	-0.1077628021	0.3692194468	0.0739416693	0.5368490742	0.2555346382	0.0525187445	0.0938722462	0.3817265245	0.1549021416	0.151850177	0.0253412833	0.8126015878	-0.1487304486	0.1935957155	-0.1162939553	0.2796062597	-0.0109987409	0.9180257648
17701	Msx1	0.2059815083	0.4352352762	0.0940431681	0.7208546653	-0.6956109827	0.0264004873	0.1905914671	0.3239706424	-0.0837453951	0.6631773078	0.1618361965	0.4015035847	0.2014435193	0.3507196308	0.1435194535	0.4824083105	-0.2902066225	0.1813368307
17714	Grpel2	0.1687640421	0.2811271758	0.1470414073	0.3469517338	-0.2015432074	0.2340639074	-0.2491867702	0.0784083257	-0.0205801626	0.8824338235	0.0897664799	0.5198138319	0.2224294172	0.1365735624	0.1132235154	0.4175263527	-0.0209596488	0.8802827048
17766	Nudt1	0.2425719543	0.4131686571	0.217197998	0.4633862261	-0.1516953724	0.6347912962	-0.2626727778	0.3226677706	-0.6323868836	0.0202762259	0.4968464752	0.0650686284	0.4336058597	0.126652904	0.1605188165	0.5441949702	0.0557977211	0.8421430393
17776	Mast2	0.2297892188	0.6180534328	0.2004617843	0.6634716326	-0.1771628926	0.7217237204	0.0340839775	0.9340075483	-0.1194348588	0.7717971614	0.0738086289	0.8577142122	-0.2720470955	0.5340768815	0.4993128371	0.2290311782	0.3839455923	0.420848769
17833	Muc5ac	0.2867745484	0.0338055711	0.0098216239	0.9405729419	-0.0888840984	0.5330977311	-0.0073957104	0.9499554453	-0.1247854085	0.292585065	0.0615899311	0.6017447305	0.4350597826	0.0010550766	0.2811887218	0.0205912878	0.1234243954	0.2978166862
17841	Mup2///Mup1	0.0693429448	0.7201228195	-0.0817024721	0.4900783005	-0.5206204205	0.0158682135	0.0368256716	0.7274690913	-0.0635790131	0.7134140965	0.2566405824	0.0184941305	0.7364998571	0.0002066021	0.7097213674	0.0001563297	0.4073129905	0.0222294102
17841	Mup2///Mup1	0.0338974361	0.7741277831	0.1215541205	0.5305661716	0.1444304617	0.260755434	-0.0046730188	0.9784480362	0.0037211968	0.9718894925	-0.2841930477	0.1054507481	0.0591174791	0.5981622241	-0.0941578408	0.3746813693	-0.0754663137	0.476077201
17844	Mup5	0.3958398756	0.1614015691	0.3510816564	0.2130939089	0.0518111868	0.8636938839	-0.5615572686	0.0494925369	-0.1681483562	0.5267334913	-0.1043533206	0.6940095418	0.1329300987	0.6164658238	0.2086754461	0.4327136571	0.2163457991	0.3886911163
17855	Mvk	-0.2849650946	0.1065926767	-0.7133913635	0.0001582121	0.1972748324	0.2969047297	0.5035900911	0.0021612536	0.487099049	0.0029193405	0.0920386583	0.5551052103	-0.4431286629	0.0097408429	-0.611996179	0.0002679527	-0.233658398	0.1381501371
17869	Myc	0.079067842	0.7710288942	0.012026317	0.9646753997	0.1830646808	0.5334622481	0.0590118093	0.8080965466	-0.150231364	0.5371257563	0.0589759047	0.8082109518	0.4862460143	0.1351089511	0.4406144727	0.0749663957	0.3925340101	0.1113138213
17874	Myd88	0.2112024749	0.6194285144	0.7852628707	0.0695832148	-0.2604598465	0.5708383469	-0.7546018189	0.0661551212	-1.3284087203	0.0010206691	-0.97633799	0.0131043685	-0.9167098937	0.0269294457	-1.0979498254	0.0056805859	-0.2777330102	0.4659919133
17883	Myh3	0.1525725472	0.7459577566	0.190074335	0.6866161497	-0.036189166	0.9432457016	-0.5667884198	0.2089676367	-0.1244551494	0.767614707	-0.8091843121	0.0759206526	-0.8907643379	0.0856587659	-0.1655463625	0.7607026952	-0.2462982987	0.6284712691
17888	Myh6	0.2871606828	0.157416638	0.4250395026	0.0388243549	-0.0781723621	0.7187934912	-0.5110475474	0.0063791884	-0.4090561952	0.0267584417	-0.0121201626	0.9462118977	0.0938648755	0.6227227997	0.1926651326	0.2865684882	-0.0290926841	0.8713694652
17906	Myl2	0.438480799	0.2737694868	0.2041856431	0.6082532081	-0.1091165614	0.7995689949	-0.186981039	0.6207245215	-0.7551083566	0.0386926668	-0.249516409	0.5443715165	0.3406292652	0.3938108733	0.1367101873	0.7172960855	0.230234817	0.5426045846
17919	Myo5b	0.4171705136	0.2657477759	0.4417844181	0.2389670003	0.0838986949	0.8347309283	-0.5699049008	0.0921261494	-0.8838928868	0.0105649612	-0.2772321284	0.4068261085	-0.1606552582	0.6662865793	0.1061590792	0.7637805207	-0.3918613827	0.2703773277
17922	Myo7b	0.2306527264	0.5798851568	0.4009483637	0.337831309	0.7310319896	0.1094340369	0.3904906651	0.3252912661	0.2560863017	0.4924576678	0.2949545818	0.4934534354	-0.3434322458	0.4461310225	0.2915299561	0.4845800799	0.3053016964	0.4407179024
17927	Myod1	-0.0703062842	0.8059723464	-0.0623604237	0.8275213879	0.0699660433	0.8191330299	0.1804602013	0.4478123245	0.2896208606	0.2255591686	-0.1965435698	0.4357613605	0.6177336361	0.0174229931	0.4295132398	0.0751788273	0.5649565543	0.0208588491
17928	Myog	0.2968556387	0.0417853303	0.3951499989	0.0077099882	-0.2271334417	0.1447054933	-0.1825732634	0.1565677292	0.075885801	0.5522941278	0.5062201859	0.0002358169	0.1640875249	0.2284667941	0.2086014345	0.1066856721	0.0066890948	0.9581378993
17931	Ppp1r12a	0.3414637831	0.3736785263	0.5285601819	0.1714799264	0.2697156052	0.5649923316	-0.1413000787	0.6968025407	-0.4057227908	0.2390968261	0.0268589036	0.9408978797	-0.2549041696	0.5375075961	0.2938069885	0.4775971006	-0.0630436476	0.8729979269
17936	Nab1	0.2766444729	0.1534092603	0.3829006602	0.0506132752	-0.4660049911	0.0285572036	-0.7552719431	6.40066403218137e-05	-0.5883053874	0.0012601174	-0.4618403758	0.014185886	0.1198802788	0.5320470883	0.039624164	0.8273153759	0.0543099145	0.7767032944
17937	Nab2	0.0213506862	0.8877236929	-0.0697907504	0.6447927368	-0.058516079	0.7203224402	0.0775403658	0.5671265324	0.1451037958	0.2863735225	0.1078276985	0.4269179388	0.237276793	0.1031388447	0.3344584514	0.0166469529	0.2255272137	0.1004775322
17951	Naip5	-0.8251524975	0.0005827561	-1.4417780741	6.21414246227377e-08	0.4396016285	0.0746406158	0.683315819	0.0013158354	0.7629608006	0.0003985832	-0.1455085255	0.4695174144	-0.2053037092	0.3370189563	-0.3249940928	0.1102301974	-0.0762849519	0.7039572587
17957	Napb	-0.1233051346	0.6138083259	0.1474386419	0.5464823309	-0.6772144837	0.0131315204	-0.3419677881	0.1221694	-0.3774576416	0.0889057036	-0.0487518228	0.823274392	0.2300278112	0.3481270632	-0.2044087118	0.3792368418	0.1992672997	0.3912386762
17960	Nat1	0.0319627849	0.8601617712	0.089378492	0.6226967923	-0.1955479291	0.3209911078	-0.5235559649	0.0037567197	-0.4511122034	0.0076232907	0.0532145282	0.7430799595	0.0706941018	0.6815143986	-0.1599869492	0.3267649863	0.1253240921	0.4414155572
17961	Nat2	-0.107917893	0.614303596	-0.0893513273	0.6763638181	-0.0324117624	0.8884134853	-0.2380873689	0.2441505644	0.2033339826	0.3188917786	0.00057099	0.9977540346	0.1171052571	0.5644659291	-0.0224205607	0.9066899872	0.0572385946	0.7648530659
17962	Nat3	0.3014163955	0.1878581924	0.1095577341	0.6291645114	0.0082298759	0.9763391773	-0.2199394056	0.2810373033	-0.3373232747	0.121701267	0.0780302907	0.7004406689	0.200615532	0.3530124553	0.2283571941	0.2632833364	0.467539116	0.0250913511
17968	Ncam2	0.8868205566	0.0419466379	0.2193609733	0.5779073291	0.2273573976	0.5933231426	-0.0297864667	0.9325530581	-0.1738636114	0.6417883464	0.0587738401	0.8673900285	0.2405940174	0.5202427807	0.0270498128	0.9387365176	0.4181263693	0.3065160458
17969	Ncf1	-0.1389453032	0.7536826134	-0.4722638686	0.2895358276	-1.0073012499	0.0691906101	0.1403010929	0.7232015756	0.0804210228	0.8390295769	-0.2437946551	0.5389541699	-0.176210046	0.7577834354	0.0349294551	0.9512242552	-1.097568137	0.048520122
17979	Ncoa3	0.2990784953	0.3353026233	0.0860557203	0.7804903252	-0.2401936434	0.4726306943	-0.2090632408	0.4766054419	-0.2949885838	0.2886031276	-0.3901118661	0.1874093732	0.3700563177	0.2345572839	0.5315987535	0.0905454274	0.1828391099	0.5332824177
17992	Ndufa4	0.2505623728	0.0887412902	0.323614782	0.0296590588	-0.2724508985	0.0866951661	-0.0569692176	0.6602334561	-0.1749560434	0.1810735148	-0.0900022515	0.5131551928	0.3018955708	0.0323160064	0.2729075454	0.0518750336	0.0981865002	0.4496713568
18000	Sept2	0.2250687063	0.4702873992	0.4534562282	0.1814400195	0.2656114527	0.4304746576	-0.314442363	0.2615756585	-0.1677158166	0.5470964715	0.2045050239	0.4633114809	0.0297211858	0.9237901221	0.6213969441	0.0507461746	0.1422160868	0.6475437856
18003	Nedd9	0.1373082614	0.5208582159	0.0803513798	0.7067140172	0.1893503186	0.413068736	-0.3184604433	0.1002621421	-0.3377238249	0.0818924004	-0.0478673353	0.802028144	0.0290806325	0.8857712661	0.0814725909	0.6697724923	-0.0985698721	0.60605532
18007	Neo1	0.4445925296	0.3748500194	0.3992994215	0.4249891612	-0.1255883713	0.8734133256	-0.1529601758	0.7464835992	-0.2704971828	0.5680823135	-0.2025181724	0.6687942376	-0.2956334644	0.5539424702	0.3915900096	0.4338355726	0.5716656032	0.2553160208
18014	Neurog1	-0.0483916417	0.8693798749	0.5599397482	0.0620027095	0.2843439152	0.3730518638	0.3727899481	0.1611837542	0.8025777599	0.003646028	-0.00785295	0.9761943354	1.4627332878	3.67276882717282e-06	1.4389522614	1.69613034341848e-06	0.2247599897	0.3949763648
18015	Nf1	0.301774297	0.5863508407	0.2705571878	0.6255347366	0.3962402269	0.508688744	0.1895149129	0.7021576068	-0.023633719	0.9619298271	-0.176545665	0.7368943243	1.029222999	0.1128763871	1.9784917595	0.0018639005	0.5510624986	0.3377993305
18016	Nf2	0.3217127894	0.2656089816	0.5224635586	0.0737576669	-0.135016145	0.6634982126	0.2590524925	0.3156118334	-0.1469037599	0.5678346306	0.0370127503	0.8853649807	-0.1147042787	0.6738167177	0.1300601654	0.6128954693	-0.2516986232	0.3293950667
18018	Nfatc1	-0.3798753677	0.5205015853	0.123823469	0.8442793285	-0.4825618348	0.4948003061	-0.0166741956	0.9756262795	0.0725365744	0.8885934767	-0.3029535032	0.5593575507	0.1452513806	0.8054237448	0.2317666542	0.6714235112	0.0223763748	0.9655270084
18020	Nfatc2ip	-0.727104167	0.009093143	-0.8479314235	0.0026683155	0.0944698374	0.7445261606	0.6263940945	0.0117666677	0.8341247827	0.0010698094	0.094997417	0.692395289	-0.6127591996	0.0195248839	-1.4249233763	3.3663873039227e-07	-0.1144097771	0.6338888388
18024	Nfe2l2	0.3187473232	0.0497851391	0.4587371872	0.005723564	-0.1816087792	0.2932887392	-0.1912603871	0.1830002656	-0.3725198667	0.011512663	-0.0715832261	0.6152269224	0.0804490722	0.5943574578	0.236492166	0.1014044834	-0.1859812771	0.1951449042
18029	Nfic	0.2093892568	0.1885153866	0.3548252188	0.0285760509	-0.15625642	0.3611466602	-0.5119469157	0.0006871886	0.255044823	0.0757105753	-0.0498974805	0.7236554778	-0.1532666177	0.3083359313	-0.109552537	0.4652263407	-0.0118587421	0.9329860398
18030	Nfil3	0.0027794733	0.988782549	0.1274985443	0.5512742884	-0.0035620769	0.9866906904	-0.43888872	0.0164297352	-0.8309638828	2.43703002214252e-05	0.0557378494	0.7664156908	-0.4555217323	0.018714836	-0.4793178746	0.0092081169	-0.3508177764	0.0523082158
18035	Nfkbia	-0.1409064859	0.3601789184	0.1084571342	0.4803932296	-0.1601587557	0.3358461173	-0.2759356056	0.0489896009	-0.0986636705	0.4729721336	0.1239303484	0.3681645187	-0.2854218071	0.0676471014	-0.276880331	0.0619244905	-0.0559279867	0.7006962373
18041	Nfs1	0.1410914977	0.7218525022	0.6494959843	0.1068099411	0.3218377002	0.4183652712	0.1777541216	0.5884935434	0.0541572363	0.8688516504	0.2010330634	0.5408336718	0.254619097	0.5212492329	0.4272935991	0.2478342337	-0.0326253652	0.9290857964
18044	Nfya	0.1601134945	0.6462414166	0.0657469761	0.8503576792	-0.3129427653	0.4075004616	-0.1681596831	0.5900870068	-0.2548892984	0.4151794116	-0.1079426925	0.7441234468	0.5103928071	0.1275408538	-0.1996271858	0.5227665655	0.0487348929	0.875747627
18053	Ngfr	0.2478881179	0.0808870801	0.2058393557	0.1451104581	0.090979855	0.5470881656	0.0128382624	0.9181144725	-0.0172663663	0.8900326547	0.0751794447	0.5479310879	0.147997128	0.2670446031	0.2129576757	0.0931996068	0.0781266435	0.5324186031
18081	Ninj1	0.1747679031	0.3598617677	0.4591524659	0.0191155864	0.1536524173	0.4553902048	-0.0081523012	0.9617357579	0.1283138546	0.4516054781	0.2066990574	0.2276000475	0.0927388633	0.6073595603	0.0574629497	0.7353985504	0.2593896347	0.1317547347
18088	Nkx2-2	0.3011879749	0.2136068893	0.1275529004	0.5956134142	-0.013950333	0.9621369596	-0.5072360986	0.0220236731	-0.0119676692	0.955528994	-0.0463214483	0.8387675022	-0.0078631075	0.9746811291	0.3088052139	0.155138078	0.0465607393	0.8282867831
18091	Nkx2-5	-0.2135412469	0.3790965812	-0.0356220699	0.882839295	-0.2696310068	0.2997219031	-0.7048624962	0.0009645569	-1.0527307936	3.82836086475804e-06	0.0379553668	0.8496158467	-1.2935328772	6.6441504890552e-07	-1.1873012014	1.2521055344267e-06	-0.1336021694	0.5300080288
18094	Nkx2-9	-0.2243115108	0.1308582098	-0.4282772473	0.0051857754	0.3672675295	0.0241885421	0.6488712448	9.83721251557422e-06	0.4985379517	0.0004001281	0.0093278291	0.9432875059	-0.2956797234	0.0379436263	-0.4194173663	0.0023977597	-0.0922546952	0.4828856285
18095	Nkx3-1	-0.3796123472	0.0255693986	-0.3612811102	0.0331398064	0.3233921392	0.0751470542	0.4268643429	0.0057131858	0.4536720629	0.0034789666	0.1779319801	0.2323610263	-0.1201138687	0.4684796789	-0.4521769241	0.0057661204	-0.0911702548	0.5615042876
18096	Nkx6-1	0.3671305206	0.3319010148	0.2269516056	0.5157325314	-0.0085844123	0.981794608	0.0443639435	0.893202795	0.0840423054	0.7874194289	-0.4672521861	0.1389086011	0.3091750057	0.4129886164	-0.0267618125	0.9354425919	0.0633386356	0.8480008625
18104	Nqo1	0.602334842	0.0424637031	0.1057951704	0.7153957224	0.2433727842	0.4386421167	0.3927147102	0.1348815946	0.1133784873	0.6623048972	0.2003591088	0.4412928026	-0.4209793966	0.1308372	-0.3319900132	0.2046226695	0.1461186951	0.5958101223
18107	Nmt1	0.0022771391	0.9906799443	-0.1285369893	0.51068099	-0.3809659363	0.0754792427	-0.0105361521	0.9518159696	0.1159691392	0.5070208899	-0.0740561804	0.6713424286	0.660320659	0.000808008	0.7763301639	5.07982444828351e-05	0.4100581842	0.0223844688
18113	Nnmt	-0.2339818795	0.1766035145	-0.5906256338	0.0011713205	0.3281941186	0.0813570848	0.4700879745	0.003480444	0.3163511539	0.0436966073	-0.2038257329	0.1879218793	-0.2913976599	0.078173147	-0.3646010067	0.020994352	-0.1345559352	0.3821239151
18114	Rrp1	0.9220074267	0.0088610267	0.7073417757	0.0410746743	-0.0610884261	0.8654734046	0.2643227813	0.3992970091	-0.2181539247	0.4628989913	-0.2005416081	0.5216829446	0.785602592	0.0186477277	0.6692754124	0.0205370703	0.3811788758	0.1772139521
18119	Nodal	-0.0625195534	0.7106457205	-0.0099695787	0.9527900955	-0.2675670484	0.1460041044	0.0852166602	0.5722180475	-0.0630960991	0.675570066	0.101334225	0.5021457513	0.0369616827	0.8170628372	0.174501316	0.2501164968	-0.1127304628	0.4555771998
18120	Mrpl49	0.3028212151	0.5897200756	0.8844356081	0.1201895626	-0.0574598254	0.924396006	0.1210724474	0.8199570398	0.2833438804	0.5948111249	0.137363359	0.7962518522	0.4877186311	0.4222950924	0.2180934108	0.6974690866	0.1484321258	0.7912355869
18126	Nos2	-1.5110015828	0.0107529116	0.2545090476	0.6550514897	0.1975910941	0.7715137859	-1.5744085594	0.0028750113	-0.9663715046	0.0453939491	-0.3370486	0.5011782959	-1.2613995637	0.0149652969	-0.9506106295	0.0488540175	-0.0024314533	0.9958825359
18128	Notch1	0.0312066526	0.8876942452	0.547092058	0.0165952732	-0.1409042164	0.6031375526	-0.3519347484	0.0801454125	0.3778009473	0.0609860225	0.0800779764	0.6856056467	-0.1750679847	0.4054153207	0.0265215641	0.8932535046	0.1080728759	0.5851120613
18131	Notch3	0.1428116239	0.2582534102	0.1756740127	0.1658450119	-0.1992090594	0.1461700991	0.0033448189	0.9762140715	0.0907770246	0.4200935048	0.1343519123	0.2347523232	0.2275503327	0.060763307	0.2055647785	0.071948312	0.0926379554	0.4106987906
18141	Nup50	0.0057555605	0.9739518482	0.0105850448	0.9521158344	-0.0664263557	0.7273488322	0.0703367123	0.6558646203	0.1158397677	0.4638588835	0.1211799113	0.4436432212	-0.3152950343	0.0644507612	-0.4575039353	0.0085607042	-0.3173036731	0.0490300986
18164	Nptx1	-0.0554024233	0.9049696964	-0.2398544112	0.6057619637	0.3754167634	0.4552429317	-0.5177544875	0.2161353365	0.6100393702	0.1463364057	0.3856408133	0.3550970236	-0.5216551783	0.2395953703	0.3242137961	0.4362556236	0.1866161459	0.6533362312
18176	Nras	0.7622827466	0.006502621	0.4284373217	0.1152720708	-0.0576753983	0.8421723654	0.0770562611	0.7808648224	0.1367953191	0.5691065955	0.1097195393	0.6476847185	0.4710840941	0.0692827428	0.5796796646	0.0192582755	0.1302820728	0.5875749931
18183	Nrg3	0.1294645801	0.8065567305	-0.6041633679	0.166698346	0.5271103753	0.3216513092	0.620801504	0.1135128196	0.3396428772	0.4087476978	0.3864957569	0.3478101436	-0.1888706089	0.6449590091	-0.0376738523	0.9222468494	-1.1673152396	0.006580242
18196	Nsg1	-0.0812975597	0.7485764461	-0.0723235628	0.7755132137	-0.0891764524	0.7448074594	0.1170377945	0.6062605416	0.1668924273	0.4630382914	0.1052509329	0.6429043029	0.544845983	0.0274761686	0.7294768597	0.0022745679	0.8454412034	0.0005012096
18198	Musk	0.3915495976	0.3628774365	-0.5146205539	0.2694924888	1.4462790951	0.008509641	-0.2246502669	0.5581460233	0.5582508209	0.1503845123	0.1602906906	0.6932355768	0.3416245742	0.4905652246	0.4203882204	0.3443172648	-0.1369761417	0.7816545354
18209	Ntn3	0.131769998	0.6153509439	0.4343519797	0.102970589	-0.1868460129	0.5099997853	-0.3355738386	0.1817100308	-0.6485184309	0.0081562316	-0.4078498917	0.1063885445	-0.3612109647	0.2362897953	-0.5512421412	0.0468825347	-0.6067825101	0.0369483206
18214	Ddr2	0.8795079809	0.0304267456	0.5129002235	0.1979460738	0.0748072611	0.859116309	-0.1971213954	0.5698827309	-0.7513784653	0.0516855832	-0.4181046932	0.2048765809	-0.676996134	0.0693463838	-0.5447951055	0.1212369478	-0.5724834078	0.1223324081
18223	Numbl	0.1356359647	0.4425425215	0.1760109743	0.3200905438	0.2863836606	0.1368801506	0.0300992099	0.8484391426	0.1913175464	0.2281386177	0.1670044049	0.2918714427	0.0637961045	0.7026822617	0.0689341009	0.661887145	-0.1400922798	0.3757316939
18231	Nxph1	1.5274294021	5.41140315886432e-05	1.3359465398	0.0003172446	-2.2248326367	2.94301660627645e-07	0.6677890075	0.0345847621	0.743317264	0.0193446904	0.3026001023	0.3287276251	-0.0358647707	0.9126284427	0.0090132967	0.976667792	-0.0297431808	0.9231175365
18232	Nxph2	0.2174229554	0.7592273541	1.4255250147	0.0497218778	0.4919519982	0.5216697252	0.5365109523	0.4268870276	1.5117024644	0.0379759601	-0.0053067494	0.9937046851	-0.0958367877	0.9003941949	0.2073281705	0.7866427742	-0.4469858393	0.542445919
18242	Oat	0.2490516953	0.5635424245	-0.0898235986	0.846763353	0.0439345054	0.9246797952	0.0802141417	0.8521261636	-0.5464897014	0.1857990711	-0.2150766131	0.6176918236	0.0543481563	0.9128713769	0.1886953793	0.6849656214	-0.0851304598	0.8480769545
18261	Ocm	0.3891811504	0.0457002285	0.4209644439	0.0312826223	-0.1537216971	0.4563003466	-0.3446184722	0.047810383	0.0581401967	0.7330403527	0.0619564816	0.716275775	-0.2278120056	0.2112932952	-0.2469335786	0.1518473656	-0.0140005824	0.9344990476
18292	Sebox	0.4408745336	0.0230614569	0.2670562832	0.1610376566	-0.038872025	0.8485833287	-0.1407463519	0.4055361286	-0.0097174819	0.9540283064	-0.1957826133	0.2489485332	0.4495186636	0.0150106371	0.5156993592	0.0035489102	0.3856833136	0.0260635821
18314	Olfr17	0.0079099827	0.9618036316	-0.0412258601	0.8029622744	-0.2177044042	0.2261388125	-0.0633367255	0.6684352983	-0.1385136919	0.350782876	0.0937949678	0.5264130034	0.117642132	0.4541458127	0.1515553642	0.3077492227	-0.0988788622	0.5043493867
18317	Olfr2	0.190983041	0.3918708882	0.3543446265	0.1158377244	-0.2156680293	0.370882942	-0.4671415327	0.0225717841	-0.8045551142	0.0001939106	-0.3571298194	0.0775293193	0.1634243546	0.4631684863	-0.0499245916	0.8127414508	-0.070690123	0.7503704993
18343	Olfr44	0.3873102583	0.0159650942	0.3081832652	0.0524078449	-0.3718703743	0.0310713567	-0.2888730491	0.0424804826	0.0905716658	0.5160560184	0.0617532448	0.6575100952	0.0666029173	0.6520969153	0.27701341	0.0512971297	0.0954042974	0.4940298667
18366	Olfr64	-0.0672863839	0.7098219805	-0.0916159241	0.6126425012	0.4597669515	0.0221730241	-0.2430960171	0.1373589431	-0.401230948	0.0162536672	0.0433035578	0.7888264857	-0.2779018161	0.1099732735	-0.179359774	0.2703369523	-0.1852499376	0.2551303298
18368	Olfr67	0.1381165797	0.2475736549	0.0768874788	0.5176395894	0.2208856701	0.0896539607	0.0962819714	0.366099025	0.1253459947	0.2408135291	0.084808975	0.4254998017	-0.0883559552	0.4336650809	-0.0796400198	0.4540638151	-0.0716028347	0.5006258317
18370	Olfr69///Olfr68	0.3513541455	0.1538051228	0.331758182	0.1775345437	0.134022283	0.363610965	-0.4343566934	0.0510851836	-0.4011886664	0.001797031	-0.1905927404	0.1219653719	0.2303290441	0.346482774	-0.0657688807	0.7758926531	-0.2050114772	0.0968797636
18370	Olfr69///Olfr68	0.0645741786	0.6352191809	-0.0094237827	0.9447374421	0.1594504609	0.5451020017	-0.1732544204	0.1588065129	-0.3445696404	0.1187369598	-0.2149671775	0.3262291542	-0.0949659662	0.4628337046	0.0281445948	0.817011511	0.225316783	0.3569719666
18378	Omp	-0.316017629	0.4101738836	-0.2425935038	0.5265795448	0.0599498378	0.884559389	0.2710924541	0.4294451017	0.4857524614	0.1600509173	-0.5142942235	0.1374218208	0.031749475	0.9337912079	-0.5172740595	0.1583878456	0.5704127447	0.120738717
18387	Oprk1	-0.4748269441	0.0008154223	-0.5375495823	0.0001912523	-0.0888685472	0.5372945573	-0.0414280851	0.7279928754	0.0141834789	0.905161346	0.2407510075	0.0478661593	-0.239997272	0.0622718219	-0.3604670149	0.0038699709	-0.1120051296	0.3490956427
18408	Slc25a15	0.2961872455	0.1030905938	0.2046181398	0.25629182	-0.0963305162	0.6605401395	0.1249511342	0.4364838666	0.2391596573	0.1400194612	0.0240298556	0.8806395982	-0.0551604587	0.7579134696	0.0860426288	0.6126643887	-0.2978140706	0.0845993547
18412	Sqstm1	0.2952746366	0.3439769001	0.039458514	0.8988504977	-0.0675109947	0.8556286114	0.2498596734	0.333635304	0.1078025771	0.6752226069	0.3293236531	0.2043494079	-0.1800394879	0.5100241396	-0.1083409465	0.6736971885	-0.4919929607	0.0607861532
18419	Otog	-0.1936063518	0.2789988888	0.0226968525	0.8983291634	-0.4463519736	0.0239611953	-0.5604012387	0.0009488366	-0.0593615398	0.7088858832	0.1313987354	0.4100367561	-0.4888205262	0.0082577274	-0.5078026949	0.0062268158	-0.0337499665	0.8412733693
18429	Oxt	0.4477579289	0.3647009895	0.3434343333	0.486020568	0.0161774719	0.9756925163	0.4164066649	0.3988926567	0.0311998111	0.9466533846	-0.1287604658	0.7825352646	0.2552480919	0.6041229388	-0.7291256112	0.1231811088	0.1139579817	0.8069911405
18436	P2rx1	0.0624629167	0.6039042883	0.1658942004	0.1720615972	-0.3579305924	0.0080644104	-0.1389535234	0.2003806441	-0.1708834112	0.116999547	0.1125559685	0.2981292224	0.0029145006	0.9796107762	0.0758393121	0.4818336221	-0.1347647437	0.2140394655
18438	P2rx4	-0.0893669281	0.7836924009	-0.4063763866	0.2156618841	-0.4105285245	0.2463580332	0.4676808873	0.1131026416	0.2621275896	0.3699490039	-0.0378118386	0.8966462017	0.2115203919	0.4943234202	0.2508828246	0.3906556712	-0.2905382161	0.3208394906
18441	P2ry1	-0.1151689018	0.4068453422	-0.2266923524	0.1062735254	-0.3155320446	0.0391921844	0.0282127171	0.8196602239	0.1549737061	0.2142638758	0.0442645341	0.7206855798	-0.1459629498	0.2691970501	-0.1166600132	0.3480601497	-0.1252024014	0.3142590493
18451	P4ha1	0.7112777193	0.003420467	0.5651058833	0.0178711901	-0.3229038412	0.2567057286	-0.3923828511	0.0625203982	-0.6757754397	0.0019982351	-0.1050155228	0.6317388864	0.2423613592	0.2964665658	0.1772811127	0.4196344631	-0.0673639426	0.7583176209
18477	Prdx1	0.3171738771	0.0808188119	0.0385446791	0.8291608529	0.36194259	0.0656137084	0.2256500228	0.1623107856	0.2024822752	0.2089322909	0.1156018613	0.4705230965	-0.2388762728	0.163065337	-0.2938169728	0.070901115	0.0798189544	0.6177690301
18479	Pak1	0.4237615681	0.1569380657	0.3353438829	0.2605994887	-0.0176438846	0.9559750202	-0.6775724907	0.030960082	-0.6679734329	0.0148080788	-0.4523417925	0.0927462361	0.0309387277	0.9122436406	0.0300836165	0.9095049929	-0.1469545375	0.5793902061
18481	Pak3	0.1948365043	0.1481667331	0.2478998934	0.0677005303	0.3387171417	0.0222231732	0.0513388417	0.6667823292	0.184482188	0.1263419616	0.0856225992	0.4735072004	-0.0225047918	0.8586300018	0.0893255846	0.4547043423	0.051153161	0.6679129029
18504	Pax2	0.3770784053	0.0663721598	0.4640302464	0.0375381102	0.0334014363	0.8779661654	-0.2220760996	0.2215991055	-0.2884092348	0.1145407227	-0.1973670171	0.2764783167	0.1450335292	0.4492033679	0.0744848444	0.6795004352	-0.0759464457	0.6911989667
18506	Pax4	0.3064592759	0.2165259888	0.1803635591	0.4644330219	-0.132267908	0.6188179047	-0.6326871692	0.0059241403	0.1616591539	0.4635060586	0.2894014622	0.1924156053	-0.0985563869	0.6886433368	-0.1316780846	0.5729203438	-0.2112029803	0.3921000344
18509	Pax7	-0.4772449363	0.075896747	-0.0948575515	0.7193943651	-0.3604687994	0.210164372	-0.1593948672	0.5005350613	0.2238089834	0.3734306197	0.1728692788	0.4652389199	-0.2312307751	0.3828703598	-0.0203385976	0.9352307631	-0.1365007915	0.6053975925
18514	Pbx1	-0.43048858	0.0391257924	-0.7817630228	0.0003596815	0.5403606296	0.0173928189	0.543055482	0.0044225437	0.54148997	0.0045279754	-0.0378012699	0.8357207719	-0.4725005468	0.0178553511	-0.6719047904	0.000569454	-0.3182177334	0.0858926821
18515	Pbx2	0.1719760633	0.5374984457	0.2265981014	0.4173127336	-0.1413979243	0.6384929246	-0.2690138666	0.3111275095	0.1319433425	0.617713635	-0.1008487571	0.7026766831	-0.4271703621	0.1299410758	-0.2157126686	0.4397940041	-0.145097122	0.5832259016
18521	Pcbp2	0.2995771435	0.35927974	0.3531081356	0.2808508897	-0.88048429	0.0155960016	-0.0023207114	0.9939958867	0.0072046177	0.9813618855	0.575499982	0.0531115277	0.2637156026	0.3945849349	0.4492080769	0.1503766691	0.2270096766	0.4631435171
18530	Pcdh8	0.3167447946	0.4376925239	0.2786950084	0.4942954011	0.5116127658	0.4279617873	0.2912667532	0.4250322937	0.3294541728	0.3951661035	-0.0500190773	0.8967927533	-0.5671945785	0.2584818769	-0.9155397956	0.0219882996	-0.9507833959	0.0238782231
18538	Pcna	0.1326522547	0.6837871005	0.254493898	0.4357470156	-0.073530754	0.834313137	0.4319755499	0.1427074255	0.6658888859	0.0262484514	0.6980703595	0.0201486716	0.2759038908	0.3983409894	0.285388668	0.3824616083	0.1014050524	0.7426521086
18548	Pcsk1	-0.345313667	0.1716208527	-0.4780635644	0.0607824892	0.3612088072	0.1852665242	0.6345123835	0.0064971473	0.2774852634	0.2184721903	-0.046369988	0.835743313	-0.3048210864	0.2027103951	-0.6628995744	0.0046078158	-0.1719714996	0.4433020282
18554	Pcsk7	-0.1852888696	0.1448236184	-0.1454972203	0.2501005013	0.0480683756	0.7232341322	0.5696208895	6.51254090647219e-06	0.443024517	0.0002574888	0.070362122	0.5319145812	0.0855349099	0.473989924	-0.07460947	0.507561185	0.117168594	0.2997668993
18557	Cdk18	0.4783688042	0.0900829371	0.4234497243	0.1319962101	0.5070067047	0.2157440418	-0.0049574724	0.982758838	-0.0618805224	0.7874526174	-0.0050878597	0.9823054516	0.2395549974	0.3277932869	0.2731396613	0.2653983559	0.059507639	0.8068462962
18559	Pctp	-0.1641799753	0.344858541	-0.2864649425	0.1027799631	0.1004122639	0.591463941	-0.1536710287	0.351243326	0.0415249279	0.7884163659	0.1745266532	0.2625723233	-0.28176291	0.0910631403	-0.3049221237	0.0536358224	-0.1245293654	0.4224440419
18567	Pdcd2	-0.4611645296	0.1651342289	-0.6564303455	0.0507238632	-0.4546879702	0.2043168625	0.4561414804	0.1257272221	0.492529725	0.0990140792	0.1882664596	0.5227018079	-0.6384111188	0.0570766431	0.1799021005	0.5845500024	0.1647759486	0.5975756377
18569	Pdcd4	-1.4554711395	0.03550026	-2.1332053247	0.000471075	-2.703031933	0.0002378572	0.69539391	0.1411604719	0.5264211817	0.2624939031	0.6355568272	0.2031730739	-0.3304814103	0.5049233513	-0.5899305733	0.2101535543	-0.4953497945	0.3193157337
18570	Pdcd6	-0.0736269073	0.8048778582	-0.5577587622	0.0885111925	-0.3429449203	0.2897890156	0.8109875204	0.0038201684	0.0899868793	0.7357677397	0.3383699611	0.235137841	-0.0873862467	0.76935928	0.300188837	0.2913626714	0.0677771616	0.810530873
18582	Pde6d	0.3076183688	0.0615433937	0.3907277823	0.0188897515	-0.2184043692	0.2140640336	-0.2209477502	0.1306371908	-0.3435715879	0.0208709469	-0.1390378221	0.3377967418	-0.1395951002	0.3639320998	0.0110146978	0.9391618027	-0.1833190623	0.207995943
18596	Pdgfrb	0.2846356644	0.1474191434	-0.0040770029	0.9832490617	-0.4263638833	0.0467893065	-0.0559362523	0.7475466394	-0.0008287977	0.9961925612	0.0440171612	0.8000014633	0.3962815757	0.0358360555	0.5438583074	0.0029018879	-0.1056490267	0.5438227887
18598	Pdha2	-0.8773237637	0.0677398132	-1.036332935	0.0708702598	0.5122078755	0.3637634803	0.2068309787	0.6162856124	0.7296545968	0.0829252198	0.1972248557	0.6327049989	-0.3061290611	0.4823617398	-1.8352734297	0.0003557927	-0.2606060879	0.5494347292
18600	Padi2	-0.0778707604	0.881293724	0.3062864161	0.5577426714	-0.3635138052	0.5153862773	1.2481417179	0.0089878565	-0.0013287034	0.9976847827	0.8067045479	0.0837048317	0.0512608162	0.9108813613	0.0253071462	0.9532605026	0.2913746179	0.5009566003
18604	Pdk2	-0.2049370322	0.4551100008	-0.3710923342	0.1793787682	0.0513602219	0.8619919914	0.086661457	0.7385268023	-0.2446768006	0.3199762378	-0.4545162742	0.0684166413	-0.1941596107	0.4789828755	-0.6585723119	0.0142760164	0.1710403193	0.510764882
18612	Etv4	-0.5398911873	0.1101733026	-0.8308438979	0.0158560643	0.4732935615	0.1926198579	0.4175976851	0.1656173448	0.5699511089	0.060798841	-0.0726313669	0.8074477499	-0.6509849788	0.0634835034	-0.5754474543	0.0584481613	-0.207774511	0.4867316208
18616	Peg3	0.1975962467	0.4137111147	0.2408697686	0.3568025717	-0.4331435061	0.1469471165	-0.277294593	0.2022717327	-0.3374795629	0.144611103	0.1235468175	0.5669467013	0.1793742237	0.4339344018	0.2835721209	0.1924380204	0.0608164336	0.7777438093
18631	Pex11a	0.119048844	0.7993105535	-0.49728783	0.2911268983	0.3153041932	0.5337680646	-0.2266843521	0.5888222641	-0.4058589002	0.3629549196	0.3808869271	0.3651923396	0.1700911336	0.7019036382	0.4595483357	0.2756152888	0.0848476013	0.839436262
18632	Pex11b	-0.1558421004	0.3238108241	-0.0388897307	0.8045418609	-0.2570051855	0.1347066154	-0.3084002061	0.0324230644	0.237330766	0.0962895749	0.1077759859	0.4445430405	-0.5611106633	0.0004480143	-0.4751197345	0.0014157144	0.0418189139	0.7661013144
18640	Pfkfb2	0.2430017364	0.106802494	0.2919131764	0.0541914925	-0.2310517746	0.1543739914	0.0529250022	0.6905439481	-0.1161041769	0.3840533098	0.0403730474	0.7612728635	0.2629192033	0.0669983712	0.1293270592	0.3327406234	0.1568371516	0.2412804357
18642	Pfkm	-0.1163283876	0.5147818462	-0.157023244	0.4162521412	0.2659676798	0.1715476451	0.1615715535	0.3134270646	0.2754007708	0.0892351617	-0.0920159114	0.5643481081	0.1114706324	0.5105360512	-0.1897604009	0.2374832892	0.1623625513	0.3392109683
18648	Pgam1	-0.4219831313	0.1033589014	-0.6794144511	0.0104407211	0.0296358837	0.9143153954	0.4298256911	0.0972447114	0.4565432902	0.0644438502	0.1092457881	0.6686175918	0.0423336798	0.8610884105	-0.197192397	0.3893441759	0.1383283827	0.545044028
18655	Pgk1	-1.6027420131	0.0015258323	-0.0114290944	0.9780341023	-0.4804261753	0.2514652555	0.1231104934	0.7204624373	-0.1557740759	0.6949573931	0.0159232298	0.965163559	0.127527717	0.7587606883	0.0452593984	0.9092019258	-0.6528973344	0.121855713
18673	Phb	-0.0420911606	0.8815155759	0.2122884356	0.4536699918	-0.2866694379	0.3497680915	0.0201286072	0.9401032973	-0.3364229967	0.1874066271	0.2747726882	0.3079666572	0.8975937969	0.0034698969	0.5921802294	0.0230365469	0.3348897122	0.1893839159
18674	Slc25a3	0.3802099218	0.3827472892	0.1481532956	0.7327554501	-0.2937250274	0.5808723295	-0.0869377725	0.8226675475	-0.1854035508	0.6525412971	0.0196549356	0.9595782098	0.1227928314	0.7839660815	0.7694290327	0.0668768508	-0.1432715661	0.712021299
18675	Phex	-0.5446396863	0.0272692229	-1.1478022939	1.71773537981888e-05	0.3675204304	0.1609086972	0.6028314592	0.0070389775	0.639545513	0.0044342233	-0.1063047476	0.6209764372	0.2887931734	0.2086933341	-0.5099741103	0.0211474422	0.4439092681	0.0433054904
18685	Phtf1	0.1964248221	0.1120002281	0.2546994131	0.0411763267	0.1062078929	0.4213936732	-0.1130916071	0.3023305865	-0.1841126662	0.0962673035	0.2413396657	0.0309990777	0.145310301	0.2126889753	0.0719793861	0.5100237912	-0.0396389605	0.7162968427
18700	Piga	-0.0585497659	0.7486970725	0.0233339057	0.8983594604	0.0036285687	0.9853264441	-0.363894986	0.0300666641	-0.2143702897	0.1936697535	-0.0430872447	0.7920653573	-0.4599370448	0.0105195329	-0.0007903258	0.9961402591	-0.0383257497	0.8145849503
18703	Pigr	0.0598506025	0.7462781013	0.1337757794	0.4705943949	-0.4773881432	0.0203733341	-0.1609789882	0.3328191936	0.0317742074	0.8476498499	0.0443065851	0.7888217008	-0.1257576926	0.474570419	-0.1577585216	0.3424823712	-0.0618216124	0.7087159943
18719	Pip5k1b	0.2144149071	0.5499852935	0.1694279465	0.6363864876	0.1713125543	0.658031068	0.3268962428	0.3102722671	0.3619592669	0.2897434153	0.268321961	0.4310976383	0.4235742867	0.2165422853	-0.1644889156	0.6978879071	0.3958832189	0.2205254845
18727	Pira4///Pira1	0.0093439315	0.9758774401	-0.1353106787	0.6618281187	0.2804812777	0.4026462649	-0.0675926686	0.8068669277	-0.7663337029	0.0078345222	0.1413708988	0.6300676303	-0.2126867044	0.4694568346	-0.2974423446	0.3131173968	0.3782963644	0.1757073163
18729	Pira6///Pira4///Pira1	0.3293391734	0.1085415078	0.2829273927	0.1664326964	-0.0043887115	0.9839745791	-0.3573019682	0.0531371476	-0.5660127502	0.0029263995	0.0716248842	0.6924540219	-0.4103462114	0.0369056143	-0.2531618688	0.1662623778	-0.2730163875	0.3554822993
18729	Pira6///Pira4///Pira1	0.2836917955	0.362344415	-0.0884785651	0.7753827863	0.0045949787	0.9890486239	0.4834795183	0.0864794939	0.3888117589	0.1654808834	-0.0998040857	0.7190296336	-0.2380598976	0.4781800545	-0.0693174174	0.8136673956	-0.133658877	0.4614246525
18739	Pitpnm1	0.4573190065	0.1540950378	0.3888625962	0.2240550505	0.0990607012	0.7702179624	-0.2095342974	0.4265707465	-0.3026757405	0.2526416191	-0.0173560819	0.9503039228	-0.001703428	0.9951192977	0.7924604388	0.0040540143	-0.3537302696	0.1824521645
18744	Pja1	0.2083465934	0.339334204	-0.0572892211	0.7917347819	-0.4789204865	0.0438192003	-0.5198875828	0.005710474	-0.6559039739	0.0006666573	-0.095359585	0.5960308736	0.0645023579	0.7661965219	0.3376411127	0.1087888191	-0.1364080112	0.5116494264
18747	Prkaca	0.2625098997	0.5279868675	0.4551811532	0.2762754938	0.7073656436	0.1165137727	-0.4377048495	0.2339334527	-0.0504327951	0.8899321439	-0.0101819698	0.9763577866	0.4611422702	0.270016709	0.1721831433	0.6543372175	-0.0019081499	0.9958217107
18751	Prkcb	-0.4892949362	0.0199923259	-0.625220756	0.003496803	-0.0253409817	0.9084488393	0.5867358636	0.0022856035	1.0360106964	8.26766215370203e-07	0.4366612276	0.0202547037	0.8332186346	8.17465580406082e-05	0.8063454368	5.66166984809883e-05	0.2222281098	0.2270392038
18753	Prkcd	0.0282318991	0.8351384086	0.08145868	0.5488872688	0.1741507393	0.2381478258	0.018503301	0.8787792273	0.0332055567	0.7843733346	-0.0518222153	0.6695423617	0.2435343527	0.0633465478	0.2351726039	0.0574537991	0.0835066196	0.4923345556
18755	Prkch	0.0278529149	0.957993034	-0.1218311872	0.8178399128	0.5516229969	0.3368115278	0.6933541232	0.1477088784	1.0073535529	0.0379552914	0.85130927	0.077309881	0.2653174601	0.6275085276	-0.3950308091	0.4707626591	-0.0711390932	0.8804557612
18761	Prkcq	0.4121729935	0.0507754988	0.1565152328	0.4500059941	-0.0611063973	0.7842362649	-0.0853692755	0.6443828278	0.1850475649	0.3191625745	-0.2372532847	0.2031093014	0.119553195	0.5425501399	0.2135974844	0.2510572507	0.0921907894	0.6182272314
18769	Pkig	-0.1017742367	0.77288539	-0.0069428197	0.9842851164	-0.0324879918	0.9319999252	-0.1270480362	0.6872282097	0.0469969209	0.8815133942	0.0867023707	0.7833966889	-0.081996184	0.8063397407	-0.0525926588	0.8675331632	-0.5378647445	0.0930914701
18777	Lypla1	1.249295317	0.0071531742	0.9635095742	0.0346347258	0.9030725777	0.2020699447	0.5664070824	0.1582251327	-0.211132566	0.5948461047	-0.0871459167	0.8259914896	-0.0688600933	0.8764847495	0.2631771686	0.5533299363	-0.4936664432	0.3054031366
18779	Pla2r1	-0.2518064701	0.2182625342	-0.0040131037	0.9842060656	0.4615754294	0.0378478283	-0.3707556304	0.0316064133	-0.0072514205	0.9655450976	0.1313092054	0.4357213562	-0.0550878021	0.7692032881	-0.2559622752	0.1553725932	0.0367064378	0.8366942669
18783	Pla2g4a	0.0211871626	0.9324698007	-0.1680815061	0.502561339	-0.5351086665	0.0527150646	-0.467058131	0.0416468475	-0.3106426657	0.2328460803	-0.084702476	0.7051000242	0.2364463364	0.3467696421	-0.2737596284	0.2521032172	0.0654351974	0.7827192957
18792	Plau	0.059764125	0.7898449703	0.1371769209	0.541400204	0.0846675306	0.7267449549	0.0511590115	0.798665267	-0.058856539	0.7692013308	0.0438050487	0.8270943159	0.2255802403	0.2917349157	0.4017451356	0.0498778174	0.2710155727	0.1808041312
18795	Plcb1	0.0229219318	0.9525189779	0.0217152572	0.9550156828	-0.1923454917	0.6836133708	0.2576589114	0.4818737725	0.404833179	0.2713242557	0.1110427298	0.7611948468	-0.0079223383	0.9840997647	-0.5490834462	0.1382183786	0.2956874392	0.3926901072
18799	Plcd1	0.1088107137	0.3695911092	0.0753582411	0.533318857	0.2443729312	0.0662175251	-0.3383431475	0.0048551662	-0.5522349316	1.69588725942681e-05	-0.079281129	0.5122565509	-0.4773875745	0.0003899103	-0.6193869224	8.28111995887516e-07	-0.3302015293	0.0036610355
18805	Pld1	0.2031487955	0.2821815691	-0.0091140248	0.9612699809	-0.0695876548	0.7315666101	0.362202549	0.0353251642	0.1139441939	0.498384239	0.2714802976	0.1108559965	0.0122567704	0.9451146727	-0.0040376304	0.9808110077	0.1089852805	0.5171726834
18806	Pld2	0.0603043843	0.6731136202	0.1120419325	0.4343935489	0.0627549611	0.6843838546	0.065637187	0.6706961081	0.143441805	0.2929308943	0.1117849957	0.4111727014	0.0645222899	0.6759569477	0.5188006422	0.0004085049	0.3109210231	0.0261013193
18817	Plk1	-0.611394077	0.3450522408	-0.7163937532	0.2696543732	-0.0723032768	0.916298882	0.5722690016	0.3146962948	0.896381588	0.1384007547	0.8655100617	0.1520876868	-0.4294812241	0.5569303573	-0.5444742963	0.4571178531	-0.2999963623	0.6812099436
18822	Plod1	-0.4762912554	0.0481621265	-1.2819387855	2.19683294498137e-06	0.2451972932	0.3376256216	0.6518241025	0.0033119903	0.5683490077	0.0095599393	-0.2376226578	0.2627479312	-0.8387526049	0.0018685495	-1.2934299642	7.15570250048771e-06	-0.4027810341	0.1029945492
18826	Lcp1	0.1357575257	0.4631019811	0.2319489859	0.2125638489	0.350017665	0.2317273145	0.2528638512	0.130256793	-0.3604894423	0.1620605965	-0.0760601094	0.6451903046	-1.1999740202	2.37179355817831e-05	-1.3520699886	1.12468309578642e-06	-0.3093607427	0.2023111898
18826	Lcp1	-0.0485450307	0.8566607861	-0.2794057474	0.3382976557	0.0887469139	0.6563728384	-0.3477977519	0.1527501343	0.0652600488	0.692698578	-0.035170664	0.8836696055	-0.229956246	0.1929899621	-0.045487157	0.7828706573	-0.1230666992	0.4571141329
18828	Plscr2	0.1185951448	0.4878845666	0.09121493	0.5932648433	-0.2676944461	0.1507653823	0.0135138786	0.9293935479	-0.224862741	0.145106419	-0.131297435	0.391221317	-0.2293080268	0.1608459143	-0.5892454589	0.0003308759	-0.6923493482	3.81858285205228e-05
18843	Bpifa1	0.3870253994	0.2440829081	0.4371607671	0.1892144002	0.3961121217	0.2693162479	0.5619663495	0.0776435245	0.6002978344	0.0466711302	0.183222018	0.5352199669	0.9884549724	0.0055286537	0.6698101494	0.0272728284	-0.0328346687	0.911330678
18854	Pml	0.0106454971	0.9489159454	0.1312592592	0.4311336278	-0.2073333453	0.2514605418	0.0047960212	0.9742554932	-0.0305461907	0.8371872864	-0.1497706017	0.3162713218	0.3499246562	0.0305763286	0.5807649542	0.0002884893	0.2143752669	0.1538162722
18938	Ppp1r14b	0.174275124	0.370246257	0.3331790693	0.0904042945	0.049991662	0.8111428564	0.1595311718	0.3592332216	0.1808794271	0.2992058686	0.2041563528	0.2420704039	0.2803996803	0.1317328483	0.3827765487	0.0312944542	0.0801184519	0.644040727
18948	Pnmt	0.1598252651	0.1775698636	0.0022340601	0.9848100759	-0.0002633002	0.9983424549	-0.0202162634	0.8472869593	0.0962288867	0.3614432032	-0.1882538702	0.077947938	0.1052681956	0.3466725526	0.162201221	0.1271447496	0.1925166613	0.0716652718
18951	Sept5///Gp1bb	0.0502849787	0.8587418732	0.4052427723	0.156610894	-0.0128197635	0.9661391328	-0.6519311196	0.0077231832	-0.558206121	0.0290245569	0.0210732939	0.9323084748	0.4818925415	0.0710144325	0.2893955707	0.2720378806	0.2389274375	0.3382835394
18985	Pou2af1	0.0341624276	0.8821501493	-0.2854726604	0.1346166514	-0.2653511799	0.1963002298	-0.6255722919	0.0005717208	-0.2131701053	0.2364161599	0.362647823	0.0360794318	0.5382986836	0.0042004832	0.6314940134	0.0009674415	0.3873697275	0.0348351443
18999	Pou5f1	-0.5733088423	0.0062851241	-0.7308702355	0.0006867153	0.3225605416	0.1412320556	0.6857903913	0.0007725391	0.0922637347	0.6700591373	-0.165911925	0.3848004484	-0.5011656077	0.0157941243	-0.7894501344	0.0001479783	-0.184836018	0.3334718571
19009	Pou6f1	0.1663143137	0.6437216502	0.3120564347	0.386924847	-0.8024315008	0.0432294097	0.0485879293	0.8797965783	-0.0624568036	0.8458806993	-0.1142414993	0.7223161146	0.147744442	0.6648762452	0.1598837219	0.6191839819	0.0644694242	0.8409817398
19011	Endou	-0.0033805172	0.9827879882	-0.0795003745	0.6124381295	0.0026641874	0.9874409681	0.0647194266	0.663643747	0.1740327432	0.2184050969	0.1289986831	0.3875426937	-0.1479148119	0.3224926026	-0.2414258221	0.0902949712	-0.1976940512	0.1631396902
19015	Ppard	0.1968142709	0.5824157532	-0.2211972452	0.5367722611	-0.8757125778	0.0258835167	0.0412523972	0.889131345	-0.1352993722	0.647871103	-0.1212967892	0.6821364562	0.31955475	0.3113588781	0.2692943734	0.3650054958	0.5191903132	0.0845259554
19018	Scand1	0.2894433028	0.3393027334	-0.207242612	0.5209020142	-0.5488637542	0.0938802059	-0.1068827568	0.6686344801	-0.2750793749	0.2736295305	-0.1139128041	0.6483137262	0.1593776351	0.5683623905	0.2779798161	0.296570865	0.183573715	0.5114092163
19044	Ppox	-0.2101398475	0.1897484815	-0.2032961804	0.2043028927	-0.1844037318	0.2851534233	0.0037232987	0.9790758328	0.2834502959	0.0506616309	0.2288791044	0.1119205389	-0.3489727783	0.0242817774	-0.4546792478	0.0023700604	-0.1520378908	0.2872234299
19047	Ppp1cc	0.1951803077	0.0720138167	0.2040813204	0.0604010159	0.0348583962	0.7618836349	0.1897207273	0.0513378759	0.1385633629	0.1504908772	0.0555594717	0.5603108899	0.0374276791	0.7252841461	0.0527701979	0.6018360782	-0.0089197444	0.9332125055
19052	Ppp2ca	0.3760758197	0.2381021309	0.5118367051	0.1108740978	-0.0455250389	0.8939268228	0.1682574455	0.6067615392	-0.0442277514	0.892218445	-0.0588306056	0.8569799814	-0.1589788992	0.6154597533	0.0502599415	0.8668954669	-0.4402210152	0.168541617
19053	Ppp2cb	0.0383386128	0.8597800565	0.0752533386	0.7289101871	0.1595655682	0.497096319	0.4012866892	0.0433046269	0.5374907774	0.0077932825	0.5015693638	0.0125883809	0.2859679217	0.1692214778	-0.0251466836	0.8969175855	0.1678194324	0.3891726918
19065	Npy4r	0.2068989615	0.1140196799	0.0998766864	0.4406589877	0.0919572882	0.510620905	0.0373527037	0.7464709889	0.0457311735	0.6923272354	-0.0761259795	0.5107418571	-0.0008891955	0.9942066391	0.0985529244	0.3952916169	-0.1142729294	0.3249700402
19070	Mob4	-0.2697601814	0.1186302809	-0.0677906512	0.6912206831	-0.0390498375	0.8321368932	-0.4260255181	0.0073169531	-0.3767731526	0.0167569911	-0.1599684439	0.2971822868	-0.1537297688	0.3443264291	-0.0932186897	0.541910653	-0.0150359596	0.9214727982
19090	Prkdc	-0.5017948977	0.004633564	-1.0390473728	1.71344741833707e-07	0.4337965096	0.0213543657	0.4395930935	0.0054689536	0.5193869627	0.0012326695	0.0738247208	0.626472547	-0.0408102951	0.7995512286	-0.2677628974	0.082224561	0.1363854461	0.3700942924
19091	Prkg1	0.4639093345	0.2714484734	0.3855989014	0.3960095512	0.3651505482	0.4213308281	0.1252672251	0.7526591647	-0.2985329429	0.4272079464	0.3153587201	0.4290253665	-0.376018506	0.3464460225	-0.1687989033	0.6526468355	-0.4651562229	0.2184768918
19092	Prkg2	0.0091977481	0.9768792677	-0.0939375849	0.7841529422	-0.0463205313	0.8925231406	-0.0767621726	0.786927037	-0.2735193287	0.3379778246	0.1185166299	0.676623012	-0.0475864944	0.8895749798	-0.0757737656	0.8171957234	0.1942496282	0.5715875489
19099	Mapk8ip1	0.2818467603	0.4674070355	0.30411679	0.4331985509	0.4226985233	0.3094039977	-0.107968509	0.7361216811	0.1139375086	0.7221420244	0.2745051829	0.3932617857	0.287966871	0.4375488178	0.2413220095	0.4525089178	0.1953210331	0.5427059303
19111	Prl6a1	-0.2908025909	0.2276000254	-0.3941559608	0.1043087725	0.38440707	0.1413870558	1.0488321308	1.18473774845856e-05	0.9379467891	6.47258265067658e-05	0.4154938709	0.056974423	-0.495995033	0.0426556242	-0.8395015276	0.0005525055	-0.3819532697	0.0972637767
19113	Prl7a1	0.4343115669	0.0900267258	0.476623831	0.0636870564	-0.0896172102	0.7421320578	-0.3698261468	0.1060148532	0.2909170864	0.2274811462	0.3979078297	0.0827197029	-0.312877236	0.1948688582	0.5601499306	0.0687782329	0.2033226986	0.5015561926
19113	Prl7a1	0.2854160772	0.4351187101	0.3957921509	0.3125459568	0.1415703402	0.7452832283	-0.1503928577	0.6186950143	-0.2171332361	0.4731146789	-0.5008723684	0.1023377867	0.3103540875	0.3348091205	-0.0684382483	0.7615331397	0.0510006903	0.8210462811
19132	Prph	0.3044841164	0.0049106377	0.373629861	0.000719422	-0.0491163554	0.6607848436	-0.253274746	0.0085179666	-0.3503353613	0.0004231857	-0.0563959095	0.5432675869	-0.1935021644	0.0536167322	-0.0728610217	0.4328775913	-0.0586679026	0.5272158062
19134	Prpf4b	0.105615583	0.352651175	0.1324731826	0.2449761934	-0.1056616157	0.3889775036	0.1441295598	0.1587686142	0.0317378436	0.7538166915	0.0247655825	0.8066358517	-0.0208101083	0.8462112338	0.0065447335	0.9484094019	-0.0419541598	0.6785873779
19139	Prps1	0.50549712	0.0903101585	0.3311664723	0.2628223469	0.1807805142	0.5694478268	-0.2211953573	0.401600839	0.1584130076	0.547278664	0.3087896899	0.2433632364	0.1826796063	0.5130039922	0.0716435522	0.7851409326	0.0451022742	0.8636962426
19153	Prx	-0.3341066725	0.0398081604	-0.4893918974	0.0033184596	-0.1604306935	0.3516851967	0.1433597712	0.3152745593	0.0295663329	0.8350514839	0.1619485166	0.2573461806	0.4751602452	0.0027061879	0.4238088729	0.0043540987	0.205505518	0.1523804404
19166	Psma2	0.2367397963	0.0641950074	0.3161046335	0.0148662971	0.1544343145	0.257771943	-0.2625523412	0.0230901065	-0.3772809396	0.001512745	-0.0786244251	0.484598781	-0.0092750288	0.9378630448	0.1364707116	0.2276433797	-0.0302479532	0.7993817828
19171	Psmb10	0.6855403509	0.1418799438	0.6216893287	0.181817325	0.8663187934	0.0872411242	-0.3755813396	0.3642454826	0.0807074776	0.8446636029	0.0203190424	0.9606489735	-0.9435279964	0.0815686548	-0.8902160244	0.0996382812	0.4768932239	0.3188377455
19172	Psmb4	-0.2631447731	0.3840730449	-0.0340561813	0.9099192233	0.091520526	0.7784161862	0.1229053745	0.6483987499	-0.111001455	0.6804014566	1.0338058648	0.0003707781	-0.0721244347	0.8106488836	0.022098787	0.9383071346	0.0424300667	0.8878868276
19173	Psmb5	-0.0616784036	0.6405458496	-0.2779259965	0.0398753466	0.0464485871	0.7446008222	0.3211207996	0.0133341362	0.1921698612	0.1086648172	-0.0665378669	0.5735328719	-0.4382261686	0.0017259179	-0.3588357976	0.0060956179	-0.186215242	0.1417423097
19175	Psmb6	0.5016150241	0.0262082268	0.2741808945	0.2152475748	-0.549574313	0.0242451684	-0.4016020008	0.0454130439	-0.0100804513	0.9590157351	0.0848527152	0.6836494426	0.1801439781	0.3885456941	0.4918732514	0.0153487784	0.0704216035	0.7197882436
19177	Psmb7	-0.2205834881	0.134762792	-0.1968126647	0.1809725048	-0.487389583	0.0031871031	-0.0723666514	0.579218829	-0.1989181235	0.1316637142	-0.2487034145	0.0612253505	0.2529910585	0.0721528668	-0.1130247918	0.3876107618	-0.4871013104	0.0004858265
19182	Psmc3	-0.0739225022	0.5954887881	-0.1087569671	0.4355945159	0.1853835414	0.220849823	0.5512906262	5.40221404851548e-05	0.5163538573	0.0001334988	0.0828651172	0.5061950488	-0.0711835754	0.5899500093	-0.3023768935	0.0184288954	-0.0995707658	0.4249143077
19192	Psme3	0.051448714	0.765609225	-0.1169882102	0.4987213841	0.1614065552	0.3882803827	0.1794430041	0.2483061571	0.2100115179	0.1778231585	0.0593618153	0.7006444821	-0.0061366331	0.9700827278	-0.5652360662	0.000610819	0.1696216067	0.2747707307
19193	Pipox	-0.0841978798	0.7864830466	-0.4839421648	0.1248583267	0.1583084572	0.6375777712	0.2622747339	0.3479328144	0.2398287951	0.390311993	-0.0752904852	0.7984420673	-0.3336171018	0.322989016	0.0301590485	0.9283736479	-0.2476959289	0.402722163
19205	Ptbp1	0.2028548647	0.5133577785	0.3306638207	0.2885643137	-0.047428838	0.8872333973	-0.5293864046	0.060886602	-0.1962190145	0.4798286835	-0.27952944	0.3155129219	0.281613671	0.3400911666	-0.3011078406	0.2800353995	0.2828962955	0.309784751
19207	Ptch2	0.66760947	0.2296261072	-0.2302726355	0.6520622763	0.1799506685	0.8234898917	0.0618375822	0.8921955541	-0.5848368016	0.2042342271	0.0805178983	0.85993736	0.0991413558	0.8376910234	-0.6781613903	0.1422716264	0.1700007251	0.7096582093
19214	Ptgdr	0.3699158689	0.0621767732	0.2179809563	0.2657358142	-0.0415977151	0.8430833718	0.0579564331	0.7391917831	-0.0392604667	0.8215106342	0.2919521952	0.0984033167	0.0580856729	0.7530389991	-0.1574022166	0.3677743818	0.104015432	0.5507159674
19215	Ptgds	-0.1061546346	0.8079430426	0.0849810455	0.8351890031	-0.1514175174	0.7565205406	0.0816251499	0.8093207045	0.1853763696	0.5842241235	0.0221801456	0.9477037205	0.2620394065	0.4663957281	0.3094322584	0.3625363545	-0.7793125354	0.0253415558
19217	Ptger2	0.4177000426	0.0307506435	0.1616028778	0.3925814236	0.4417265364	0.0342315702	0.0832158155	0.6216018948	0.2452281367	0.1500409853	0.0815046065	0.62876998	-0.0135367249	0.94266189	0.0453741898	0.7994786703	-0.0856836996	0.6317692285
19221	Ptgfrn	0.358628936	0.3237362224	0.2026343528	0.5757295253	0.0993874039	0.7991263102	-0.2616142109	0.4200770434	0.615384079	0.0619507006	0.643465814	0.0513678354	0.388797909	0.2601878497	0.4250145002	0.1928350292	0.3573115938	0.2722869825
19245	Ptp4a3	0.0155443717	0.971847219	0.1617858636	0.7136461005	0.3155040224	0.5085445519	-0.2738287238	0.5657747778	0.0249303563	0.9524247907	0.0651636633	0.8823930121	-1.5220609843	0.0106648392	-1.3962225999	0.0132786012	-1.7093208571	0.0029648029
19248	Ptpn12	0.3089357382	0.4937129286	0.6385181876	0.131134315	0.5765150325	0.2624874294	0.1262655519	0.7349147213	-0.6278814389	0.1180009398	-2.7993824328	1.57821843608008e-08	0.3099601445	0.4727054646	0.3674922083	0.3551457229	-0.4681042307	0.2405038014
19252	Dusp1	-0.1133763246	0.539974323	0.0254251182	0.8904710169	-0.2754033561	0.171691439	-0.267776218	0.1098971954	-0.5000598648	0.0038676671	0.0942060072	0.5690193488	0.2056379285	0.2438611312	0.3096493633	0.0657655249	0.1172102793	0.479029944
19255	Ptpn2	-0.3177353067	0.1843639133	-0.3113469568	0.193160482	-1.0660024813	0.0001382825	-0.2866248102	0.1807118081	-0.2657600955	0.2138792276	-0.069956469	0.741387558	0.2938230111	0.1954133772	0.2667703162	0.2389680175	0.6239125721	0.0139101518
19256	Ptpn20	0.0330324488	0.883512708	-0.1450893503	0.5207743179	-0.2555215555	0.2969121932	-0.2069376278	0.3075384115	-0.0556720155	0.7825481692	-0.1703854532	0.3999402644	0.667056534	0.0030002674	0.8589088177	9.47095315887856e-05	0.6421628082	0.0024938791
19259	Ptpn5	0.4120435521	0.1606224828	0.581446031	0.0502164471	0.5930485674	0.0638239158	-0.8474107662	0.0020418421	-0.4398495627	0.0956178243	-0.502932224	0.0579211623	-0.3783755471	0.1967534952	0.0959497301	0.7277244597	-0.551238391	0.0627729872
19261	Sirpa	0.3904470759	0.2718727523	1.3550817327	0.0003570333	0.5389594189	0.1620210602	-0.4181194249	0.1896089234	-1.1512299645	0.0006433214	0.3860278278	0.225223195	-0.138094134	0.6802998255	-0.216980733	0.4930288278	-0.0287618921	0.9274125892
19262	Ptpra	-0.7604493605	0.0052796144	-1.4170586638	2.2596387000881e-06	0.3482387316	0.218782546	0.9939478473	0.0004028841	0.9827353992	0.0002468325	0.0678517539	0.8089149607	-0.9143427479	0.0005711137	-1.7794016969	1.62188670286952e-09	-0.3427395331	0.1453454297
19277	Ptpro	0.266966596	0.1789005838	0.2275957305	0.2868701167	-0.3121891769	0.1463057252	0.2108946695	0.2341134927	0.0479335629	0.7852267802	0.2566805937	0.1491258261	0.0841923081	0.6519962955	-0.3983226375	0.0275848923	0.184137902	0.2979444295
19279	Ptprr	0.028472649	0.8829627038	0.1882926205	0.3327565493	-1.1308500595	2.0395676064454e-06	0.0026566221	0.9877458718	-0.407890427	0.0220436146	-0.5045674266	0.0052483457	-0.0112499521	0.9511003835	-0.4252912527	0.0172434547	-0.3768467131	0.0336583582
19280	Ptprs	0.189005327	0.6585526307	0.3315163323	0.4394001062	0.3625947207	0.4895566042	-0.81750784	0.0488920152	-0.1948336708	0.6311394289	-0.1257056054	0.7565395265	-0.417373352	0.3061734738	-0.3161279309	0.4099768062	-0.6064977599	0.1179026016
19290	Pura	0.1744885155	0.2124994035	0.3383658794	0.0182334148	-0.0781888775	0.6022850518	-0.2159199401	0.1246034419	-0.0308870092	0.8144431826	0.2489050933	0.0637207286	0.0758547787	0.5649813876	-0.1687240233	0.1783677291	-0.181362071	0.1486632965
19291	Purb	0.3150811085	0.0899493046	0.3518518423	0.0592576664	-0.1560876699	0.4309303653	-0.1985941687	0.2283882688	-0.3183754185	0.0564678182	0.053269315	0.7447808184	0.0144274633	0.9337100866	-0.2078136401	0.2078559238	-0.1128010364	0.4915054369
19294	Pvrl2	0.3159934387	0.2128315033	-0.0489795081	0.8568273063	0.0313987789	0.9079144297	-0.1514236208	0.5016606974	-0.2870030851	0.2059721361	0.1421039361	0.5519297406	-0.1150165511	0.6475259831	-0.3522214524	0.1446093005	0.2111039802	0.3780574192
19305	Pex5	-0.2052709633	0.676232219	0.2278143414	0.6646503869	-0.2225995592	0.6718563147	-0.389302886	0.3411268472	0.0193036406	0.962132278	-0.032347386	0.9402027186	0.2749452458	0.5761525492	0.2902083629	0.5242049707	0.3437843175	0.4271671701
19309	Pygm	-0.0197654552	0.9119537745	0.1379535803	0.4417351152	-0.427975937	0.0308165016	-0.6335362637	0.0002430401	-0.9029086651	9.16533924372428e-07	-0.3520624893	0.0318799339	-0.0042910453	0.9798091903	-0.1958568246	0.2243530852	0.0325386398	0.8387561489
19317	Qk	-0.4999303809	0.2833952415	-1.131961643	0.0179204932	-0.5855395853	0.2452796353	0.5752279163	0.1693925199	0.6167898644	0.1412606564	-0.0061425067	0.9881652965	-0.3001004545	0.5177912105	-1.1553056707	0.011249704	-0.2973239988	0.4995272402
19335	Rab23	0.2251918348	0.2696923484	0.5585651457	0.008063641	-0.1174889003	0.5920054773	-0.222655446	0.2230956793	-0.2628223152	0.1517068376	-0.069747046	0.7006023668	-0.0764213896	0.6912022381	0.1098429939	0.5453012597	-0.0953732435	0.5993010447
19346	Rab6a	-0.0464133608	0.9401361737	-0.0689881018	0.9168417092	1.9333101548	0.00525133	0.0655699817	0.8980591326	0.1422497516	0.7811405926	0.209193981	0.700170466	-0.3599185481	0.5083532913	-0.6627868865	0.1996990085	-0.5062807138	0.3253220442
19353	Rac1	0.2898510926	0.2888396889	0.4140936426	0.1321581046	-0.2182517652	0.4582100569	-0.3853761638	0.117578943	-0.2618515449	0.2840898512	-0.1554888109	0.523014968	-0.0932027561	0.7176890465	-0.006977636	0.9770820467	-0.630657196	0.0122058526
19354	Rac2	0.2714390786	0.2456300501	0.0426839269	0.8540536463	-0.1395160114	0.57836222	-0.4972548926	0.0201774784	-0.0528031028	0.7992076241	0.4574209717	0.0318139522	-0.1540189135	0.507755245	-0.3523567309	0.1144688557	-0.0294807947	0.8934447739
19355	Rad1	0.0308236848	0.8205710937	0.0506365438	0.7095811789	0.0174204806	0.9055119426	-0.3061452462	0.0148316278	-0.460185764	0.0004193199	-0.0633881473	0.602474111	-0.1626273317	0.2109744966	-0.1748483751	0.1548333053	-0.1858920626	0.1309568591
19374	Rag2	0.1197476998	0.4732099295	0.2630915964	0.1190754109	-0.0183067961	0.9189054752	0.2015167183	0.1803544052	0.0802492006	0.5905050318	0.2894401282	0.0569107827	-0.2533608202	0.1137168679	-0.3914676932	0.0112866951	-0.316469603	0.0499424915
19377	Rai1	1.0283889275	2.84544224711754e-05	0.1156412712	0.6225803945	0.8519584282	0.0007846467	-0.7657595829	0.0014571773	-0.5299794783	0.0225755991	-0.0346762686	0.882463619	-0.4855455015	0.044024869	-0.5275848708	0.0294180575	-0.2104917562	0.3102660244
19383	Raly	1.2853209879	0.017686508	0.9826854926	0.0878304584	0.2778228065	0.6238492786	0.2366209508	0.6343709079	0.1202338967	0.797516501	0.0798778357	0.8646281762	0.5054986629	0.3370840489	0.387319425	0.4372811466	-0.4117816921	0.4091061787
19384	Ran	-0.1237221757	0.4127870869	0.0375170203	0.8032099755	-0.2854448844	0.0841958818	0.2369723939	0.0834349325	0.0173732416	0.8973183704	0.1290077654	0.3403288964	-0.1150796407	0.4218660897	0.0466782452	0.7289449116	-0.0425822919	0.751883067
19411	Rarg	-0.1176151001	0.5294294301	0.0281589502	0.8800730057	0.3022003396	0.138609287	0.1803251992	0.2830743037	0.0925224137	0.5800053078	-0.0119782982	0.9427908078	-0.0622274631	0.7253713861	-0.2727478113	0.1072821121	-0.2250816098	0.1818303779
19414	Rasa3	-0.0503086472	0.6523287517	0.0477374499	0.6689775683	-0.0809734152	0.5025849043	0.0265889963	0.7899203506	0.0515311165	0.6060181417	0.1528094126	0.1304746392	0.0425078625	0.6881293641	0.0912857198	0.3624052778	0.2031082373	0.0464719726
19645	Rb1	-0.0624626261	0.745219862	0.0230624965	0.9044524018	0.0821601582	0.6923981643	0.1434211303	0.4057120777	0.1693966892	0.3268046241	0.2496304619	0.1509671002	0.348641209	0.0606876217	0.437085898	0.0139499399	0.3668689326	0.0371924672
19650	Rbl1	0.0571577579	0.785857715	0.0820225552	0.696746516	-0.1932103414	0.3968683239	0.1783382655	0.3454447838	0.1777568482	0.3470042044	-0.7432245019	0.0002518277	0.0257386821	0.8973435981	-0.2463001486	0.194552344	-0.2382682007	0.209234671
19691	Recql	0.2027981277	0.1539584287	0.2559972193	0.0737869731	-0.3831302915	0.0147271567	-0.2481906683	0.0533408707	-0.1566304768	0.2169752184	-0.0606412399	0.6301894255	-0.0561943772	0.673895618	0.0218815246	0.8619256615	-0.0782659753	0.534692365
19694	Reg3a	0.174916827	0.4875865008	0.0860588704	0.7321749245	-0.1733028921	0.5241200734	0.0015702318	0.9944259291	-0.0662714708	0.7682211152	0.0175752193	0.937675953	-0.11006634	0.6446729731	-0.2357139603	0.3254164241	-0.2517066123	0.2661448214
19695	Reg3g	1.6285906291	0.0100291699	0.8274225614	0.1773542383	-0.8057377542	0.2182795938	-0.3919542909	0.4632511274	-0.1013545081	0.849094685	-0.7890503119	0.1649153857	0.4425000178	0.4322934294	0.236110478	0.6579048246	0.305506297	0.5869550708
19696	Rel	-0.3507467013	0.0478786023	-0.613921704	0.0008865568	0.3795254023	0.0474990657	0.3952608361	0.0137984292	0.3692516764	0.0208893753	-0.0317278236	0.8379725794	0.3648758315	0.0307379478	0.5083517426	0.0019160447	0.2649289217	0.0927525693
19702	Ren2	-0.0611642625	0.920406748	-0.0202089766	0.9750125155	0.1267316978	0.8577251082	0.2136700286	0.633184748	-0.5642155464	0.2118362394	0.3432135742	0.5072962467	0.1258523453	0.8370747123	1.3827486701	0.0057274148	1.2758665353	0.0102132572
19718	Rfc2	0.6876834285	0.1151672143	1.344019848	0.002978886	-0.0876814321	0.8504608974	-0.847271786	0.0320081157	-1.6743313946	7.12137980792288e-05	-0.1813075693	0.6381456745	-1.8115990513	5.35527679063946e-05	-1.9423667272	7.13123255888761e-06	-0.5198797343	0.1813026859
19719	Rfng	0.0992266811	0.4350886691	0.1104423393	0.3853749255	-0.0513858151	0.7075153605	0.1760664207	0.1251871359	0.1051108652	0.3559372055	-0.0247546694	0.8271283592	0.0085473292	0.9433054663	-0.108915249	0.3389642157	-0.0084516514	0.9405504076
19733	Rgn	0.3865022366	0.0854767628	0.0323288814	0.8837358815	-0.5235849748	0.0325693891	0.2180026547	0.2734005278	0.1845473764	0.352924953	-0.083602299	0.6727120256	0.0972705638	0.6431245267	0.4570540302	0.0246408066	-0.1863694064	0.3482376445
19743	Rhag	0.3331027717	0.1013880213	0.5717189554	0.0062488153	-0.2227992727	0.3058408625	-0.7211740384	0.0002035714	-0.134296569	0.4547829611	-0.0003891363	0.9982663879	-0.804984633	0.0002073349	-0.5531183289	0.0053637249	-0.29507161	0.125345411
19746	Rhd	-0.1404196345	0.4747670038	-0.1391848058	0.4786383969	0.3611556501	0.0929533639	0.0779306237	0.6568482484	0.0551735127	0.7529841053	0.0789227138	0.6527739814	0.0612253699	0.7419527057	0.0633689298	0.7178081544	0.0344428211	0.8441982067
19775	Xpr1	-0.0063440237	0.9721445009	0.2126031356	0.2455461597	-0.0313150991	0.8732303837	-0.0716080917	0.6598035835	-0.1955929834	0.2598553684	0.020614632	0.8990596666	0.3787280663	0.0323181928	0.1643701907	0.3145617656	0.1468079195	0.368501525
19820	Rlim	0.3490947488	0.1913771802	0.6484053157	0.0176212819	-0.2768099317	0.335382859	-0.4634167788	0.0551487874	-0.5284368229	0.0297174977	-0.0763139924	0.7473021422	-1.1082827063	5.74669809594916e-05	-1.3922556357	4.1049214125019e-07	-0.3682640555	0.1247042162
19881	Rom1	-0.3071150133	0.5166204966	-0.2942394932	0.5553446699	-0.1456703577	0.7894478621	0.2486788211	0.4723584725	0.387210127	0.2932682392	0.1370581407	0.6913528199	0.4931228284	0.2056265285	1.0363166676	0.0101185875	0.603828815	0.1047261774
19885	Rorc	0.0719137567	0.7687325399	0.0269841429	0.91211073	-0.1294192981	0.6245052955	-0.0827103911	0.7054513078	-0.2966946956	0.1792651533	-0.0325895072	0.8815292678	0.0455048085	0.8444599263	-0.2287949019	0.2983581389	0.221926992	0.3410475704
19896	Rpl10a	0.1639436972	0.4602537578	0.1221695132	0.581623991	-0.1894261048	0.4297786102	0.1269533549	0.5223039646	-0.3963528713	0.0500706176	-0.4796974645	0.0188281623	0.302227901	0.1546747334	0.4821431994	0.0182660847	-0.0060918514	0.9754524178
19899	Rpl18	-0.0563170856	0.8059655368	0.04776786	0.8349423484	-0.4691315414	0.0635503507	-0.5404626905	0.0164420388	-0.3524388963	0.0911521148	-0.4086788535	0.0656292951	0.3814540358	0.1015421663	0.2771553582	0.2067974657	0.2385857554	0.3009618182
19921	Rpl19	0.2530864524	0.0574759779	0.2057807269	0.1197723536	-0.065014613	0.6447054845	-0.2097829304	0.0952907314	-0.188466853	0.1327465841	0.0671180243	0.5879953136	0.2417557088	0.0690462494	0.2186636673	0.082509687	0.2774106481	0.0381057121
19942	Rpl27	0.0672801365	0.6030520451	0.3017521102	0.0232618416	-0.2516182429	0.0764297952	-0.0902540417	0.4362956731	-0.2259736007	0.0553883989	-0.130775793	0.261082101	0.0096168533	0.9374512724	0.0280055344	0.80855269	-0.0923278315	0.4259005212
20016	Polr1c	0.1167479873	0.4459295991	0.163931002	0.2860013219	0.2440812003	0.1435993555	0.0689137474	0.614299578	0.2178451063	0.1156407449	0.2248288812	0.104729289	-0.1686968266	0.2476112365	-0.0865011445	0.5273583838	-0.1259637399	0.3585610174
20020	Polr2a	-0.0621593991	0.5279790458	-0.0408597562	0.6778746413	0.1882113839	0.0813115242	0.0363687947	0.6793472345	0.0419756814	0.6334125098	0.0471501619	0.5922733599	0.0974033521	0.2990103241	-0.0966178794	0.2748884509	0.0235798556	0.7885856391
20055	Rps16	0.4194134634	0.1757974726	0.1854229084	0.5184559821	-0.1543351805	0.6147649792	0.3133002885	0.217430229	0.2051182018	0.3893389644	0.2030653745	0.4213787768	-0.1914622425	0.4716632814	0.0455790442	0.8635137827	-0.0731935742	0.771159161
20084	Rps18	0.1469150692	0.2865823483	0.2600922981	0.0626763904	0.0586045108	0.6922800477	-0.3797920269	0.0032001802	-0.3633584427	0.0046337807	-0.1954914314	0.1156656833	-0.5770796788	5.43548444331477e-05	-0.6721440849	4.85796953669112e-06	-0.0712190249	0.5617756639
20147	Rs1	-0.6105740189	0.0013201715	-1.0657764116	3.30972645202313e-07	0.3291664909	0.094288367	0.7612608101	1.92902571332057e-05	0.7977490845	9.02731144299898e-06	-0.0379457573	0.8130160528	-0.5483689686	0.0022306428	-1.0713677491	2.60378277673155e-08	-0.2119842844	0.1904594504
20163	Rsu1	0.4054934082	0.338983135	0.0518134534	0.9021640887	-0.214811622	0.6701682294	0.0407389703	0.9123639452	0.0071246313	0.9846425549	0.0719054955	0.8537993305	0.7201138415	0.0936142246	0.5275256305	0.2153409353	1.0709057385	0.0060213226
20167	Rtn2	-0.0540796324	0.7434990145	0.2711575286	0.1057048579	-0.5975085708	0.001555238	-0.1660419139	0.2643605222	-0.0238151463	0.8719504919	-0.1554783842	0.295550621	0.0584704208	0.7092243977	0.2123553561	0.1552346765	0.0430906022	0.7706366421
20187	Ryk	-0.0843182658	0.7288030964	0.6420816485	0.0108623129	-0.0157082054	0.9522831959	-0.2560256313	0.2424528902	-0.7297385477	0.0015197211	0.3910321626	0.0771123343	0.4098901238	0.0804940308	0.4482399051	0.043841724	0.4878096768	0.028908923
20193	S100a1	0.1455421584	0.2293259829	0.0148739414	0.9014452203	-0.3196469976	0.017018316	0.0666169835	0.5360296481	0.0031469657	0.9766288308	0.0706745565	0.5116022043	-0.0658610264	0.5639173951	-0.0621004876	0.5639167034	0.0148291348	0.8902145048
20202	S100a9	0.3706229459	0.257286666	0.3864731409	0.2738558764	0.0971262953	0.7818631446	-0.6807637565	0.031657571	-0.2117614885	0.4672136095	-0.4116688692	0.161233963	-0.3243494427	0.3359514582	-0.4332530806	0.1643923753	-0.4193581893	0.1537340513
20230	Satb1	-0.0164062279	0.9444155785	0.3086781184	0.1940708449	-0.1019315071	0.6886628833	-0.0631726756	0.764178118	-0.0305347139	0.8846594807	-0.0310036634	0.8829012197	0.1099066105	0.7030591608	0.1821101186	0.5139678456	0.1616031191	0.562259622
20248	Serpinb3a	0.6081439491	0.0007694098	0.6603294153	0.0003030385	-0.152391669	0.4623183185	-0.0407311309	0.7873399689	-0.2208047333	0.1485013342	-0.0596972964	0.6927069047	0.2102042798	0.1935850026	0.2339929323	0.18389173	-0.0694591579	0.6457642921
20250	Scd2	0.2028308487	0.2400356208	0.1978397324	0.2516250382	0.0501889161	0.7862936621	0.0237540076	0.8768163377	0.0508003944	0.7403887746	-0.0958926541	0.532319081	0.1964340009	0.2304803087	0.2150431958	0.1650157667	0.029681862	0.8464312606
20266	Scn1b	-0.1321470291	0.619272369	-0.3286239857	0.2199016468	-0.1457546398	0.6119002632	-0.1451790604	0.5419409634	-0.034578248	0.8842764957	-0.5915667594	0.0160178239	0.7011054228	0.0109707695	0.174805147	0.4889477298	-0.2116594674	0.4026961681
20271	Scn5a	0.105680819	0.5258409933	0.326686594	0.0543332877	-0.2001124764	0.2683437025	-0.4694167362	0.0044953119	-0.2359287133	0.1176059491	-0.3325022706	0.0295176209	-0.2213688295	0.1649839073	-0.0643742655	0.665334935	-0.008270831	0.9556335858
20276	Scnn1a	0.4421594706	0.0654312132	0.1259709221	0.5932682285	0.1956013582	0.4433677189	0.1376682319	0.5143439529	0.0946627109	0.6534707897	-0.2403452052	0.2572206187	-0.2605346867	0.2470012742	-0.3523498807	0.0994181311	-0.2033739438	0.3367330148
20280	Scp2	0.1639912559	0.367257074	0.1188377737	0.512613763	-0.0506026963	0.7959049504	-0.3655817971	0.0280212414	-0.3544064561	0.03291083	-0.2564988486	0.1182035906	0.1955447013	0.2582974517	0.3106080042	0.0600659216	0.075374169	0.6420263267
20288	Msr1	-0.3444598832	0.0281852401	-0.4890314655	0.0023801293	0.1122062023	0.4975764155	0.3276941294	0.019995309	0.3182963724	0.0236090158	0.1030613547	0.4520915205	-0.0145588364	0.9199740201	-0.1351481234	0.3252034222	-0.1874678501	0.1744624198
20296	Ccl2	-0.0515506166	0.7829955733	-0.0897667177	0.6318091611	0.3777065711	0.0666350795	0.5541011953	0.0017365198	0.1830076298	0.2772882405	-0.0982798822	0.5577567403	-0.0932395977	0.5998884557	-0.2930811345	0.0849760949	0.10924743	0.5148540197
20302	Ccl3	0.4015002955	0.1790936726	0.3363733702	0.2075964931	0.054201474	0.83753468	-0.570722805	0.0077014053	-0.3176512546	0.1262414417	0.3293044071	0.1347494808	0.8536204475	0.0003008047	0.7353822683	0.0008265179	0.6747254855	0.001937286
20305	Ccl6	0.1425063734	0.7317393821	-0.3262391388	0.4340750597	-0.0622108605	0.8897323992	-0.0649299942	0.8757933	-0.3863828999	0.3549103552	0.0870377163	0.8461755518	0.4276288876	0.3432975042	0.5759332152	0.1493987642	0.5012611504	0.2080768981
20308	Ccl9	0.0453626074	0.7402168532	0.1172683521	0.3930037068	0.0789104147	0.5937081725	0.2805624377	0.0256922127	0.2187748061	0.0787150389	0.0275352451	0.8219078569	0.0603360525	0.6421918275	-0.0517591594	0.6724321119	-0.1158377848	0.3459271597
20309	Il8	-0.0095753979	0.9718470052	-0.1423195197	0.6004549293	0.1291845199	0.6596906325	-0.0867354504	0.7209714927	-0.0843939459	0.7281916995	-0.1431355238	0.5560716858	0.415814886	0.1111961861	0.2531472182	0.2997773179	0.2576108583	0.2914383989
20310	Cxcl2	0.1464230459	0.5498667595	0.3730076792	0.1318916463	0.0875859084	0.7401784431	0.3540856001	0.110375188	0.1979022156	0.3674610806	0.1024863034	0.6395686457	-0.1534827147	0.5308081677	-0.1177089599	0.6121270809	-0.1049753301	0.6510356051
20311	Cxcl5	0.0839498727	0.6988539939	0.0852242676	0.6945187182	-0.0598273281	0.7984314194	0.2613454846	0.231860102	0.0595321615	0.7723345774	-0.0843032737	0.6821670585	0.3529303812	0.0914844184	0.372047385	0.0602200066	0.2789051986	0.1552200263
20316	Sdf2	-0.8168578285	0.1357704436	-0.3911026516	0.4703302202	0.4163808962	0.4828273827	0.2037622213	0.5059004328	0.4673147431	0.131518128	0.5161102461	0.0968082317	-0.1155168665	0.7353070806	0.317824364	0.3294375984	-0.7685632392	0.0217568486
20317	Serpinf1	2.0218603996	2.46553465085966e-05	0.5369431233	0.2142186949	0.3392601399	0.5187897463	0.4747222133	0.3077236638	0.4002755002	0.3272852798	-0.0226468451	0.9555411921	0.5523703091	0.1787382651	0.8754766269	0.0266015842	0.0880555348	0.818229197
20318	Sdf4	0.1946088426	0.1702798754	0.2173193281	0.1267687523	0.3542359444	0.028416547	0.0748003258	0.4923818114	0.1485069099	0.1765601304	0.0727283041	0.5043789662	-0.0757207793	0.5121701251	0.1510243875	0.1695031517	0.0090040401	0.9377093316
20319	Sfrp2	-0.0915200827	0.6912441377	-0.5504453172	0.020365859	-0.0424701756	0.864414689	0.3530135945	0.0915702433	0.3204574974	0.1245908838	0.1839359556	0.3738470005	-0.1900375066	0.3862045037	-0.2998279901	0.1500824522	-0.0062636725	0.9757342435
20335	Sec61g	-0.0774692829	0.6321754537	-0.3020527874	0.0666837408	-0.0055914592	0.9744509956	0.3753706849	0.0122073984	0.1939529037	0.1840497142	0.0736707363	0.610863839	-0.1632663836	0.2899722715	-0.1669502652	0.2516553583	0.0576107726	0.6905283521
20338	Sel1l	0.1966603992	0.1604368857	0.0897202659	0.5182343037	0.0754401314	0.6146740886	0.1750116412	0.1625088961	0.1979700008	0.115234484	0.1229839334	0.3236503138	0.0069233695	0.9579860539	-0.0120845459	0.9223150615	0.0130962321	0.9206243657
20343	Sell	0.2899286892	0.1634220072	0.369864033	0.077368729	-0.3054857387	0.1737635315	-0.5680164615	0.0032954383	-0.7749987669	0.0001109605	-0.1552220054	0.4009075808	0.4710957188	0.019281401	0.3777070778	0.0448331726	0.2371452292	0.2017027612
20345	Selplg	0.0862075245	0.8473586123	0.7530354392	0.0980496164	-1.5999965908	0.0044233875	-0.0704480643	0.8493404058	-0.0702078054	0.8498478842	0.3035115933	0.4418245328	-0.2057161347	0.6014673135	-0.0366992221	0.9211594148	-0.566553545	0.1317263378
20355	Sema4f	0.999116631	0.0004584938	0.2713590449	0.3102117671	0.2019195484	0.4831824535	-0.5313796653	0.0295679489	-0.1645351147	0.4901594066	0.1714977182	0.4720842618	0.5365314587	0.037852582	0.3577215015	0.1373333419	0.0764570947	0.7479628956
20362	Sept8	-0.5164027044	0.0779619141	-0.1744201854	0.5454629243	0.1560900021	0.6162146396	-0.7279590149	0.0066917973	-0.770233892	0.0042887553	-0.855149252	0.0016892291	-0.6241845819	0.0262283882	-0.7994117436	0.003131076	-0.453764607	0.0831541707
20363	Sepp1	0.2727034839	0.580775279	0.8076874568	0.1065841463	-0.7306901517	0.2300671408	-0.9974040956	0.0375861408	-0.8908822505	0.0482817469	-1.3144669672	0.0044814364	-0.7676665736	0.1059529623	-1.0535060659	0.0206008258	0.3887284399	0.3800837852
20370	Sez6	0.3391410262	0.5872309772	-0.1945749292	0.7551646857	0.5265492569	0.4918300744	0.5141487375	0.386976764	0.073740895	0.9128034735	0.4212428418	0.4777791713	0.7038951925	0.2381615711	1.1226318661	0.0494977215	0.6491658905	0.2760282177
20382	Srsf2	0.053775267	0.8570876778	0.3494193315	0.2457503918	-0.2724432882	0.4002403325	-0.2654709464	0.3230519241	-0.5796414696	0.034711774	-0.1659167888	0.5353449008	0.2890171255	0.4036757369	-0.6739238389	0.0415955798	0.0808933005	0.7930961795
20393	Sgk1	0.0118235584	0.9644943172	0.2216853483	0.4057782968	-0.4006380007	0.1671788237	-0.0745531697	0.7537922691	-0.2347064401	0.3258411005	-0.144695559	0.5433272797	0.2943443685	0.2710118181	0.4424899265	0.0842611064	0.1237943787	0.6236648062
20397	Sgpl1	0.0984820299	0.5679382695	0.3261988511	0.0630721246	0.1561257145	0.4028982529	0.065859438	0.6691351557	-0.2289037326	0.1418506816	-0.0056257453	0.9708517077	0.6770968631	0.000136002	0.8009037581	4.18965668042877e-06	0.1548849642	0.3171151771
20401	Sh3bp1	-0.1330218747	0.6177350597	0.1297237712	0.6264528291	-0.3177187194	0.2725853044	-0.1900970732	0.4263217597	-0.506636937	0.0382025377	0.1252925478	0.5992627148	-0.10732803	0.7090371575	-0.1539597243	0.5927923117	-0.24802266	0.3287116436
20408	Sh3gl3	0.6327683862	0.0450267595	0.8649131367	0.0071904171	0.2535243916	0.6035969364	-0.163395945	0.554319834	-0.4384901751	0.117038217	-0.1533904409	0.5787404605	-0.0552899377	0.850088711	0.3315452999	0.2331451044	0.1097831089	0.6908300238
20411	Sorbs1	-0.0299361952	0.8128850702	-0.0047261056	0.9701814298	0.1906551311	0.1671861743	0.1590174086	0.1642059424	0.1559451042	0.17233366	0.0307035442	0.7860818604	-0.1472162101	0.2234584184	-0.0446339297	0.6933162158	-0.0986514555	0.3850031531
20422	Shfm1	-0.1265299527	0.367339409	0.0250151905	0.8579236603	-0.349566794	0.0244508231	-0.0242157249	0.8463752098	-0.1123172472	0.3709351491	0.0802445739	0.5217453859	0.3458354309	0.0118707038	0.499910093	0.0002209254	0.1319621883	0.3220901572
20438	Siah1b	-0.1121357987	0.7652832768	-0.2201423893	0.587876885	0.2102031261	0.6047832361	-1.713929364	6.90259256695487e-05	-0.6615431936	0.0544045023	-0.551615951	0.1062223849	-0.1261528829	0.7557850234	-0.2697390544	0.4878419857	0.0804400434	0.8427363213
20439	Siah2	-0.0984080453	0.6917561434	-0.0722573233	0.7708733722	0.1351103243	0.6144784102	0.5305353541	0.0203168991	-0.1943855478	0.3828574903	-0.2538418975	0.2558782356	-0.0693057318	0.7683974965	-0.0467285156	0.8331862411	-0.0767309462	0.729567937
20449	St8sia1	0.0529888019	0.83693308	0.1311585751	0.610892409	-0.250566192	0.3696952251	-0.207208539	0.4224664049	0.0307776836	0.8996969043	0.1574087638	0.5201313363	0.16337663	0.5045175847	-0.0341230556	0.88218341	-0.0644931693	0.7794682987
20451	St8sia3	-0.6211433757	0.0016680648	-0.4219101402	0.0275194463	-0.2181434579	0.3403403177	-0.0387069739	0.8262028442	0.0079203733	0.9641528828	0.1021091684	0.5631132241	-0.0592451701	0.7678621915	0.1750493299	0.3639152879	-0.5038747007	0.0115722058
20464	Sim1	0.1352067765	0.4956394454	0.2021413188	0.3099224974	-0.1346875248	0.5295793636	0.0355015592	0.8410818563	0.1380417489	0.4370738862	0.100871552	0.5694958509	-0.1512092358	0.4462755693	0.1138069199	0.5452157703	0.0890424783	0.6357203101
20465	Sim2	0.0549270473	0.8289261918	0.0093711528	0.9705847094	-0.2940552579	0.2871674357	-0.3320084913	0.1489247853	-0.1568210424	0.4914131904	-0.0708853175	0.7552817289	-0.4383134169	0.0897306556	-0.8922390874	0.0005548551	-0.1623318712	0.5018010057
20492	Slbp	0.2518758754	0.3504140522	0.0240658939	0.9228409672	-0.0719327867	0.7887544628	-0.1767932688	0.4279894411	0.1638593988	0.4623230014	-0.0038042505	0.9863419312	0.2083249243	0.3789010421	0.0492763378	0.824567174	-0.0953926081	0.6859480015
20498	Slc12a4	0.009171721	0.9708828408	1.0389631958	0.0001487568	0.3349862694	0.221136408	0.2240212394	0.3216461496	0.0522985822	0.8160487297	0.0151985807	0.9460845151	-0.2273307577	0.4040329577	-0.2464602179	0.3041151167	-0.3716622157	0.1240899735
20500	Slc13a2	0.2119969758	0.2775727045	0.3352560238	0.0890093226	-0.3714250601	0.0813464303	-0.3480536953	0.0496143935	-0.4955402377	0.006183583	-0.4217914875	0.01845257	0.0529436987	0.773642273	0.0945989502	0.5861828934	-0.1438179629	0.4089006813
20505	Slc34a1	0.1238466332	0.5874381948	0.3106078713	0.177456573	-0.0875343135	0.7223077745	-0.2634124169	0.2005238213	-0.1943597533	0.3428261957	0.0181929981	0.9288776277	-0.0162755459	0.943052782	0.3533809264	0.1073649609	0.056558768	0.8040145158
20508	Slc18a3	0.2767447923	0.1185667455	0.1788121335	0.3093274683	0.2116225209	0.2658703174	0.1051227726	0.5025679888	0.2788396704	0.0797979092	0.3071470394	0.0545146919	0.1201517582	0.470138719	-0.3003447952	0.0753598861	0.1244413007	0.4278632705
20509	Slc19a1	0.3837694677	0.0362816623	0.2658189738	0.1419471053	0.0233447722	0.9038128499	-0.3221230638	0.0487874936	-0.220813004	0.1718914065	-0.1801085985	0.263493817	-0.0112158093	0.947287128	-0.0566058869	0.7236058992	0.0138125887	0.9311879043
20510	Slc1a1	0.1879540245	0.4907686352	0.1070850948	0.6940586213	-0.4622875706	0.285672829	-0.2116627515	0.386394216	-0.5601037587	0.0254758698	0.0411434267	0.8657201825	-0.1834605759	0.4783574817	-0.104725332	0.6851030838	-0.0616380315	0.8000556379
20512	Slc1a3	-0.3415375941	0.4622266399	-0.4664073022	0.3168313651	0.2774422026	0.5758455152	-0.2713440554	0.4804692438	0.4930151202	0.2031332052	-0.6710146369	0.1046847176	-0.252602446	0.6483091166	0.0520844275	0.9181729825	-0.4016286307	0.4300618055
20516	Slc20a2	0.6771991769	0.2739091315	-0.2190159062	0.7217875432	-1.2305160429	0.0690791643	-0.5082241391	0.3855192388	-0.6307867034	0.2548098238	-0.6537947213	0.238149632	0.1530380789	0.8034215546	0.253936471	0.6635196235	-0.3589189748	0.5390525144
20522	Slc23a1	-0.2622796008	0.251451213	-0.3460031391	0.1323548241	-0.0086313899	0.9719210435	0.0682794771	0.7368365793	-0.0484747831	0.8113779228	-0.2559947849	0.2113929899	-0.6053288932	0.0069827783	-0.4079461027	0.0493093184	-0.3448774206	0.0945181234
20524	Slc25a17	-0.1009523712	0.573552037	-0.3167194497	0.0820067906	-0.1313325813	0.49818309	0.4018700538	0.0152054878	0.2660529942	0.1017202211	0.0636160318	0.691451026	0.0411461791	0.8086422787	-0.247928435	0.1265049909	-0.0218384037	0.8915440855
20525	Slc2a1	0.2291715873	0.2447564874	0.1927916958	0.32675257	0.225809711	0.2880402457	0.0569574517	0.7448212861	-0.1072551049	0.540553104	0.0158976703	0.9275764245	0.274573719	0.1435542691	0.4058288612	0.0241341573	0.3680516504	0.0398702597
20528	Slc2a4	-0.5302313249	0.0260244979	-0.4462430649	0.0589726291	0.4939921454	0.0531789612	0.3476050703	0.0984222121	0.2769534506	0.1854741515	0.901478332	7.22115352570991e-05	0.4598892051	0.0409189329	0.6631452928	0.0023995641	0.0755219458	0.7311128199
20530	Slc31a2	0.284595689	0.0663349562	0.2751538238	0.0755082298	0.1343221666	0.4152869355	0.0687966276	0.6135548463	0.2351154161	0.0890263954	0.0149433739	0.9125351408	-0.0621467887	0.6669691866	-0.2148191222	0.1192740805	0.0105244388	0.9383350805
20537	Slc5a1	-0.0012922316	0.9925503469	0.0413385002	0.7652917993	-0.0379839681	0.7994959237	0.170800915	0.172108463	0.1988075025	0.1132795188	0.0473517737	0.7023071192	0.1250139047	0.3434000455	0.0637278049	0.6072163333	-0.0395302398	0.7496098934
20540	Slc7a7	0.3063745151	0.456060574	0.4417360765	0.2528053344	0.2268697241	0.5804167731	0.3272286863	0.3055399445	0.4178506421	0.1925155328	-0.8721696944	0.0084663645	1.2479586564	0.0010080047	0.7907442372	0.0303391468	1.6371189064	1.55398491849258e-05
20544	Slc9a1	0.157138724	0.5548636812	0.1227431133	0.6443597221	-0.3951094201	0.2284767608	-0.0389025816	0.8699234171	-0.4662202582	0.054886752	-0.1653719882	0.4875429763	-0.5303876609	0.0509054764	-0.1342107728	0.6137684513	-0.2199463817	0.3847507959
20556	Slfn2	0.0630025863	0.6169693735	-0.0232100242	0.8536396893	0.0996371862	0.4646935175	0.2048263029	0.0737519851	0.0646410398	0.5663230245	0.0485198514	0.6666158381	0.0360738899	0.762528253	-0.0959826615	0.3955133851	-0.0554039913	0.6228850049
20558	Slfn4	-0.1882118977	0.2978332529	-0.1143233053	0.5255663643	-0.1492026652	0.4435480347	-0.0241276253	0.8806844447	-0.2649486788	0.1043087658	-0.0502313864	0.7547620988	-0.5435808904	0.0024652601	-0.265824427	0.1032013831	-0.108589564	0.5003573851
20583	Snai2	0.0958142795	0.612032153	0.1785870956	0.3461945944	-0.1961975095	0.3380849855	0.142209104	0.4011844548	-0.2564716113	0.1333659022	-0.091648349	0.5876305528	0.3289278539	0.0710988711	0.4261163204	0.0146071111	0.2246458991	0.1873338388
20591	Kdm5c	0.0224838054	0.888331481	0.3607931065	0.028283252	-0.4114436193	0.0209503344	-0.1852523047	0.1999093277	-0.2720651874	0.0624305701	-0.1786239264	0.2161861324	-0.0185250735	0.9029259983	0.0903341409	0.5290735059	-0.0725058828	0.6131407215
20597	Smpd1	0.0687027779	0.8984582521	0.200782549	0.7094047023	0.256461584	0.6595470705	-0.0698776021	0.8911711471	0.7271720749	0.15949256	0.2640241062	0.6057261487	-1.2411529756	0.0253652667	-0.0106172723	0.9834121668	0.0507006908	0.9305011201
20598	Smpd2	0.1089253206	0.5209574473	0.1321152627	0.4367545957	0.0300429531	0.8695299106	-0.0492666968	0.7450759848	-0.129102178	0.3958270344	0.1245839695	0.4124402662	0.3392817085	0.0391486622	0.4951204298	0.0019584725	0.4108569343	0.0090355783
20604	Sst	0.1781976163	0.1965482194	0.2936026111	0.0361337604	-0.0168538369	0.9091308909	-0.0792718145	0.5177471186	-0.3617875943	0.0046830164	-0.1332110055	0.2790858372	0.2573945781	0.0519795808	0.3609430077	0.0047722632	0.1405215788	0.2538934332
20607	Sstr3	0.0176921595	0.8951929765	0.1905590848	0.1606784728	-0.0807852613	0.5782383399	0.1510611541	0.2126474332	0.1142615122	0.3439716284	0.2095357268	0.0863986196	0.0172643464	0.8976950066	-0.2025854434	0.1169687716	-0.1384955493	0.3052655847
20621	Snn	-0.375565868	0.3227622449	-0.0638981293	0.8656973815	0.4860967199	0.2371701051	-0.3285953739	0.3333074641	-0.8044813829	0.0208580588	0.1756359521	0.6037268809	-0.7611047528	0.0381408591	-0.9858186821	0.0052393016	-0.1782033441	0.5984626331
20630	Snrpc	-0.244456999	0.1346777359	-0.3969295333	0.0172102937	0.0934101101	0.5926376074	-0.0931231729	0.519802076	0.1567956219	0.280495477	0.4178945267	0.0055705373	0.4433018811	0.0055606426	0.5933956706	0.000152402	0.4577254315	0.0025942178
20638	Snrpb	-0.6906822712	0.0241619519	-0.8312775672	0.0125776495	-0.3446857145	0.2865793443	0.4845155357	0.073828847	0.4250711603	0.1152965626	0.1233759075	0.6433202949	-0.3319895772	0.2431264396	-0.5788887639	0.0340146265	-0.5192524295	0.0560293719
20639	Snrpb2	-0.1838300989	0.4849803677	0.2090782501	0.4274398097	0.376121686	0.1890316554	0.1596013013	0.4978054828	-0.0208901736	0.9291095311	0.3437404705	0.1480279888	-0.4358101225	0.0853155903	-0.3599807495	0.130239325	-0.1390212915	0.5773341675
20641	Snrpd1	-0.3091904593	0.0156985294	-0.5719845885	3.02034712983198e-05	0.3202548802	0.0201982631	0.3802723198	0.0012246888	0.4900170745	5.69332345386559e-05	0.0370271062	0.7381457488	-0.424715371	0.0012354099	-0.6978098201	3.55858118506613e-07	-0.3293768253	0.0071262987
20643	Snrpe	0.0037490699	0.9760290733	0.0161927735	0.8967495972	0.0538633925	0.6896561217	0.1309585687	0.2441703392	0.2468428972	0.0311690306	0.0685541443	0.5398699645	0.0367568536	0.7562606614	-0.2166588042	0.0571188336	-0.1173319828	0.2960280004
20656	Sod2	0.0731050373	0.515434941	0.174591838	0.1244080759	-0.0043019971	0.9716665656	-0.0506209873	0.6142640006	-0.0664938325	0.5083856319	-0.0005670473	0.9954890424	0.1662171678	0.1230831036	0.1951085467	0.0566428777	0.0496785766	0.6208548595
20657	Sod3	0.3684485387	0.1165628033	0.344684551	0.1413776224	-0.105325867	0.6738869254	-0.1221887666	0.5558754972	-0.0666858303	0.7475375793	0.1979016975	0.3416550129	0.2508604146	0.2816038551	-0.1328612878	0.5459806266	-0.2049312598	0.353058198
20661	Sort1	0.0768522514	0.8544527491	-0.2260249913	0.5901384292	-0.0834226479	0.8537375266	0.4118583924	0.3032050873	0.2597196257	0.5144511064	-0.2510365949	0.5040084262	0.5230259757	0.230791229	0.2646078571	0.4813696827	0.8627898343	0.0514623969
20664	Sox1	-0.0764762024	0.5771803041	-0.2771650598	0.0478059868	-0.0759114542	0.6083140524	0.1564310682	0.2056572288	0.1392257945	0.2591005096	0.0328046355	0.7889021742	-0.1742428351	0.2072451861	-0.2930967513	0.0281786169	-0.0134754244	0.9173785051
20669	Sox14	-0.3754320317	0.0448753957	-0.1011107545	0.581035232	0.1961494411	0.3234478108	-0.2358563009	0.1785207675	-0.2001861918	0.2249491299	-0.1105578727	0.500256755	-0.0590637695	0.7337204221	0.2432386654	0.1419239094	0.1084066074	0.5085898453
20679	Sox6	0.6142753023	0.0117764656	0.4719255607	0.0496858048	0.5255114678	0.0433059726	-0.0679266976	0.7470317817	0.1955173365	0.3552014583	0.4770618869	0.0274174297	0.2010705269	0.3698419268	-0.060731189	0.7730247174	0.2628571553	0.2156172499
20680	Sox7	0.4066492801	0.0371728731	0.3740965287	0.0543144271	-0.5102208657	0.0163809149	-0.3100545262	0.0910741466	-0.2563927301	0.1368686075	-0.037118551	0.8370578039	0.5084906693	0.006951673	0.6464901172	0.0004193619	-0.0351048747	0.836572489
20682	Sox9	0.1379515652	0.7988997859	0.005529282	0.9918488052	-0.2792822201	0.6554072021	-0.350659845	0.4051485137	-0.6557094724	0.1239366359	-0.5196294523	0.24403943	-0.3006992683	0.5564937514	-0.3765540679	0.4320476868	-0.8104256406	0.0820863159
20683	Sp1	-0.4473835423	0.0264680763	-0.6704462642	0.0012673791	0.3515144387	0.1020414281	0.5840313474	0.0016441863	0.5853993825	0.0016073695	-0.07523184	0.6682718021	-0.2994328908	0.1124489395	-0.7965245852	3.79540355016065e-05	-0.1938179384	0.2723328137
20686	Spa17	0.053415962	0.7304497452	-0.0345676558	0.8235001606	0.0078798223	0.962445352	0.3411382892	0.0171963545	0.1486061059	0.2866845325	0.0043756459	0.9762489305	-0.0203992548	0.8896222242	-0.0268441819	0.8464355026	-0.0008528179	0.9950898466
20698	Sphk1	0.1304981868	0.4082984414	0.058938912	0.7079212217	0.4927847691	0.005549865	-0.0739406291	0.5995339006	-0.0403347266	0.7743032557	-0.1557648505	0.2712908786	-0.030586456	0.8570228551	0.0268692394	0.8570223583	-0.2573349283	0.0897108136
20704	Serpina1e	1.614684908	0.0009300002	0.2681780782	0.5591216141	-0.9012796435	0.0736733141	0.7718492615	0.0646659878	0.5753407828	0.1649120872	0.0019314057	0.996239964	1.3180453864	0.0038263154	0.8392614379	0.0452654629	0.3988521054	0.3329950939
20707	Serpinb9c	0.1762839912	0.5775875482	0.1081102322	0.7515391325	-0.315711189	0.3573819729	-0.0746900203	0.7916269066	-0.2856973304	0.3431025338	0.4323973195	0.1541858359	0.140464867	0.6569432551	-0.0478433708	0.8731845025	0.150749488	0.6155043395
20719	Serpinb6a	-0.1203054287	0.8125155345	0.2653881947	0.6012977266	0.2646803077	0.6702945894	-0.945140393	0.0420757668	-0.1878609229	0.6790210963	0.4079373482	0.398385047	0.375984244	0.4597783415	0.4466255664	0.3555777218	0.5647272969	0.2441832143
20720	Serpine2	-0.2115981394	0.7051267003	-0.3278900806	0.5784660332	-0.7172441487	0.228036548	-0.442150153	0.335480429	0.0602502383	0.8892620163	-1.2964908608	0.007013776	0.0841587252	0.8536181754	0.1497437664	0.7612491865	0.5500034209	0.2325642969
20745	Spock1	0.201903633	0.404236707	0.1376044388	0.5688481216	-0.3291569377	0.2684466182	0.0674922331	0.754380075	0.2686685234	0.2169828085	0.2736215649	0.2087824065	-0.0526671916	0.8270585314	0.1193749066	0.620883888	0.1066131995	0.6585927305
20751	Spr	0.1749771595	0.6891356904	0.0050702514	0.9907420244	-0.1012310057	0.8302183958	-0.0731062747	0.8600308931	-0.090232088	0.8277251139	-0.6173396616	0.1419081914	0.4364079029	0.3891939624	-0.3096489725	0.5128383355	0.2252567791	0.6335873603
20758	Sprr2d	0.4315010648	0.2103067795	-0.0508214732	0.8815032041	-0.0938224804	0.7989514301	-0.3159135589	0.3567264468	-0.2412234554	0.4573246479	0.392918062	0.2530809571	-0.4489384201	0.2271296799	0.1946344059	0.5976522606	-0.3947686424	0.2266438165
20761	Sprr2g	0.1996766724	0.1462926454	-0.075867464	0.5771419757	0.2242033166	0.1313532948	0.1639199146	0.1816102763	0.1609513473	0.1894916808	0.076063828	0.5321598234	-0.2534747211	0.0540238761	-0.2383405481	0.0546647208	-0.2326141208	0.060497433
20763	Sprr2i///Sprr2f///Sprr2e	0.0019249874	0.9921593956	-0.091017524	0.6425908166	-0.5000285744	0.0217744498	0.1306574736	0.45722251	0.070814422	0.6863567594	0.1176349033	0.5030360561	0.3796447044	0.0457366711	0.404107223	0.0249532296	0.2142838205	0.2251283057
20765	Sprr2k	-0.2174019935	0.3558680193	-0.4292739722	0.0723131262	0.5147730561	0.078240837	0.4069586127	0.0573782956	-0.2608469706	0.2173665974	-0.0008500417	0.9967632235	-0.4027766847	0.1166896859	-1.0557220909	7.4284486307948e-05	-0.017739702	0.9415422464
20787	Srebf1	0.6803799439	0.0181508749	0.0592825046	0.8317002679	0.3755479751	0.2164910923	0.4259471218	0.0929098451	0.0275964845	0.9119110609	-0.0051024456	0.9836796258	0.0890250708	0.7366363962	-0.2200510225	0.4073465223	-0.1759215959	0.4818729337
20813	Srp14	0.9229127495	0.0004332224	0.8831934375	0.0015658956	0.1042925885	0.6925597964	0.1386033914	0.5262993718	-0.2281862513	0.2987203442	0.0221117234	0.9192996359	0.0475887912	0.8371316921	-0.0719362922	0.7418324519	-0.0673796616	0.7576377838
20822	Trove2	0.2160674637	0.6353953808	0.2122322514	0.641391517	-0.3486177574	0.5226253357	-0.6051041287	0.1355977485	-0.2402571766	0.5248066277	-0.1303630455	0.744433931	-0.3136028907	0.4724702395	-0.3033263227	0.422747659	-0.1292472654	0.7465430437
20841	Zfp143	0.1010069864	0.6706864688	-0.0386582322	0.8706090112	-0.1657479222	0.5692004837	-0.1931003118	0.3930403197	-0.4156029978	0.0553228623	0.0372972264	0.8605335149	-0.600817695	0.0102588696	-0.3620063559	0.0934101653	-0.1230970629	0.5626962244
20842	Stag1	-0.0702566175	0.8644583297	-0.3734827127	0.366539223	0.0645123493	0.884612224	0.8253329418	0.0576292725	-0.4608840328	0.2417696686	0.3630676925	0.3549011108	0.453311098	0.2495058988	0.0245943124	0.9467248746	0.0596058084	0.8786531189
20844	Stam	0.0597237256	0.7893119865	0.2280038506	0.3105251799	-0.3378918164	0.1664113636	-0.5256016084	0.0166912394	-0.3850061201	0.0748573787	-0.6289853866	0.007113144	0.4149906215	0.068740859	0.4214871602	0.0520328766	0.0505797664	0.8209510001
20846	Stat1	-0.1275679224	0.3734334387	-0.2026919903	0.1600559007	0.1586920648	0.306014426	-0.0291899302	0.8191456315	-0.071583741	0.5755494044	-0.0706825926	0.5803502812	-0.0306979339	0.8206358311	-0.0015335575	0.9904130026	-0.103995119	0.4168849346
20856	Stc2	0.1253090749	0.5014929822	0.148144296	0.4273010212	-0.0297133476	0.8824071627	-0.3299781121	0.0521960477	-0.3291886595	0.0527378033	0.065377795	0.6945139396	0.0138803021	0.9404892087	-0.2198081967	0.216716941	0.0966565015	0.5843601449
20892	Stra13	0.2018501466	0.7101308892	1.2752490508	0.0229410621	0.6275511986	0.3476773431	-0.3127680681	0.544381634	-0.4315317274	0.3762606799	-0.4630328898	0.3427747729	0.1998107282	0.7332938604	0.7227360473	0.1653660461	0.0026620136	0.9960849165
20910	Stxbp1	0.0273541325	0.9019496044	-0.141259165	0.5255562104	-0.1819196697	0.4495564049	0.3270418881	0.1047384062	0.1120814404	0.5731563564	0.0586485674	0.7678402093	-0.3451705958	0.1063773116	0.022613776	0.9093391649	-0.1322680535	0.5308894066
20918	Eif1	-0.0137937283	0.9200573227	-0.0623072026	0.6506588152	-0.345894194	0.0235802008	-0.2600470442	0.0388824472	-0.3120396772	0.0141354987	-0.1772998343	0.1538558789	0.0376422493	0.7728832878	0.0935265182	0.4482035124	-0.0219834192	0.8580898111
20941	Svs4	-0.0918204146	0.8217067445	-0.0681672055	0.8671165384	-0.1264084731	0.7739819148	0.1446537589	0.7083885531	-0.1806440094	0.6205293615	0.0013872264	0.9971354402	-0.0400238986	0.9217247469	-0.1683282057	0.6634550001	-0.3001982199	0.4388441047
20957	Sycp1	0.1231898139	0.6459543661	-0.0655864242	0.8066147905	0.3052368143	0.2944682139	0.2683121189	0.2940780116	-0.1266034935	0.5977504103	-0.2838210431	0.2673737488	-0.2265850532	0.3747177049	-0.2703662808	0.2625564344	-0.1027158663	0.6684177759
20963	Syk	0.0151675109	0.9647608265	0.2074682473	0.5464810251	-0.1482646842	0.6895514493	0.4209767329	0.1750055497	0.541814241	0.1014655052	0.7067857303	0.0254153524	-0.0998217718	0.7713015987	0.0205813194	0.949609063	-0.0032527845	0.9920305901
20965	Syn2	0.2326911342	0.1103545674	0.1732256169	0.2314617883	0.1137425455	0.464567938	-0.1288004656	0.3869689511	-0.671821321	4.42481596536579e-06	-0.3825662126	0.0071574343	0.0531507799	0.6965423685	-0.0861487498	0.5033214677	0.0313862931	0.8069206236
20969	Sdc1	0.2140216082	0.325399288	-0.2054832977	0.3814761301	-0.6010212255	0.0275416735	0.1953316677	0.3157390724	-0.2437569581	0.2120545585	0.0592306739	0.7597223186	0.6609797776	0.0023097877	0.6961781768	0.0007727189	0.3317955257	0.0918214356
20980	Syt2	0.1570543862	0.3603029774	0.0078575957	0.9633210635	0.0411314011	0.8236882534	0.0040083408	0.9790755768	0.3074495405	0.0491224334	0.0019825028	0.9896499709	0.019133977	0.9108280962	0.0082638079	0.959337718	0.1241705239	0.4451331777
20981	Syt3	0.2093875255	0.13532512	0.2683226473	0.0575645138	-0.1709477668	0.2564586586	-0.1408945931	0.25866318	-0.1076892658	0.3865488579	0.0904917491	0.466304828	0.279164167	0.0380235715	0.3237337309	0.0116731883	0.2221780963	0.0779058752
21333	Tac1	-0.5353361311	0.2583215007	-0.9095369777	0.0581541078	-0.4950151711	0.3273098789	-0.0006732804	0.9986199267	-0.1951593064	0.6166287287	-0.0619944183	0.8734790674	0.1318003523	0.7620872319	0.1484898307	0.7192814133	-0.2505139516	0.5448280304
21338	Tacr3	0.1195999218	0.3350068187	0.1463765395	0.2392294171	0.2051250014	0.1287507398	0.0593287422	0.5915380323	-0.0114263657	0.9175601705	-0.00629242	0.9545426066	-0.0619434052	0.5972960991	0.1974050905	0.0788099365	-0.013213385	0.9047262508
21343	Taf6	-0.3512148741	0.1813961533	0.6212270274	0.0207628407	-0.9370047908	0.0269649318	-0.2650015954	0.2580741439	-0.2759595719	0.2666623193	-0.4676234107	0.063353814	0.2444814951	0.3242974776	0.4589377643	0.0536974002	0.2428383847	0.299429263
21353	Tank	-0.434397485	0.2597352958	0.3922313147	0.3081861809	0.2983582593	0.4715937695	-0.951084151	0.011662662	-0.9616576443	0.015242635	0.6001493768	0.1219018748	-0.9293601662	0.0135636683	-0.6590254827	0.0593676719	0.1421857558	0.6780286656
21375	Tbr1	0.1391697057	0.4300862884	-0.056437261	0.7482633344	-0.4305731872	0.0274143465	-0.2936906267	0.0668558458	-0.1884049992	0.2344862525	-0.1566775895	0.3216281674	-0.1461028653	0.4075588717	0.0683655064	0.6820427812	0.1295572422	0.4386624314
21379	Tbrg4	-0.0012050478	0.9937366263	0.0748479791	0.6263119763	-0.0513147257	0.7849894254	-0.0911124286	0.508012613	-0.4167706341	0.0038286352	0.3545187765	0.0127291638	0.1337684303	0.3605794635	0.159496919	0.2489669862	0.1007087736	0.4646265437
21384	Tbx15	-0.1251123341	0.4049859984	-0.2606481963	0.0866763756	0.2401812544	0.1421061829	0.2412262169	0.0766127728	0.0860657097	0.5212106811	-0.1968972812	0.1460476259	-0.3328397514	0.0227806818	-0.1852624587	0.1708236803	-0.1730062333	0.2003170485
21385	Tbx2	-0.1197404141	0.2894901432	-0.215134944	0.060438863	-0.0313804836	0.7960030795	0.1570459201	0.1229961783	0.1216962698	0.2295780789	-0.0483764746	0.6306270803	-0.2207941574	0.0428864332	-0.2728486846	0.0089782415	-0.1746047235	0.0873543929
21390	Tbxa2r	0.0431429505	0.8541106426	-0.0470612341	0.8410363493	0.095854559	0.705447952	0.2827307246	0.1825668733	-0.0516359941	0.8056748102	0.017398758	0.9339149964	-0.4229853261	0.1236784396	-0.7714810898	0.0038370209	0.4093913748	0.0965781362
21399	Tcea1	0.5519561463	0.0908718441	-0.3102599013	0.3366500198	-0.2653411586	0.4459379162	-0.1388024417	0.6294987673	0.5057740871	0.0834723732	-0.3244366985	0.2622025715	-0.410191692	0.1826201363	0.2976008794	0.3032001968	0.1291134224	0.6535507756
21405	Hnf1a	0.1489654252	0.2956882045	-0.3791517664	0.0099008128	0.5569907747	0.0006519937	0.6119939491	1.45007660385395e-05	0.69487687	1.58819118034917e-06	0.0851247578	0.5025322007	-0.1803608175	0.1836173412	-0.2554316026	0.0484475109	-0.0690389728	0.586254376
21407	Tcf15	0.687965939	0.0557319257	0.7145356372	0.0472977931	-0.5942412541	0.1724565935	0.2533738823	0.4222289425	-0.3230768727	0.3354308905	0.1063043813	0.7355034538	0.241421929	0.493454439	-0.2197126767	0.5111450306	-0.1129068035	0.7482151729
21417	Zeb1	-0.0066653195	0.9752058911	0.1875609539	0.3840089203	-0.3553665098	0.1303546639	-0.1416313798	0.4617762057	-0.4649920161	0.0266010792	-0.228885517	0.2641871935	-0.1146137237	0.5936188959	-0.1757162153	0.4144115601	0.1916361498	0.3487790469
21418	Tfap2a	0.4305016023	0.222928286	0.5450173875	0.1247588364	1.2711830586	0.0013952713	0.0518970703	0.8579826949	0.2728421565	0.3492021341	0.4197136662	0.1526538367	0.0622444123	0.8477496069	0.1108092924	0.7188079602	-0.0571363165	0.8526361187
21419	Tfap2b	0.6257236302	0.0511305012	0.3237611082	0.3046743163	-0.8829378747	0.0121186235	-0.2315769052	0.4106451607	-0.3157987745	0.2913865727	-0.5689154277	0.0475762992	0.3765793151	0.2693654101	0.6434168305	0.0451487517	0.2805168008	0.3479609032
21463	Tcp11	0.2628838008	0.0862265211	0.1637046094	0.2803180395	-0.1125910466	0.4900575018	0.2192753958	0.1299285888	-0.1909989624	0.1610066655	-0.2679795851	0.0516992275	0.293264087	0.0565929296	0.1508048775	0.2942544483	0.0993493206	0.4880126817
21646	Tcte2	0.1595479892	0.363059813	0.3520631203	0.0485230439	-0.1976491712	0.2975640641	-0.0024903091	0.9872775719	-0.019085469	0.9027425868	-0.2159675726	0.1711644059	0.5105127338	0.003330253	0.7590263651	1.32288346144595e-05	0.3487249433	0.0296765854
21672	Prdx2	-0.1137701915	0.3354281925	-0.1258724686	0.2871118529	0.0979192912	0.4419035187	0.3468610044	0.0017916565	0.3524859367	0.0015340408	-0.0868937813	0.410126114	0.0263740586	0.8130084886	-0.0936778214	0.3748437739	-0.0464961731	0.6585395366
21677	Tead2	-0.1060135975	0.7925965377	-0.0245362257	0.9514558025	-0.1678816107	0.6999954866	-1.0851607159	0.0065395729	-1.0409735977	0.0057262748	-0.4877090603	0.1805228755	-0.2313321492	0.5459901017	-0.2057476518	0.568875345	0.001237725	0.9972604121
21683	Tecta	-0.0621976522	0.7823535791	0.011856823	0.9610952355	-0.5654911172	0.045582833	-0.3415897408	0.095543505	-0.3058749896	0.1929102344	-0.0524439158	0.821496152	-0.1262894974	0.5550008791	0.5477322876	0.0092276364	-0.1959625667	0.3331806976
21684	Tectb	0.2509991922	0.4093700057	0.6803851256	0.0290263099	0.59264961	0.0755043473	-0.1873645517	0.5372491214	-0.1602298498	0.5779357497	-0.1154772587	0.6881655993	-0.093627375	0.7448186771	-0.1178357054	0.6640896536	0.0476645603	0.8604310226
21687	Tek	-0.5162658143	0.4514611725	-0.5477147087	0.424578104	-0.996532988	0.1816763846	-0.3645243244	0.5746003611	-0.9129158482	0.1639606817	-0.5821861671	0.3434204521	1.2266746383	0.0781494732	-0.7635920283	0.2672718178	0.9424609477	0.1510516012
21744	Adad1	0.2405566419	0.0910597949	0.264217628	0.0643354172	-0.2123406353	0.1649733859	-0.2057328497	0.1086675214	-0.1433564303	0.2599830422	0.3408507475	0.0095116226	0.1516332109	0.3228661955	0.0529161765	0.7169271079	-0.2815873488	0.0287803968
21744	Adad1	-0.106010504	0.4543743434	-0.1717788349	0.2278362236	-0.0569178939	0.7092959447	-0.0029104882	0.9814552524	-0.0686432646	0.6057761423	-0.078185057	0.5568117319	0.0432027678	0.7450782072	0.0382447829	0.7601565412	0.1725997928	0.240388436
21753	Tes	-0.2171478988	0.2011472702	-0.2255397205	0.1845912351	-0.3738853587	0.0444039737	-0.0856821647	0.5699851009	0.0152262194	0.9194504199	0.0728234199	0.6290526947	-0.0288374351	0.8567072415	0.0802157779	0.5947611945	0.1741825598	0.250795683
21754	Tesk1	-0.0410907916	0.8145155881	-0.118799805	0.4985612668	0.235780777	0.2164233621	0.0268459356	0.863916392	0.4414935849	0.006831793	-0.0324270853	0.8360045665	-0.4869119359	0.0050461235	-0.5176182466	0.0017672166	0.1230953416	0.4334434672
21762	Psmd2	0.0847773406	0.642860945	-0.2110247988	0.2513189203	-0.1634235453	0.4091381632	-0.1629227141	0.3211765213	-0.3611300608	0.0312301349	-0.2632636488	0.1120102174	0.5771022809	0.0016367919	0.6594093833	0.0001923572	0.1607681207	0.327548487
21786	Tff3	0.5124325514	0.0139491292	0.2672965816	0.1885566179	0.3985477501	0.0691641736	-0.0745081687	0.6552380123	-0.0025133476	0.9879694819	-0.042567901	0.7985010262	0.1151510779	0.5158053996	0.2861212336	0.0912706416	-0.1050597901	0.5294298105
21804	Tgfb1i1	-0.0866411959	0.6025265232	0.1927976486	0.2493123602	-0.3060456017	0.0931650268	-0.0736488774	0.6205989542	-0.3189403939	0.0362322242	0.0503992577	0.7346214309	0.0746035778	0.6363244933	0.0938652635	0.5284707536	-0.0676361143	0.6493349044
21808	Tgfb2	1.0374539468	0.0062747285	0.6446054424	0.0814241706	0.992448733	0.0146074092	-0.5585599803	0.0910543957	-0.9063744036	0.0074831427	-0.3520291962	0.2821648104	-1.5255567752	5.75634832893547e-05	-1.206061366	0.0005418969	-0.0228907788	0.9470793143
21815	Tgif1	-0.251103918	0.4741640756	0.080319109	0.8316200423	-0.5042890195	0.2432747223	-0.1435055547	0.6467706469	0.0400810642	0.89802378	0.1184512878	0.7212056247	0.1769092669	0.6952681193	-0.1630642056	0.6936455022	-0.5624697618	0.1939133742
21826	Thbs2	-0.3663404368	0.1658037351	-0.8709535304	0.0016431413	-0.0625303316	0.8248579688	1.0691389239	3.4514926590468e-05	0.6324086451	0.0092623582	0.0440336333	0.8507134138	-0.2552438915	0.3063657378	-0.2749210597	0.2434536535	-0.3260348071	0.1678749285
21830	Theg	0.0321740046	0.8565318195	0.0735780265	0.679529155	-0.0054378304	0.9774270568	-0.2178096996	0.1758367609	-0.1288640035	0.4199027596	-0.0722564718	0.6502062324	0.0971038749	0.6138155166	-0.1995759569	0.2654660519	0.0963584245	0.5688123032
21834	Thrb	0.3041007676	0.0765076559	0.368039185	0.0334191411	0.0983408679	0.5899843987	0.0652422702	0.6657660457	-0.1518007652	0.3170664229	0.0413905929	0.7839190067	0.1416029962	0.3782597286	-0.1536334844	0.3113240853	-0.0252367376	0.8671818931
21843	Tial1	0.1020024687	0.5638288025	-0.0318847729	0.85655285	0.072395197	0.704159931	0.4069867248	0.0131783825	0.1992840869	0.2110345734	0.1227949261	0.4380537503	0.0948956391	0.6770172322	0.0524668218	0.7966903891	0.3002719977	0.1049797898
21844	Tiam1	0.2089942768	0.1213659645	0.2053082681	0.1278977415	-0.0647901357	0.6526345728	-0.0452104208	0.7043799496	-0.2001253335	0.0978756418	-0.0791428853	0.5072744508	0.1613025229	0.2055063907	0.1611626176	0.1802225718	0.2258093215	0.0628703636
21872	Tjp1	0.2017751661	0.5171381815	0.2763930848	0.3758838852	-0.1458644915	0.6642194399	0.0349994994	0.899807041	-0.2525090427	0.3658341623	-0.0123698673	0.9645042089	0.1993426376	0.499991735	-0.3040371587	0.2771995873	0.0934465722	0.7368879576
21873	Tjp2	0.093432486	0.7856613725	0.021638796	0.9497586692	-0.3948173686	0.2904479523	-0.061959418	0.8401751589	-0.4521172397	0.1700829188	-0.5313931747	0.0892139163	0.2932220628	0.3951995073	0.629573103	0.0722598404	0.1720927542	0.6167603048
21877	Tk1	0.4997095253	0.1170222239	0.0360064073	0.9088178554	-0.1091489956	0.7480104644	-0.0309655363	0.9123125122	0.3658946837	0.1973949405	0.0040207107	0.9885908412	-0.1983322984	0.5289626223	0.0281118284	0.924897202	-0.3879124463	0.1975535674
21884	Fabp9	0.0715972398	0.7127004337	0.0808199817	0.67771793	0.0371169251	0.8596354669	-0.0139773387	0.9358954145	0.0344187352	0.8430297098	-0.0880957142	0.6126996216	0.28474442	0.127253736	0.1192847903	0.4935755306	0.1462835858	0.4017533627
21886	Tle2	0.8424589211	0.0709349913	0.7970228468	0.1121015873	0.3386607417	0.6400629517	-0.4895013665	0.2354922196	-0.947872676	0.0246300467	-0.1994397151	0.6264331806	0.1500806728	0.729632006	0.0424680315	0.9173377531	-0.1429646549	0.7269692021
21888	Tle4	0.09992342	0.6476918961	0.1382137606	0.5277714123	0.1301277614	0.581861862	-0.033898375	0.8622620329	-0.0087562254	0.9642489574	0.0760351342	0.6973552939	0.2303676	0.2694371529	0.0144776062	0.9409244021	0.1097239202	0.5750096468
21894	Tln1	0.1061922713	0.5828551793	0.7458629613	0.0003443155	-0.2630735204	0.211154308	-0.1731615791	0.3467595686	-0.4040325495	0.0231840028	-0.7460331825	8.24386348774198e-05	0.4484083089	0.0178183739	0.3569345696	0.0435257096	0.0213955656	0.9069792518
21909	Tlx2	0.3188423968	0.1395820814	0.2621236457	0.2227320597	0.2277141909	0.32535263	0.2647112649	0.1695702251	-0.0606284386	0.7506677029	0.0958532922	0.6157006942	0.0438064314	0.8285598631	0.0794385154	0.677280705	0.0274340862	0.8856198218
21922	Clec3b	-0.2337692699	0.2774964397	-0.0534989007	0.8025247029	0.2566837072	0.2697166943	0.1171214916	0.5411685756	-0.1965764082	0.3069022088	-0.21510918	0.264079825	0.2402282347	0.2399478116	0.1736203487	0.3662212806	0.1855965817	0.3344048114
21942	Tnfrsf9	0.3389015494	0.2484879937	0.3036020984	0.3004809599	-0.9195802148	0.0052686797	0.1531694965	0.5575276	-0.195143747	0.4554762361	-0.3590601361	0.1729511692	0.0828277061	0.7762829211	0.1019420706	0.7124887144	-0.522399164	0.0782771415
21946	Pglyrp1	0.5901361095	0.1989735573	0.0302793319	0.9468926445	0.1376845871	0.7792616717	0.569859028	0.1912306976	0.2839838298	0.511334739	-0.0900991555	0.8246766768	0.1704143407	0.7455298997	-0.1277810809	0.7947024606	0.1206253834	0.7972686975
21968	Tom1	0.0759322607	0.5314689224	0.0774052277	0.5235714847	-0.0363903727	0.7809068695	0.1922686	0.0809240426	0.0487367202	0.6530516633	-0.0318445909	0.7688262682	-0.0198371448	0.8628969399	-0.1239462852	0.2558348118	-0.135366279	0.215239921
21969	Top1	0.2603186161	0.3691848443	0.4245763513	0.1464104425	0.2407218073	0.4413819296	-0.2235816474	0.388326941	-0.207675408	0.422664332	-0.0009666573	0.9971805878	-0.9150428558	0.0128029508	-1.2637142605	7.7862854463985e-05	-1.0194392496	0.0009941618
21984	Tpbpa	0.2130272889	0.2565976847	0.4105298033	0.031890332	-0.0557612804	0.7819396255	-0.3174885031	0.0618855475	-0.1852198356	0.2699229683	-0.111344402	0.5053576843	-0.0448324467	0.7999450698	0.1905354675	0.2566024391	0.0560276513	0.7370311207
21985	Tpd52	-0.81294479	0.0050969594	-1.3727038397	1.05626413260315e-05	-0.5766295725	0.059176933	-0.1636833222	0.5100176264	-0.5864323836	0.0217864864	0.4089665997	0.1041879404	0.0700592471	0.8004212101	0.0423270735	0.8720791489	0.2165902015	0.4359385853
22021	Tpst1	0.1956225437	0.2410773003	0.1746381391	0.2945638313	-0.1316000367	0.4632197829	-0.2173851637	0.1469109486	-0.0645396908	0.6633530924	-0.0317671758	0.8302153052	-0.5980559029	0.0003938982	-0.665070615	4.48973780171588e-05	-0.210073184	0.1606730963
22022	Tpst2	0.0889523223	0.6701374038	0.0838947413	0.6878419656	0.1157599404	0.6079673757	0.1430560762	0.4447590007	0.1524906791	0.4155186911	-0.0548744352	0.7687998855	0.3261908516	0.1043430912	0.1960663282	0.2963047508	0.1900456267	0.3112085722
22084	Tsc2	0.1644962602	0.2328016729	0.1830876287	0.1849902997	-0.1631538033	0.2726411671	0.1355079133	0.2712297949	0.0384964325	0.7531316389	0.0169453532	0.8898423345	0.0913911201	0.4823823729	0.1843457342	0.1366571045	0.0032592451	0.9787449949
22137	Ttk	0.1661897308	0.4866896154	0.0876987634	0.7129881191	-0.3588278201	0.1680785957	-0.1886506133	0.4058337726	-0.2883744317	0.1806869051	-0.0936375618	0.6606904652	-0.0206217714	0.936110538	-0.5449451517	0.0264578128	-0.1640255395	0.4693388247
22141	Tub	0.2618115183	0.0331070673	0.2670258021	0.0299247584	-0.1053610302	0.4171278187	-0.0324812317	0.7618611026	-0.021602502	0.840228836	0.0663867409	0.5363377284	0.1271580577	0.26636444	-0.011488272	0.9146070831	-0.1090585235	0.3114476019
22144	Tuba3a	0.1873365368	0.4937347421	0.3602345405	0.2259160334	-0.3296467755	0.2671169294	0.3259607317	0.1865161806	0.3387734535	0.1953525356	-0.1262702104	0.6055901232	0.0879696149	0.7550837819	0.2380875067	0.3603155159	0.0870543619	0.7216076736
22147	Tuba3b	0.0533654142	0.8527304565	0.2051815563	0.4767287396	-0.3404698338	0.3246539587	0.3040805272	0.2326481121	0.3758286719	0.1764361396	-0.2169557979	0.3922796232	-0.065337544	0.7958532178	0.2177487278	0.3627977202	-0.1358750041	0.5688703928
22152	Tubb3	0.2687317904	0.4584201893	0.1929138744	0.5938957851	-0.6166075678	0.1161320045	-0.180662652	0.5697453444	-0.3738715347	0.2673165629	-0.0700962018	0.8251338381	0.7571772451	0.0413580419	0.181045737	0.6166489953	0.7099803687	0.0300508051
22164	Tnfsf4	-0.2534059909	0.2240035421	-0.5741502357	0.0076210915	0.3173880201	0.1597078661	0.4989156594	0.0093782655	0.3912268706	0.0388162309	0.2433756138	0.1922199891	0.2449306378	0.2154970738	0.1318828682	0.4768453867	0.363528376	0.0541124153
22166	Txn1	-0.1403381547	0.4101207697	-0.0783769713	0.6445846488	-0.3858155262	0.0401427245	-0.0373092513	0.8167811804	-0.1007179276	0.5325001325	0.3688731165	0.0343337707	0.270607178	0.1160900657	0.1644685149	0.309926133	0.0575545642	0.7209042517
22178	Tyrp1	0.3495221969	0.0199850491	0.4432452732	0.0037530309	0.0880747128	0.5759140869	0.1711180756	0.1929764122	0.3165576318	0.0185669741	-0.1411934614	0.3092658334	0.8822990809	2.55870678523729e-07	0.8006473867	6.23964246821295e-07	0.3814428428	0.0080248063
22193	Ube2e3	-0.1048545357	0.353920544	-0.2326053324	0.0434299868	0.3713392646	0.0036023253	0.1839704184	0.072733268	0.2590009388	0.0129756806	-0.0380198358	0.7059410192	-0.2322745958	0.0339279945	-0.2203290334	0.0329198848	-0.2132934547	0.0386270257
22194	Ube2e1	0.6097654174	0.0308251916	0.231818231	0.4012360903	0.3316913203	0.2675575677	-0.4691458911	0.0615183279	-0.499598644	0.0470244644	-0.4918537531	0.0503971903	0.0371412863	0.8868272782	-0.2116514873	0.3916043145	0.0003178762	0.9989691627
22200	Uba3	0.0268780594	0.8899179596	-0.2693071934	0.1699366915	-0.4581604726	0.0332096094	-0.0531730481	0.7596002659	-0.2799947078	0.1119392387	-0.0538312926	0.7567207618	0.5404935153	0.0050069067	0.4148960987	0.020461156	-0.1173964525	0.5001548712
22210	Ube2b	0.0258499312	0.9170530404	0.0436190297	0.8605168582	-0.269367546	0.3177467646	-0.1093551998	0.642709756	0.1911669462	0.3911434737	-0.0666428937	0.7641365396	0.3692220249	0.1218828998	0.3371629416	0.1337694289	0.5033582293	0.0274576982
22213	Ube2g2	0.1446373477	0.5475388829	-0.1835970271	0.445747255	0.397368847	0.130181173	0.3953289085	0.0705738325	0.413891781	0.0587725474	-0.0234964373	0.9128437722	0.0274669634	0.9039758298	-0.1121046639	0.6020497206	-0.2239781097	0.2996582125
22215	Ube3a	0.204653244	0.4782635961	-0.0643357987	0.8231623518	0.1170311865	0.7067858114	0.5242126366	0.046417096	-0.0338689182	0.895333183	0.1941853211	0.452062194	-0.1872021545	0.4940266481	-0.104412663	0.6852982823	-0.2335920784	0.366356792
22221	Ubp1	-0.1905065173	0.6630364377	-0.0197418844	0.96394146	0.5734497098	0.2755793309	0.5946969823	0.1058775823	0.7421083136	0.0455345933	0.6774763493	0.0667795724	0.1505224673	0.7186470175	0.0345725687	0.9340001389	-0.0215402184	0.9552100785
22230	Ufd1l	0.3686569257	0.2396400663	-0.0023182758	0.9940498384	-0.4698214326	0.1624497935	0.3773009084	0.1479078725	0.0502221377	0.8540767941	-0.1225020323	0.6346267796	0.3779304029	0.1936622799	0.2387559488	0.3840374169	0.0311539764	0.9137912119
22238	Ugt2b5	-0.3886442047	0.3474568654	-0.2996596221	0.4678150199	-0.5395502664	0.228862735	0.4472131864	0.2284301294	0.2007723601	0.6074964238	0.3916445193	0.2905217956	0.1346430305	0.7435601215	0.1807649532	0.684372851	-0.5066393208	0.2223427921
22249	Unc13b	0.2512228887	0.4674447867	-0.664675842	0.0588610198	-0.4493361882	0.2902381504	0.0230909913	0.940298105	-0.1943174106	0.5294376651	-0.6895567511	0.0295162529	0.1301504723	0.6908584424	0.0926510157	0.7638973342	-0.0438211686	0.886984193
22253	Unc5c	0.0207257844	0.9262390724	0.0941574472	0.6743549197	-0.2481789243	0.3075884	-0.1707939788	0.3956119766	-0.0521270574	0.7946818633	-0.1799929536	0.3708765633	0.058267624	0.783877108	0.1008817646	0.6351774685	0.0198067392	0.9212060896
22256	Ung	0.0068583494	0.9806682344	-0.0421733591	0.8815674796	0.0741018642	0.8085467614	-0.7349031326	0.0087203834	-0.2890923996	0.2572168171	0.0826166729	0.7775236702	-0.523643103	0.0565076199	-0.2458940843	0.3621889426	-0.1267474317	0.6171434386
22273	Uqcrc1	0.274540802	0.0889674482	0.505278645	0.0026224465	-0.4259203975	0.0164508946	-0.2196612724	0.1843855428	-0.3274562322	0.0612894081	-0.3373751546	0.0444890236	0.2945362306	0.0909864227	0.2581197895	0.0917377371	0.081831682	0.586937996
22282	Usf2	0.1381149903	0.3210590769	0.0173864066	0.9000315155	0.0098505467	0.9474592807	0.2970947022	0.0200762284	0.3387478944	0.0086070358	0.1989815679	0.1131777104	-0.0615348252	0.6670818322	0.0451088692	0.7313107251	-0.0528665107	0.6696365299
22287	Scgb1a1	-0.1589209855	0.50401483	-0.4835715131	0.0466372869	-0.1761142942	0.5452491222	0.43914063	0.0435312024	0.3697250245	0.0869674383	0.0992394906	0.6403874365	-0.3725000081	0.12167569	-0.500448432	0.030694536	-0.4882346851	0.0620712266
22294	Uxt	0.1283864602	0.5616512083	0.0260947511	0.9059188077	0.094856922	0.6910572496	0.1676063823	0.4252454696	-0.5164301596	0.0117649272	0.1618775384	0.4411244275	-0.0220828299	0.9160277574	-0.1460035754	0.461092982	0.105003723	0.5954984988
22296	Vmn1r51	0.5450416128	0.0846301902	0.5332315831	0.0913377028	0.2457377475	0.4647892949	-0.4450153055	0.1359100902	-0.3880508509	0.1920254517	-0.5230159939	0.0974919615	0.4330779119	0.200690274	0.0147439465	0.9632882063	0.4028214467	0.2333656216
22308	Vmn2r122	-0.0934670504	0.7016501081	0.3056148266	0.2142595741	-0.11133495	0.6727353607	-0.3519481607	0.153863151	0.2767596185	0.2354259856	0.2324076828	0.3178571997	-0.5263479651	0.0356069836	0.1830842641	0.4541138219	0.1618982718	0.4851707457
22317	Vamp1	-0.3904718817	0.0064238927	-0.5704448569	0.0001337237	0.3391546261	0.0262268382	0.6455624088	3.51958093163764e-06	0.6233711527	6.48191428070143e-06	0.0110830464	0.9281383183	-0.2650542545	0.0466882473	-0.5912162426	1.55757319952743e-05	-0.1166469377	0.3448978045
22321	Vars	-0.2524467703	0.4982620184	-0.52440487	0.1632236621	-0.6603926307	0.1054449788	0.304388698	0.3623347635	0.1865841718	0.6273935544	-0.4752865202	0.157820004	0.7133762038	0.0602440998	0.4035249671	0.2561592344	0.3421983137	0.3345376887
22327	Vbp1	0.0402057952	0.8632689981	-0.0469158744	0.8407425215	0.0076041447	0.9759396728	-0.5923532504	0.006509047	-0.1982007768	0.3448612092	-0.1171959271	0.5752405094	0.2790948624	0.2114831532	0.2779351287	0.1873865077	0.2537973358	0.2279043829
22330	Vcl	0.0102009558	0.9849229409	0.0076073918	0.9895899645	1.1467411919	0.0548193039	-0.630237173	0.1965806331	-0.6091309708	0.2116727561	-0.1457389504	0.7629000693	0.2953903694	0.6553020276	0.6938937652	0.1804068717	0.2062531719	0.7236710116
22343	Lin7c	0.3192084191	0.1782371356	0.1502820688	0.5228871706	0.2970517205	0.3042690618	-0.1693200772	0.421563504	-0.431439133	0.0446005316	0.4391322852	0.0410942675	0.2209321213	0.3236599742	0.1949998783	0.3552249384	0.0977635832	0.6417925812
22348	Slc32a1	-0.3887006591	0.0189608527	-0.6392818467	0.0002300617	0.0085869184	0.9605225776	0.52244458	0.0006625681	0.4115383075	0.0060446653	-0.0417677705	0.7713448402	-0.3383960417	0.0305063239	-0.5163685268	0.0007526256	-0.2248584629	0.1224629342
22350	Ezr	-0.3715121855	0.1528609683	-0.3460987206	0.1822241035	0.4839361786	0.0864915238	0.3680474061	0.1359054375	0.4670351958	0.0605523126	0.09534508	0.6955139203	-0.1671243412	0.5291685592	-0.7348260028	0.0079944371	-0.1679468689	0.4914386605
22361	Vnn1	0.911187054	0.0247790516	0.8043333296	0.0318613196	0.7780414045	0.0867597273	0.1402046616	0.6673147121	0.0372654064	0.9141240647	0.3190893695	0.3302113101	0.1513956709	0.6779603979	-0.32863044	0.3442235351	-0.0255830023	0.9409828869
22363	Vpreb2///Vpreb1	0.3573890449	0.139488895	0.3386734603	0.1609067996	-0.1064199561	0.6803449183	-0.5043581094	0.0219367349	-0.4050593583	0.0630113884	-0.3416580086	0.1148617359	0.0210779657	0.9259042156	-0.029287979	0.8909986294	0.148358713	0.4886859762
22375	Wars	0.2163700329	0.3092736161	0.767751784	0.0007006217	-0.1630112556	0.4768494426	-1.1629187821	1.93822622324256e-07	-0.948574693	8.67657631242757e-06	0.0820971739	0.6646819826	-1.6920851729	2.77126061128521e-09	-1.7296973339	5.08226676091722e-10	-0.3723692412	0.0935441379
22378	Wbp2	0.2805393896	0.0219297248	0.3270024686	0.0081760421	-0.1790139052	0.1676979435	-0.0335210375	0.7526533573	-0.1797129928	0.0960231659	-0.0330156987	0.7562591417	0.0569502977	0.6139797356	0.1295406382	0.2268075618	0.1411569142	0.1885021357
22388	Wdr1	0.2725120207	0.2681667261	0.2383027577	0.332090265	0.2158701444	0.4152134539	-0.0758894847	0.7435131924	0.0079116086	0.9711229674	0.029050523	0.9002689872	-0.1029818426	0.6571995739	0.0561624548	0.7972739334	-0.0621153163	0.7763493562
22401	Zmat3	0.5537919125	0.002085588	0.2241538274	0.1928801795	0.1699163216	0.3585170769	0.0338763811	0.824275513	0.0380498551	0.8030612738	-0.2118963988	0.1692270066	-0.012763792	0.9371085335	0.1327420032	0.3861165435	-0.0524449542	0.731125451
22410	Wnt10b	-0.3654324746	0.0507752594	-0.9262294664	2.45504134687636e-05	0.0600276324	0.7615177052	0.4743905861	0.0055720733	0.4894051376	0.0043427504	-0.1531467546	0.3519016874	-0.347029589	0.0505307453	-0.4926616235	0.004112038	-0.1732252707	0.2930219501
22413	Wnt2	0.1717075726	0.1799461453	0.4000810561	0.0027074589	-0.0212047765	0.8769476571	-0.0890920412	0.4335990033	-0.0057997059	0.9592070092	0.1773971171	0.1226395007	0.0868539045	0.4714216355	-0.0047946898	0.9662711118	-0.0223021814	0.844103222
22439	Xk	0.4624648558	0.0231110094	0.2468048948	0.21595143	-0.1205338861	0.5732411324	0.0878295814	0.6199917032	0.2174299704	0.2228182781	0.3894520524	0.0319110453	0.1280735773	0.4959008783	-0.1650048387	0.3532138101	-0.1688673432	0.3421677962
22446	Xlr3c	0.889584478	0.0003739298	1.4681409768	1.03217822111494e-07	-0.9300035131	0.0005436016	0.5106181782	0.0172366852	0.1364972529	0.5114065227	0.0703559223	0.7345436517	0.1077720053	0.6671510072	0.3436434101	0.1559616771	0.2478584646	0.3034484519
22612	Yes1	0.3348604889	0.0060369644	0.2983275281	0.0136393053	0.0068585247	0.9566710788	-0.1717397026	0.1054431961	0.007374642	0.9437574367	-0.0080596418	0.9385435333	0.2621862233	0.0216825569	0.370291314	0.0008798023	-0.0271845239	0.7948909857
22627	Ywhae	0.4813421141	0.1272059316	0.4299178802	0.1718954455	0.3341875349	0.3228792569	-0.1763340006	0.5272929907	0.0218957696	0.9372839977	-0.1858987625	0.5297830863	-0.7807542278	0.0110302872	0.1062801556	0.740931443	-0.1902814404	0.5201743046
22628	Ywhag	0.2193659726	0.2097127289	0.6593878112	0.0003982241	0.0285719377	0.8787341719	-0.5456917582	0.0009421997	-0.6079543467	0.0002769442	0.087538	0.5730420975	-0.2135682899	0.1981668578	-0.1003054715	0.5186560363	-0.216118704	0.1678611935
22632	Yy1	0.0953484547	0.7323527385	0.3322246799	0.2367628369	-0.0921666733	0.759526979	-0.1217733159	0.6255473421	-0.3073860073	0.2212513636	-0.1298978257	0.6027379576	0.8674637895	0.0018882146	0.8643476627	0.0010960894	0.6241194463	0.0153933653
22635	Zan	0.2955449718	0.4471745408	0.2957087396	0.4469247966	0.0713717445	0.8645509795	0.3627569813	0.3517284681	-0.0129652884	0.9718474762	-0.2107511228	0.5870074988	-0.2684307209	0.5221474926	-0.0201980362	0.9614798726	0.1336253819	0.7302369431
22640	Zfp1	-0.3226320827	0.2719192847	-0.6798073667	0.0238415694	0.3239260145	0.306661463	0.5556052099	0.062075542	0.5416729922	0.0554722417	0.0511477934	0.8532788437	0.5974832178	0.0455077026	0.9663580036	0.0010793036	0.092358915	0.7514679771
22644	Rnf103	-0.0765158727	0.6626594236	-0.4468063688	0.0138660799	-0.421534555	0.0302501912	-0.4752312062	0.0062267493	-0.6019461863	0.0003695275	0.0949257877	0.5455323283	-0.3098808594	0.0822231161	0.1546551279	0.3544911485	-0.2433110164	0.1481257342
22652	Mkrn3	0.5209620413	0.0230420773	0.2259275614	0.3124761669	-0.0774155078	0.747343356	-0.1778241332	0.3734605994	0.0796489724	0.6890694236	-0.2768857763	0.168551111	0.035323221	0.8737744819	0.0443696487	0.8334281367	0.0110138889	0.9604877829
22671	Rnf112	-0.3030743825	0.088939286	-0.380427039	0.0343684291	0.3098454471	0.1068016437	0.4614666123	0.0049166355	0.4280470792	0.0086791986	-0.1217961122	0.4386952999	-0.2810448974	0.1138257535	-0.342541065	0.0440942707	-0.1741969677	0.297672706
22695	Zfp36	0.4172120132	0.3157963209	0.5125815369	0.2546554538	0.1097795313	0.8059182996	0.9787319371	0.0108091489	0.2469268434	0.5054618101	0.4717656242	0.2062659552	-0.1413481398	0.7187943121	-0.3082780967	0.4064210237	0.1017301619	0.7833732443
22718	Zfp60	0.1013236005	0.6985580857	0.1253085462	0.6321316682	-0.0357973834	0.8991256311	-0.0477384815	0.8382594016	0.02841315	0.9032892391	0.0245008231	0.9165514518	-0.3739825262	0.1363528036	-0.6047466077	0.0125232006	-0.5041723256	0.0354389028
22724	Zbtb7b	-0.3402067168	0.4457233762	-0.4192817347	0.348120697	-0.2440883508	0.6118396689	0.0843100594	0.8321708837	-0.2424649856	0.5429584865	0.2722091443	0.4948545208	0.6808484888	0.111538869	0.9840159277	0.0166053932	0.0756545993	0.8491747956
22757	Zkscan5	-0.9231464835	0.0046519579	-2.0232319148	5.02199110644073e-08	0.1929962752	0.56722726	0.1301452167	0.6410692077	0.6137358594	0.0319536546	-0.168854747	0.5455975645	0.0143250678	0.9613631778	-0.0638604989	0.8188917257	-0.0118346406	0.966144065
22770	Zhx1	0.2387573295	0.1760249328	0.0067854946	0.9690096129	0.0746730042	0.692485086	-0.2028453435	0.1982580741	-0.2854686654	0.0727030147	0.0048884546	0.9750361404	-0.1383651258	0.4054467258	-0.1854411528	0.2388319439	-0.2874301326	0.0708269396
22781	Ikzf4	0.2145151387	0.6029482779	0.0574936134	0.8889501144	0.0823142175	0.8531764301	0.5645212629	0.1535607877	-0.0546613303	0.8887005951	0.3874345376	0.3645735172	-0.0849798356	0.8416020884	-0.5327589059	0.1531993501	0.1409335794	0.7021815418
22793	Zyx	0.304809824	0.1918827893	0.2205689147	0.3428173687	0.0887258427	0.722730331	-0.069646399	0.7365982734	-0.1472836334	0.4778488861	-0.0278879143	0.8928034485	0.2130170339	0.3342402789	0.1336186703	0.5194239934	0.3018668992	0.149321077
23790	Coro1c	-0.2336251857	0.4089795519	-0.2623748156	0.3859219862	-1.3574475741	4.89873113561789e-05	0.0762805273	0.7438827543	0.0389585965	0.8749185317	0.1766782917	0.476605242	-0.0800029051	0.7466209705	0.1397472442	0.5500855546	-0.3589696585	0.1292935102
23805	Apc2	0.0436558956	0.8554840982	0.1702337435	0.4788192388	0.3125028528	0.23133429	0.3099701924	0.1531529611	0.2692684408	0.2132842744	0.3352758655	0.1230813966	-0.0894558533	0.7297717902	-0.1569528807	0.5450651088	0.267395851	0.2832096198
23808	Ash2l	-0.029449398	0.8481716276	-0.0023974362	0.9875622813	-0.1631060629	0.328723944	-0.0649616973	0.6371567742	-0.0990001636	0.4729708101	-0.2027554261	0.1452236009	-0.2686403625	0.070602915	-0.3163231564	0.0253603288	-0.1270045065	0.3581141467
23833	Cd52	-0.1217854595	0.8329048818	0.0364532891	0.9496341339	0.4711355313	0.4513175899	-0.8430410251	0.1289270175	0.7132897487	0.1971352619	-0.06757017	0.9017731768	-1.1686800086	0.0662337863	-0.7403598089	0.203909782	-0.6505379699	0.2386834429
23834	Cdc6	0.3545187545	0.0802750616	0.2451423346	0.2223955894	0.050808325	0.8134180329	0.0906183295	0.6116148606	0.0987362347	0.5801887514	-0.179739647	0.3158844751	0.0532413384	0.7782675417	-0.0246037384	0.8902024989	0.1477314455	0.4088956144
23853	Def6	0.1587943105	0.2411994939	0.2170211517	0.1115294192	-0.1356165552	0.3527191119	-0.2091530593	0.0871031981	0.0581839852	0.6289619186	0.1480457782	0.2221483689	-0.120789621	0.34600394	-0.0313155486	0.7946322444	-0.1255584695	0.2993645314
23857	Dmtf1	-0.0680498539	0.6988495372	-0.3072587956	0.0856245883	0.1736101479	0.3626911551	0.4129119655	0.011359153	0.5031070387	0.0024118664	-0.0397269924	0.8005493563	-0.3429001863	0.0444651094	-0.1693723365	0.3124682445	-0.0389279269	0.8044761952
23871	Ets1	0.164284815	0.3096580398	-0.1217093738	0.4504879374	-0.0880981893	0.6124514885	-0.1739365171	0.2301991208	-0.1525149293	0.2918764639	0.1663245448	0.2509197958	0.0086593157	0.9547230882	-0.0254101233	0.8597685922	-0.1461303245	0.3123038471
23872	Ets2	-0.1847722701	0.4412044951	0.4276688175	0.0789725767	-0.3487396899	0.2374837559	0.1570298708	0.4641518327	0.2012800873	0.3490471695	0.1792461961	0.4038263791	0.2987984137	0.215417021	0.4358637509	0.0597983731	0.2104019822	0.3559456865
23874	Farsb	-0.132805889	0.4173941936	-0.2100743356	0.2020164532	0.1294903209	0.4638359002	0.3224550109	0.031342636	0.3333222733	0.0263203467	-0.0332050081	0.8200665048	-0.1321807306	0.3950125562	-0.4074825503	0.0073389896	0.1560284303	0.2880500621
23877	Fiz1	0.319074299	0.0514335171	0.2220120522	0.1706797159	0.3556866583	0.0446861792	0.0694586305	0.6286392906	-0.1252176186	0.3846513686	0.076926759	0.5923138759	-0.0215218707	0.8874991711	0.0437570904	0.7604257525	-0.1396564844	0.3327371248
23881	G3bp2	-0.0081362174	0.9601648924	-0.085004237	0.6023371997	0.176062428	0.3196706395	0.2977302612	0.045697998	0.2220312009	0.1323959205	-0.0233279699	0.8728114329	0.2563028085	0.1022451578	-0.1395058146	0.340763451	0.2971806979	0.0460818515
23885	Gmcl1	0.0992944075	0.6828183087	0.0478570339	0.8437539684	0.021197869	0.9355686083	0.1186627025	0.5853833462	-0.1925769066	0.3773435665	-0.0995667926	0.6469614012	-0.3247129902	0.1855496551	0.3546223511	0.149038245	-0.0977640358	0.6873862428
23886	Gdf15	0.0118666072	0.9549982191	-0.1130024919	0.5916212841	-0.2040721995	0.3662714632	-0.1956515606	0.2646537532	0.1277439652	0.4645769389	0.026512793	0.878998204	-0.0332887782	0.8569771487	0.0888894694	0.6102557529	0.258456059	0.166381429
23888	Gpc6	0.7444770234	0.0008628744	0.4774939218	0.0268075725	0.6559190288	0.0055746124	-0.0287819235	0.8781002083	-0.4510982914	0.0197144883	0.1082872499	0.5645692163	-0.4643426463	0.0233914443	-0.3660568809	0.0559560384	0.0971447243	0.6051714415
23893	Grem2	0.2079532908	0.288034426	0.3849119931	0.0527358454	-0.2973852205	0.1615244159	-0.1944818706	0.2948013715	-0.0226008578	0.8966291291	0.0873315879	0.6161222488	0.175871425	0.3428909202	0.1189934063	0.4950597215	0.2188250075	0.2124336672
23894	Gtf2h2	0.2761661221	0.1782984566	0.1225562895	0.5470455671	-0.0196479709	0.9286386187	0.272061761	0.1390363686	0.2107239803	0.249562719	0.1266691831	0.4868063421	-0.0449387795	0.815622621	-0.2738687277	0.1364935132	-0.0646727637	0.7220255581
23908	Hs2st1	0.2687000572	0.6698216445	0.074667666	0.9055795261	0.4636519868	0.4965371244	0.6576182708	0.2468499726	-0.1933114639	0.7315153967	0.9276830899	0.1052197361	0.3230975908	0.691081257	0.1890414218	0.8062798935	0.7178905962	0.3541959066
23917	Impdh1	-0.0319868662	0.855406731	0.1345281267	0.4448460703	-0.2301206842	0.2285340811	-0.0853727007	0.5871512133	-0.0862603999	0.5832828313	0.0028752169	0.9853864585	0.0248709231	0.8812589267	0.1911691372	0.2270691207	0.0978277969	0.5340312223
23921	Sh2b2	1.0170709516	0.015095236	0.0757843453	0.8515348797	0.1115312071	0.7987481799	0.3335869207	0.3591695266	-0.0101140716	0.9777165739	-0.1435784691	0.6919782938	0.4242237366	0.2725225063	0.1281211872	0.7236507194	0.3388557971	0.3517017678
23922	Jtb	0.0980802613	0.5324722798	-0.1307929435	0.4059688686	-0.0622945442	0.7131718796	0.3607709228	0.0130275874	0.0516868701	0.7126302643	-0.041083183	0.7696396733	0.0533924764	0.7335481708	-0.1102229426	0.4599810648	0.0442900792	0.7659520828
23925	Kel	-0.820597036	0.0029794951	-0.2175084168	0.4440789103	0.4633120607	0.1071602503	-0.5992277595	0.0137044875	-0.8582376747	0.0006411917	0.2178665843	0.3832152669	-1.5124598699	2.42540336534704e-07	-1.8533065223	5.3839334293717e-10	-0.6331034014	0.0094836066
23938	Map2k5	0.0233484389	0.9480700553	0.0152945036	0.9659688615	-0.158690168	0.6822046044	0.5469911567	0.0931059541	-0.0116334776	0.9710570138	0.2308335077	0.4728407696	0.6636291637	0.0558829723	1.329110284	0.0001366489	0.5024084008	0.1220802431
23945	Mgll	-0.0428560967	0.8650751092	-0.1856789843	0.5388719032	-0.0711860914	0.8133566321	-0.0422558867	0.8396784274	-0.0524448612	0.8017761906	-0.0427230023	0.8379315635	-0.3857408951	0.1317555297	-0.0624708171	0.8043656353	-0.0615464081	0.7985700833
23958	Nr2e3	0.2574993362	0.2470294425	0.0871849599	0.7145859885	0.7016833583	0.0051311486	-0.1848186432	0.4800070736	-0.6944081065	0.010724224	0.8047262934	0.0070042362	0.5587037323	0.0104948227	0.5746271276	0.0055948517	0.6341636607	0.0024659178
23962	Oasl2	-0.9688850238	3.28289847711086e-08	-1.5157245144	1.38171038907838e-13	0.240259594	0.1337897089	0.6008460333	3.28862549974809e-05	0.6099011105	2.61917240551098e-05	-0.0584769529	0.6557638865	-0.3960986587	0.0062861451	-0.6513788683	9.13099518928776e-06	0.0041835492	0.9745308014
23968	Nlrp5	0.2961618324	0.2284260403	0.4621535616	0.0632436883	0.3672580715	0.1678624068	-0.4885077457	0.0293789959	-0.4483137736	0.0446833438	-0.1419563435	0.5161148928	-0.4325765849	0.0910881824	-0.6429499009	0.0049040529	-0.3621433115	0.1225698239
23986	Eci2	-0.1200756568	0.4072169373	-0.1401546479	0.3340133809	-0.0837576999	0.591660115	-0.0844087182	0.5141841955	-0.1315380065	0.3109847559	-0.034719724	0.7880420973	-0.0765854059	0.5765482686	-0.1333028394	0.3046117242	-0.3041598519	0.0221467821
24018	Rngtt	-0.1614472113	0.1861106451	-0.4138723096	0.0012543971	0.0286815741	0.8262287397	0.3787782669	0.0009917195	0.6278686404	5.33546549674511e-07	0.0206029426	0.8489503497	-0.3867243766	0.0014573079	-0.4837985465	4.7471492686776e-05	-0.1718662162	0.1170253873
24044	Scamp2	-0.1573802188	0.4129363389	0.1020056291	0.594856227	-0.4257154194	0.0442359853	-0.4028450926	0.022380855	-0.08905699	0.603659154	-0.1857208981	0.281364927	-0.6035886483	0.0016800177	-0.5535441014	0.0021829983	-0.0863382939	0.6147232936
24063	Spry1	-0.0209689418	0.9338663198	0.5330276714	0.0559391861	-0.1438106194	0.5988443533	0.1061646133	0.6389724422	-0.0414978866	0.8543456102	0.2540347776	0.264483941	-0.1108301395	0.661244054	-0.3057007446	0.2064023837	-0.2680147723	0.2669452845
24067	Srp54a	-0.1852606912	0.6474100313	-0.2554164038	0.5287693139	0.0389342162	0.9290095056	0.2525159155	0.5115964013	-0.0159350498	0.9668806994	0.5435078127	0.1613959032	0.0086658148	0.9819852596	-0.3500311674	0.335953155	0.1787368423	0.6218396508
24084	Tekt2	0.0316686406	0.8670044547	0.1758177156	0.3547876328	-0.1224596898	0.5495691433	-0.2647789871	0.1224825309	-0.2772464039	0.1271759632	-0.3480580707	0.0443395098	0.1284910217	0.4750298304	0.1986955328	0.2436856244	0.2448118681	0.1525021553
24087	Tll2	0.295412068	0.105433504	0.3483323324	0.0410302227	-0.2866882035	0.1641298832	-0.212588845	0.1578806654	-0.3546713447	0.0208894261	-0.1281314119	0.3911744176	0.1837543847	0.2479062131	0.187810685	0.2110119737	0.0872727584	0.5582825544
24099	Tnfsf13b	0.2271990336	0.4340459521	0.4240472422	0.1476981502	0.3420424258	0.2771221619	-0.83452505	0.0037835549	-0.4519061669	0.0860696572	-0.2726050046	0.2953201634	0.0827196246	0.7633024346	-0.0033984627	0.9895253138	0.2650223971	0.3087928551
24102	Trex2	-0.1888648525	0.6106918052	-0.3261663966	0.3807535992	-0.5506821451	0.1691383858	-0.3082644961	0.3177887284	-0.6357989565	0.0431354604	-0.4151950325	0.2061739506	0.4742639425	0.149900463	0.3512169697	0.283610638	0.1088255273	0.7229460891
24111	Uts2	-0.2347404517	0.4184358893	-0.5186187801	0.0780525408	0.1813066091	0.5621346181	0.9985650838	0.001171434	0.593727971	0.0348800261	0.047074319	0.8636873531	0.3809137815	0.1693905066	0.1915448674	0.4601211924	0.312229918	0.2309993864
24112	Vmn1r49	0.4931040369	0.0327628954	0.3074599613	0.1764216451	-0.004349193	0.9857297615	-0.0782834094	0.6976803342	-0.2917764073	0.1519963714	-0.4367667354	0.0344071457	0.4723732092	0.0311611246	0.6694630607	0.0016695855	0.3021340427	0.1382970778
24135	Zfp68	0.1302375977	0.7654337391	-0.1412687925	0.7462464981	-0.0316392296	0.9459176633	0.3617940793	0.3476500863	0.5286702836	0.1725359238	0.6076353977	0.1685116535	-0.1638454601	0.6692745324	0.0738621058	0.8380450415	0.0707681637	0.8447376402
26367	Ceacam2	-0.0183098976	0.953073213	-0.0479524595	0.8775321398	-0.2969671229	0.3793123136	-0.345129744	0.286359978	-0.6933832216	0.0232136521	-0.6341016644	0.0368881516	0.0985960035	0.7693088897	-0.0145000008	0.9640010061	0.0122794398	0.9708447412
26368	Ceacam9	0.3697917113	0.2749464069	1.8327176897	2.03821926168698e-06	-1.5158010414	0.0001322939	0.6202595361	0.0570384522	0.3984510147	0.1898096905	-0.4807716563	0.1152659253	-0.0180129105	0.9572858546	0.6175422672	0.0580883569	0.5717455229	0.0784700877
26370	Cetn2	0.1053856017	0.6650443648	-0.473036895	0.0566283638	0.1498755657	0.5689301166	0.4832659511	0.0304384858	0.2664295094	0.2243682964	0.3416595279	0.6860345187	-2.4392856474	0.0309673935	-0.7005941795	0.0022481375	-2.2892536002	0.0326871613
26370	Cetn2	0.1166130426	0.8982528647	0.0294778639	0.9742112797	0.421545723	0.6992527084	-0.0592120997	0.9482187954	-0.0029391773	0.9970716961	0.0402653389	0.8531450411	-0.1144973311	0.6200885666	-0.1525165629	0.8886880602	-0.1212802704	0.5777385087
26380	Esrrb	0.0383241297	0.904189187	-0.002401535	0.9939811803	-0.1377959449	0.6888962656	0.242567606	0.3962715589	0.2436300022	0.3942235254	0.4844854051	0.0941823991	-0.4982999111	0.1226397374	0.1530229703	0.6311539607	-0.2699996907	0.3734976107
26383	Fto	0.4775528055	0.0388947296	0.1921388945	0.3959309258	-0.1389051344	0.5689919954	-0.292093224	0.152317364	-0.3200089858	0.1395552568	0.2957306318	0.1473984961	-0.2451839968	0.2798907622	0.0665750401	0.7677576021	0.0523401802	0.8066515094
26390	Mapkbp1	0.1406714403	0.5847878337	0.4747242079	0.0697877244	0.0085689838	0.9753761372	-0.4272990422	0.0680960634	-0.1135766856	0.6217403759	0.012089729	0.9580592441	-0.171585186	0.4827783912	-0.0476725497	0.8357563774	0.3459290122	0.1372012707
26394	Lypla2	-0.5060210866	0.0519065103	-0.2997743908	0.2077887465	-0.0947893591	0.7100186044	-0.3467315612	0.1053830829	-0.3524596421	0.0999189035	0.0143117708	0.9459064074	-0.6828057329	0.0036547242	-0.8532902905	0.0001920401	-0.1155852284	0.584352202
26396	Map2k2	-0.2611726867	0.7172219178	-1.9060023141	0.0239033801	1.1164972665	0.1267751554	0.5618865623	0.3489906295	0.699734911	0.2448994178	0.3825241184	0.5464245553	0.392360757	0.5571998628	-0.6384100684	0.3160876355	0.0022057175	0.9972188126
26400	Map2k7	-0.1945630091	0.2622672032	-0.3190884046	0.0691371224	0.2442360596	0.1936987999	0.1611401703	0.2987627065	0.1051088443	0.4964272925	-0.1042828334	0.4998001724	-0.1382155433	0.3997229741	-0.2820502369	0.0723458146	-0.0670075373	0.6641103257
26406	Map3k3	0.5788888603	0.0596095697	0.6476073399	0.0361368451	0.6242068262	0.0600251856	0.0609524168	0.8391085164	0.2207132815	0.4400696445	-0.1440904956	0.6134324008	-0.2769660941	0.426032872	-0.0095469132	0.9780181711	0.2438216721	0.4333550533
26416	Mapk14	-0.1083363449	0.4061718052	-0.165957032	0.2058126434	0.2081187171	0.1432315521	0.6776032876	7.03196934368152e-07	0.5670986737	1.54033620957347e-05	0.1815680856	0.1806420745	-0.1809416738	0.18208256	-0.3007389199	0.0184309923	-0.0645205861	0.6010948925
26423	Nr5a1	0.2108667995	0.1560185067	0.2929735483	0.0510410996	-0.2502685992	0.1198949823	-0.1646037858	0.2144786446	-0.2418503154	0.0708684595	-0.0844610069	0.5215268531	-0.3967471479	0.0063643379	-0.4705571454	0.0007877202	-0.2449895343	0.0674119352
26424	Nr5a2	0.1150868792	0.5766772449	0.2431087831	0.241097213	-0.118760312	0.5937486677	-0.3321566721	0.076235151	-0.1780194207	0.3359866869	0.0839870596	0.6485762711	0.0865404948	0.6579020537	0.1407493528	0.4459631083	0.0955480811	0.6042499521
26427	Creb3l1	0.3682354263	0.5835236681	-0.213691996	0.7034714184	0.1125901791	0.866649355	0.4591018235	0.325865157	0.1084649678	0.8154141065	0.2945677872	0.5269827249	0.336859025	0.5308646616	0.6436362999	0.1708454777	-0.0374849272	0.9356785887
26429	Orc5	0.1683127498	0.4209251417	-0.0333719328	0.8821334643	-0.1113202406	0.6213421326	-0.1074736486	0.5648844758	-0.1605751855	0.3908849766	0.1966191781	0.2944401388	0.5442578335	0.0081775376	0.3366519764	0.0760427979	0.2054375555	0.2735913176
26434	Prnd	0.0256718189	0.8537526108	-0.0480433519	0.7302412927	0.2106855324	0.1657854555	0.2126739448	0.0927964198	0.362146929	0.0053819389	-0.1074879899	0.3900580842	-0.1819521865	0.1727877894	0.0398002811	0.7494305555	-0.1341409504	0.2845282229
26437	Psg17	0.2026211152	0.6284986794	-0.5025018537	0.2332631309	-0.456685829	0.3147715296	0.0135954769	0.9710081723	-0.2106153631	0.5740908031	0.203765798	0.5865655188	0.0066353472	0.9866559268	0.0011754911	0.9974927448	-0.0851123142	0.820065252
26439	Psg19	0.0718531472	0.784842622	-0.1579701021	0.548991229	0.3143574342	0.2718312494	-0.0105480218	0.9642451466	0.2621711997	0.2684691863	-0.2584802084	0.2751752757	-0.1317800869	0.5980200252	-0.1683021585	0.4757015328	-0.1871809633	0.4279480281
26442	Psma5	-0.7041460743	0.0024495053	-1.1783151582	2.62074458358856e-06	0.1017163881	0.6698451298	0.7390495776	0.0004771919	0.8034712555	0.0001728224	-0.1168721813	0.5544910257	-0.8084034581	0.000332329	-0.9893974941	7.92017352411091e-06	-0.1687174232	0.3945211904
26456	Sema4g	0.0136807635	0.9539116621	-0.0378905975	0.8728404591	-0.3102673335	0.2286859511	0.4088525157	0.058396403	0.2084339269	0.3274617602	0.0757815959	0.7205798285	0.4175904228	0.0679473053	0.3103442639	0.147411089	0.3962759505	0.0662607934
26465	Zfp146	0.8511423512	0.0152507482	0.1851480158	0.5847910716	0.0662320038	0.8561665781	0.9509592547	0.0071792533	0.0353598862	0.9122506592	-0.2714590233	0.3995630297	-0.0045076978	0.9893658603	-0.0137460569	0.967577024	-0.1287197289	0.6885715102
26558	Homer3	-0.0510921516	0.7928840086	-0.0555488386	0.7752987856	-0.1516138696	0.4717983112	-0.0155216709	0.9289126972	-0.3508399648	0.0484950932	-0.1121190592	0.5202474824	0.3319155976	0.0771198538	0.2958607407	0.0941138817	0.1882486421	0.2823431056
26559	Hunk	0.1945324598	0.1358748731	0.1629233819	0.2099909356	-0.1030931671	0.4601372581	0.0412394496	0.7206133529	0.0883711855	0.4446121262	0.0858040851	0.4578691905	0.0778424836	0.525073372	-0.1438784697	0.2157192213	0.0309228193	0.7885035415
26560	Krtap15	0.4663194597	0.022157385	0.2380149982	0.2326340812	0.7340310689	0.0012237967	-0.1538459759	0.3865386261	-0.4144857397	0.0229543566	-0.0714731921	0.686483077	0.5648794326	0.0062285635	0.564022064	0.004150403	0.1403633163	0.4558244975
26568	Slc27a3	-0.1830290319	0.4582011952	-0.1608150514	0.5457662659	0.0618864306	0.8158198136	-0.4516158209	0.0451616026	-0.2808240323	0.2327007716	-0.5348836451	0.0187618591	-0.0969340678	0.7152912804	-0.18773867	0.4611640916	0.0907911543	0.7208738753
26570	Slc7a11	-0.1399831537	0.53097106	0.0323540435	0.8846258109	0.0154953404	0.9486936511	0.219704741	0.2737512693	0.2616677862	0.1936295055	0.0574018109	0.7735493656	-0.2690707393	0.2072830632	0.0065498734	0.9737964435	-0.2395876682	0.233252655
26611	Rcn2	-0.0985107152	0.3855482427	-0.3263969715	0.0056916392	0.2541765879	0.041977867	0.3093654159	0.0035485313	0.357916033	0.0008871815	0.0337858786	0.7384408713	-0.0992075972	0.3571927087	-0.1770854826	0.0849938308	-0.1145723096	0.2605541822
26889	Cln8	-0.0124147942	0.9523298765	-0.10038464	0.6292821596	-0.2170909594	0.3357425083	0.2747818895	0.1440176764	-0.1529418314	0.4121133941	0.0873515095	0.6385847199	-0.3708648313	0.079393174	-0.4370966364	0.0308629064	-0.3018052956	0.1509677921
26891	Cops4	-0.028236111	0.9097564713	-0.3507340578	0.1641083513	-0.2357841102	0.3830615048	0.1961488025	0.4084796479	0.055733349	0.8025435641	0.0555383873	0.8142376283	0.3374419924	0.1802672641	0.1147042819	0.6278598356	0.2675322633	0.2860954058
26897	Acot1	-0.6176662839	0.0145231724	-0.3830221389	0.1217849513	-0.6424018172	0.0172227563	-0.2508194478	0.2187597221	0.1359601059	0.5024033745	0.2158752416	0.2887616367	-0.0825550301	0.7004856045	-0.0783437783	0.6986491645	-0.03127058	0.8771066131
26898	Ctsj	0.3887918978	0.0351850229	0.3659548076	0.0468176053	-0.1990787611	0.3087849616	-0.0314089731	0.8453949598	-0.1241818299	0.4421376277	0.1208752877	0.4543078726	-0.0228524709	0.89356885	0.2432386464	0.1357686843	-0.0712528498	0.6585082168
26908	Eif2s3y	0.1206577485	0.4921083588	-0.0077053655	0.9649118263	-0.1120736957	0.5544025514	-0.0098854585	0.9496886338	-0.172346486	0.3026545594	-0.2763695591	0.0830500391	-0.2352545627	0.1615897032	-0.07652462	0.6455478935	-0.0392329609	0.8023291138
26914	H2afy	-0.0452647242	0.9122767156	-0.3333124245	0.4189367385	-0.2577682022	0.5620784062	-0.8532706781	0.0329485578	-0.4392956257	0.2356662537	0.0744776876	0.8394247625	0.298241112	0.4456697762	-0.05844402	0.8736521053	0.5303592118	0.153706273
26936	Mprip	-0.2386754291	0.1715186929	-0.3054602364	0.0821440117	0.1590125786	0.3959059384	0.4109425699	0.0104202362	0.4762014402	0.0033566527	-0.0234178162	0.8795137491	-0.1159838294	0.4801961785	-0.2500049617	0.131963717	-0.0521725586	0.7357078904
26939	Polr3e	0.0556113501	0.8915671611	0.1049594493	0.8117660301	-0.3138874647	0.5307859345	0.1988698743	0.5863655438	0.3754538906	0.3065285603	0.6532537886	0.0789438542	0.3064919837	0.4300522557	0.1508006352	0.6969967685	-0.0080708006	0.9833584051
26951	Zw10	0.2410853704	0.6016150718	0.1668159135	0.6961539624	-0.2897489447	0.580098961	-0.1801594746	0.6567324403	-0.3109969459	0.4818232796	0.1183751781	0.7700784811	1.5271561792	0.0019657228	1.5905365221	0.0013391085	1.6616592221	0.0005379332
26968	Islr	-0.0810974278	0.7092441788	-0.1368859356	0.5296902913	-0.3367101557	0.1560879043	0.0143090696	0.9413200348	0.5129289926	0.0109536032	0.2480924341	0.2058898397	0.2010187273	0.3320544327	0.1565985117	0.4221305888	-0.0314120409	0.8716398517
26987	Eif4e2	0.7290489293	0.000914716	0.6936968973	0.0015148494	0.0388690095	0.8617242037	-0.0178228661	0.9231545745	0.1937394425	0.2972873864	-0.1991095534	0.2842608781	0.1739237208	0.3768332993	0.4959752423	0.0097343696	0.1124111478	0.5437360761
27015	Polk	1.1001804292	0.0493330769	0.9504102073	0.1093813925	0.8764805852	0.1389341715	1.2283849339	0.0092216025	1.2837759253	0.006696405	-0.7392061355	0.1079770663	-0.0926061516	0.8594150257	0.6861817811	0.1348652237	-0.3690499483	0.4169003578
27027	Tspan32	-0.2020014978	0.6253823429	-0.3036888042	0.4636853859	-0.0224335939	0.9599106135	0.3460516735	0.351416573	0.3180297626	0.39142894	0.1958813258	0.5966642942	-0.2751420905	0.4838817205	-0.9934244204	0.0096430963	-0.1577136253	0.6698737437
27054	Sec23b	0.3551578113	0.0224808299	0.3631464085	0.0197786994	0.1383939136	0.398428741	0.0886687213	0.5128604635	-0.026232042	0.8461608858	0.1120662269	0.4088631243	0.1142233929	0.4272205466	0.1797557298	0.1878495865	0.0257451502	0.8489804657
27057	Ncoa4	0.3751253778	0.1350557767	-0.0676306889	0.7850190604	0.3578625039	0.1812144102	0.2701780348	0.1922962844	-0.0559869529	0.785081084	0.0608873728	0.7668102472	0.3443917011	0.1186527826	-0.1104387012	0.5910795551	0.2074147943	0.3149446163
27078	B9d1	0.2888208521	0.0726256987	0.3637197789	0.0252220478	0.1366744719	0.4248780248	-0.0354495173	0.8020087014	0.378289174	0.0099314247	-0.0880925562	0.5339497002	-0.2494991797	0.1010594901	0.1339384777	0.345661438	-0.1248073077	0.3792290624
27081	Zfp275	1.3402659859	0.0497919834	0.0535587026	0.936123998	-0.1419074389	0.8441757037	0.3027880178	0.6129730564	-0.8107963106	0.1794106056	-0.0360948735	0.9518478259	-0.0983050532	0.8830441551	0.6484535865	0.3091958768	0.2410030799	0.7040424146
27206	Nrk	0.1319459491	0.5835114139	-0.0647920481	0.787481179	0.1444667826	0.5783931482	0.2571183288	0.2353199519	0.2231088758	0.3021344949	0.0266231412	0.9014037511	-0.123399843	0.6079838234	-0.0110708161	0.9612547559	-0.2947065064	0.2238487889
27218	Slamf1	0.4317167695	0.1135858004	0.5289617967	0.0543558017	0.3559813055	0.224069214	-0.0067511232	0.9775791911	0.1653893159	0.5173254275	0.4486192709	0.0839811825	-0.0073532811	0.9797717702	0.1235933918	0.6703402355	-0.0971968601	0.7261755643
27226	Pla2g7	0.284820568	0.0938059279	0.329381238	0.0538671052	-0.0399753453	0.8249923623	-0.1526657687	0.3104619768	-0.0279041688	0.8521181785	0.0836443469	0.5768901606	0.2924804765	0.0704167714	0.2552019589	0.0932441254	0.3878370523	0.0123616353
27260	Plek2	-0.5175327584	0.4030882764	-0.0577838076	0.9252824358	-1.510997626	0.0889202872	-0.1965719303	0.6807557183	-0.2839134196	0.5756318507	-1.1329418591	0.0219008394	0.5837450272	0.2776040414	0.7792261996	0.1294609549	0.6848788941	0.181159941
27273	Pdk4	-0.0303402498	0.8790971721	0.03018346	0.8797170345	0.0089293807	0.9669351797	-0.58387701	0.0019604601	-0.3319055215	0.0679299863	0.2150362167	0.2318112362	0.2225746488	0.2430477167	0.3214841364	0.0944554807	0.267431316	0.1387247654
27369	Dguok	-0.0950852833	0.6282109648	-0.2864110732	0.1488511113	0.174172422	0.4126608765	0.2471700548	0.1633282324	0.1358892263	0.4400102577	-0.0159178469	0.9276922809	0.0082904115	0.9644524797	-0.4263779596	0.0184670895	0.0026986711	0.987724243
27371	Sh2d2a	-0.6867810793	0.0044444427	-0.2255903378	0.3286030844	0.0078787333	0.9746526847	-0.1230792045	0.5727337602	-0.0071883407	0.9720735061	-0.079983859	0.6971503475	0.0179131659	0.9424005327	-0.3186675843	0.1835837786	0.0579251212	0.8153042189
27372	Prl3c1	0.1693412839	0.2464493725	0.1220964461	0.4016614529	0.0520351096	0.7398867053	0.1421841335	0.2761671366	-0.0042334058	0.9739629631	0.2319083681	0.0788701574	0.1002873057	0.4672890799	0.062821896	0.6285911457	0.1559838491	0.2328412071
27378	Tcl1b3	0.3276122947	0.1471009346	0.259228455	0.285332471	-0.1352058324	0.575416327	0.0316776229	0.8810225491	-0.0486707271	0.8073409353	0.0430699654	0.8291334979	0.2763391482	0.2550831337	0.1971478809	0.3941355628	-0.0784177287	0.7336915582
27380	Tcl1b4	0.1828183634	0.3129368468	0.3081954803	0.1183995559	0.0330469617	0.8651067317	-0.318519361	0.0531589699	0.2576310201	0.1150464895	0.1810791869	0.2644518192	0.1245951618	0.5226919288	-0.0922141826	0.6204488348	0.0687165385	0.7119294218
27403	Abca7	0.5288779138	0.0245893169	0.1600876726	0.4851107554	0.6411411766	0.0122352503	0.1646893168	0.4224132853	-0.0026014681	0.9898528111	0.0126393629	0.9507304035	0.4570323198	0.0396616899	0.1774346904	0.3876802652	0.4021164369	0.0541814664
27405	Abcg3	0.0396222936	0.8736975577	0.1322135676	0.5963438091	0.0763061852	0.7769160667	-0.458389459	0.0575312269	-0.3113475173	0.1670981318	0.0912125452	0.6826826697	0.3261545601	0.172252301	0.2474535201	0.2702719062	0.1092798162	0.6244325044
27407	Abcf2	-0.1749846026	0.6819062796	0.0718332578	0.8662732068	-0.6927863316	0.137782578	-0.7314428269	0.0760848175	0.143789011	0.7442044538	0.4575188615	0.2343550006	-0.5050117318	0.2161862726	-0.3656567606	0.3404242948	-0.2883581052	0.4512482922
27411	Slc14a2	-0.0272218544	0.9032392949	-0.1753079558	0.4352739997	-0.362007466	0.1394435336	-0.4590198976	0.0260025452	-0.1902614084	0.344598322	-0.2025308513	0.3428321623	0.0900108657	0.6878999228	0.0322499429	0.8793262259	-0.1058647869	0.6186759953
27426	Nagpa	0.2850905274	0.0361318145	0.2788311643	0.0402091486	-0.2260362585	0.1197689208	-0.2775939949	0.0317191016	-0.1022400219	0.390874859	-0.1656691513	0.1672624598	-0.2518199331	0.0503063652	-0.1770087704	0.1406561886	-0.0258165553	0.8278071989
27660	1700088E04Rik	-0.3356646112	0.0264706967	-0.481702962	0.0019321739	0.0694388258	0.6624667414	0.6782912292	4.91851075814643e-06	0.6885161884	3.7808145785499e-06	0.0124073824	0.9248831743	-0.2208366062	0.1185310566	-0.1813017752	0.1727121715	-0.0037874983	0.9770378722
27756	Lsm2	0.0208502657	0.9395342827	0.0995164509	0.7175075142	-0.0785616358	0.7913823056	0.1860272706	0.4507047373	0.1605194269	0.5148155757	0.1221570702	0.6197571888	-0.2445383958	0.3506928017	-0.6241083714	0.0142002104	-0.4385095595	0.0977939737
27762	Vwa7	0.1839328553	0.3016844854	0.1484349421	0.4035935833	-0.0416289959	0.8276999455	-0.0752156313	0.6351920916	-0.0415249684	0.7932040747	-0.0231952189	0.883548113	0.161486523	0.3386991017	0.2142410901	0.1803947007	0.0535188952	0.7355245266
27965	Spg21	0.3340260579	0.0949065402	0.2256785336	0.2549956951	-0.1079102838	0.612165642	-0.4312262482	0.0177671895	-0.2568689768	0.1493304333	-0.0487957795	0.7938391974	-0.0549207735	0.7802115208	-0.0875715209	0.6393697215	-0.0157813366	0.9326207616
27967	Cherp	-0.1313444523	0.6699032738	-0.4365448293	0.1896910304	-0.1687736194	0.6468093163	0.4799641413	0.0982050931	-0.259244236	0.3404263287	0.0827797612	0.7714891406	-0.1005339143	0.7101896483	-0.2739824192	0.2860330431	-0.3400816611	0.2519282764
27984	Efhd2	0.2304066874	0.3209605475	0.1942739478	0.4327529886	-0.0864230416	0.7263480291	0.164512135	0.391432235	-0.1459723168	0.4465791771	0.2474031755	0.1998444107	-0.1514475457	0.4564551413	0.0228796117	0.9047260333	-0.2680555496	0.1655231759
28000	Prpf19	0.0193003126	0.8618340574	0.1389587109	0.2140520735	0.0068440903	0.9544282072	0.1160741395	0.2453789007	-0.2862163791	0.0057079182	-0.1296950365	0.1951234572	0.1538331779	0.1482866622	0.1150228964	0.2496166894	0.0062754795	0.9495454316
28015	Polr2m	0.2533177074	0.1256002906	0.2731605459	0.0993065678	-0.1489822552	0.3999628118	-0.1918718964	0.1929704517	0.3225881706	0.0313369139	-0.118428534	0.4189580344	-0.3132052695	0.0478342022	-0.1508850936	0.3042225724	-0.179733985	0.2221300516
28018	Ubfd1	0.5342471783	0.3954186933	0.457417473	0.5202384268	0.7584279796	0.2298138969	-0.01408436	0.9783148846	0.3360199451	0.5177947665	0.3755852485	0.4700372769	-0.3193677971	0.5821087493	-0.1255614832	0.8284316505	0.5952819473	0.307321991
28028	Mrpl50	0.2349395041	0.4207645761	0.1835094032	0.5287212161	0.1230980294	0.6921440802	-0.7596823197	0.0048837322	-0.4990427923	0.043794703	-0.0282849613	0.9188872568	0.4301522099	0.144535258	0.4274029011	0.1741327605	0.3611110475	0.2186117813
28036	Larp7	0.3951995239	0.2365261958	0.124079927	0.708153513	-1.2057856502	0.0014805153	-0.2476912838	0.4049423193	-0.2861413705	0.3366287928	-0.1724693799	0.5836774758	0.0888941243	0.7773178114	0.2786196985	0.3493534888	-0.0485030558	0.869962141
28088	D10Wsu52e	0.0157189461	0.9370549342	-0.0629485243	0.7519356012	0.2539446992	0.2411227558	0.2161377691	0.2284781487	0.2321297055	0.19642286	0.179115345	0.3170598408	-0.1534292469	0.4181333367	-0.319968598	0.0773667515	-0.3366620725	0.0636030826
28109	D10Wsu102e	0.0351220075	0.8543029934	-0.2512142746	0.1933418874	-0.0551958206	0.7893779279	0.2588394538	0.1352562607	0.2937325386	0.0912463473	0.0807584175	0.6372453573	-0.3024225193	0.1189059856	-0.2138328037	0.2668360106	-0.3480921235	0.060168039
28126	Nop16	-0.1213887565	0.8788565183	-0.9225768175	0.2508657091	0.2713421796	0.7525581303	0.0850481378	0.9212231828	-0.290147714	0.7011828657	-0.0701843397	0.9297598156	0.9576667504	0.3291409085	1.1914045495	0.2263312827	0.5918304454	0.5309068192
28200	Dhrs4	0.3195895432	0.2493609368	0.3861048679	0.1654746746	-0.5661847151	0.0620338441	-0.0236651587	0.923452652	0.0460538757	0.8516912112	0.1201105552	0.626229645	0.2809153081	0.2852889449	0.3385583145	0.1737608943	-0.0355014447	0.8918958921
28248	Slco1a1	0.0838224525	0.6634248765	0.1288636392	0.5041135326	0.2228095756	0.2868439508	0.1349346412	0.4611251555	0.0884893201	0.6282513291	-0.0274102841	0.8806326781	0.0147089059	0.9409815076	-0.0667614465	0.6983026448	-0.127382366	0.4605916541
28295	D10Jhu81e	0.3165221842	0.0299199128	0.2812491925	0.0524260255	-0.074357286	0.6282030949	-0.2214380013	0.0862894534	0.0083619128	0.9474986393	0.0211921583	0.8674787939	-0.0603410847	0.6544769378	-0.0426949004	0.736863562	-0.0893725588	0.4827570248
29807	Tpk1	0.2495392657	0.1834757717	0.2636954243	0.1603206113	0.1022978905	0.6106709277	0.0073823238	0.9645601711	-0.1524566911	0.3610659919	-0.0168590045	0.9191819204	0.0951058614	0.5899834486	-0.01731458	0.9170060487	0.0632772591	0.7035427444
29810	Bag3	0.2185375876	0.2428014718	0.1660967481	0.373157138	-0.0202507713	0.9195773997	-0.0314801441	0.8496915526	0.0807467457	0.6272806212	0.2378942569	0.1566479426	-0.0418896823	0.8120739877	-0.0589123842	0.7229806642	-0.0439608799	0.7913204405
29816	Hip1r	-0.3793260363	0.117818927	-0.2437204561	0.3111000618	-0.0757147688	0.7696244257	-0.3000809319	0.1653332797	-0.1658249567	0.4398914583	0.1900509519	0.3765346599	0.6229950337	0.0083064308	0.5698007307	0.0102942657	0.3838009145	0.0779585443
29849	Olfr159	0.0613574176	0.7076307987	-0.3006918848	0.0709102285	0.1811884655	0.3076349963	0.0486915509	0.739280584	-0.0418998683	0.7745480543	-0.0479777665	0.742962042	0.0512132567	0.7413560957	0.2532849303	0.0883242045	0.033057259	0.8211849587
29856	Smtn	0.3461759418	0.0936876372	0.2625470704	0.2006470936	0.1565371059	0.477155056	0.2719118543	0.1396031813	0.0858792744	0.6371262963	0.0729377782	0.6885869892	0.2025729079	0.2964431703	0.2118884434	0.2474213747	0.0040564019	0.9822016798
29861	Dpf1	-0.1978220152	0.3610307991	0.1301481654	0.5468304165	-0.222611574	0.341481914	-0.563154413	0.0051965795	-0.7664265156	0.0002339554	-0.0619080854	0.7482898182	-0.3121347141	0.1317761248	-0.0937862516	0.6271284962	-0.0879660539	0.6486069386
29864	Rnf11	0.906843986	0.0951495603	-0.342535162	0.5217398802	0.4729767609	0.4135962994	0.5125798987	0.3142057034	-0.3444794025	0.4971878126	0.0788461901	0.8910920026	-0.5120285642	0.4584442367	-0.3454497012	0.5973553034	0.5261965816	0.4062764379
30051	Spdef	0.1357939115	0.7347351391	0.2481513414	0.5364288088	-0.2619841978	0.5456254812	0.6718937577	0.0987035044	-0.2199891153	0.5633140556	0.3666045933	0.3371591854	0.4713306447	0.2188508986	0.3721459548	0.3018720231	0.3896515569	0.2799858284
30800	Mmp20	0.1387728193	0.2715551215	0.1999828782	0.1156644822	0.0680081168	0.6159981366	0.0093161701	0.9337882451	0.0128128032	0.9090333505	-0.0392601881	0.7264223589	-0.1402249574	0.2419398409	-0.0191241953	0.8645977607	-0.142553281	0.2076421149
30838	Fbxw4	0.0375895047	0.8204802102	0.0211520555	0.8983707632	0.2361486141	0.1909783844	0.0318710195	0.8296725619	-0.1182258733	0.4263873931	-0.1455123205	0.328469147	-0.1488687774	0.3456789661	-0.0599100015	0.686128889	-0.0710830943	0.6317231997
30839	Fbxw5	0.0799473316	0.6820319478	-0.0478160053	0.8063159429	0.138597284	0.5114420683	0.1325606959	0.4485877544	0.2849522306	0.1072743428	0.1398229566	0.4242909117	0.0587252117	0.7509653848	-0.1730509919	0.3236319951	0.0501430357	0.7737864519
30840	Fbxl6	-0.0397453214	0.8026756002	-0.0137195756	0.9312392683	0.0431806447	0.8015477044	-0.1020691774	0.4997696553	0.0342073635	0.8099738974	-0.167989866	0.2688533915	0.0118475064	0.9373961401	-0.1822783492	0.2042817645	-0.0233106293	0.8771876306
30928	Zbtb18	0.4680155371	0.2513954331	0.3140976564	0.4395646641	0.293633535	0.5031507698	0.7215140553	0.051309726	0.426043805	0.2431958818	0.2147195394	0.5541305718	-0.3745250969	0.3726342193	-0.437629291	0.2308142551	-0.970789598	0.0099067925
30934	Tor1b	0.0986609534	0.6250257189	0.3412887222	0.095665949	0.1655269596	0.443974331	-0.2315362124	0.1700240368	-0.296076447	0.0813369293	-0.0244215413	0.8837035962	0.0810997252	0.6472903116	0.0342116383	0.8376573928	0.056355087	0.7358394632
30936	Slc46a2	0.070071979	0.8588871248	0.2091431014	0.6236790196	0.0196085459	0.9632545018	0.2922794463	0.4089500434	0.85750595	0.0188090475	0.1528635063	0.682886472	-0.4743386019	0.2686291524	-0.4750951815	0.2320465428	-0.3068706929	0.413624749
30940	Usp25	0.0186637071	0.9125988615	-0.1112799239	0.5138041744	-0.5221701291	0.0064039757	-0.4750393012	0.0029653475	-0.361422112	0.0210846081	0.2694306511	0.0815440711	0.1507760106	0.3522031673	0.1567504067	0.3055045571	0.1709878047	0.2641898581
30941	Usp21	0.2526580034	0.4307813413	0.356519205	0.2680380115	0.2315976395	0.5032910519	0.0907916222	0.7508342934	0.0249140648	0.9305240538	-0.5872938393	0.0449670045	0.0320517587	0.9259789979	0.0338183633	0.9219123398	0.1214274495	0.6889416549
30949	Lcmt1	-0.4885134327	0.1991588389	-0.3628975367	0.338163439	-0.09616615	0.8133210106	0.2320436139	0.4924153991	0.1890638598	0.5755980393	-0.3939183452	0.2462313284	0.5124094377	0.1565347178	0.3555902638	0.2945453136	-0.0994170532	0.7810558303
30952	Cngb3	0.0317584732	0.9092653645	0.0328699222	0.906104898	-0.0056252656	0.9850882054	0.0915115398	0.7137060081	-0.0203743696	0.9385607196	-0.3679949693	0.1448868431	0.3601649123	0.2004943954	-0.0305537259	0.9079824637	-0.1434267554	0.6072491634
50490	Nox4	0.2198648262	0.0441385107	0.130071239	0.226951701	0.075719318	0.5124960591	0.0485654033	0.6116076485	-0.0363715858	0.7035548149	0.1018070894	0.2894517573	0.1706697761	0.0970758513	0.3516200637	0.0005784038	0.2436180812	0.0137025566
50500	Ttpa	0.3608816383	0.1916446325	0.278873903	0.3110432265	0.0802655265	0.7860445381	0.2829959176	0.2512180777	0.3147351269	0.2027370275	0.5280267934	0.0355487362	0.218655955	0.4607289825	-0.0187477402	0.9424240879	-0.0307152856	0.9058133739
50501	Prok2	0.0725015214	0.6758145264	0.0974129303	0.5745056832	0.0596907967	0.7498166837	0.0814384522	0.5996680481	0.1093893569	0.4813347004	-0.0760789006	0.6238290622	0.3362914684	0.0453602676	0.2769766633	0.0788825248	0.3638368975	0.0225591942
50523	Lats2	0.2093497608	0.441694368	-0.2170643912	0.4251880746	0.8817085308	0.0043522687	0.3277435171	0.1815624612	0.1606897906	0.5086799131	-0.0371273162	0.8783058269	-0.1991413231	0.5493757597	0.2434420239	0.4647613087	0.0639338373	0.8135685632
50524	Sall2	-0.1377308056	0.4832942531	-0.1050543169	0.5924348844	-0.1054108507	0.6189124917	0.2604237745	0.1420513572	0.160282752	0.3626263497	-0.0365493205	0.8348351482	-0.1490210518	0.4243320072	-0.655097567	0.0004871115	-0.182958806	0.2993975018
50527	Ero1l	-0.5501187045	0.1789543333	-1.5040734688	0.000573492	0.5747308363	0.1932959534	-0.0203681761	0.959853208	-0.3510526728	0.3878359645	-0.4890238413	0.2310189525	-0.7199487994	0.0663719041	-1.2083304218	0.0029333282	-0.3457510777	0.342213796
50529	Mrps7	-0.1087982137	0.6827019616	-0.4344950092	0.1072986071	-0.1601214772	0.5778409531	0.5565489247	0.023024398	0.4997880423	0.0401416014	0.0403615258	0.8652638115	-0.3006705087	0.236913316	-0.4686320467	0.0536474027	0.304557697	0.2044155744
50702	Cfhr1	-0.4380186035	0.0586824819	-0.7978132166	0.0009695868	0.5063499839	0.043635463	0.0592673612	0.7704490875	-0.0102058574	0.9599075731	-0.3262768868	0.1131515345	-0.0692311785	0.760444104	0.0731371363	0.7342681157	0.235104232	0.2780989798
50755	Fbxo18	-0.070860062	0.7770738913	0.0404163126	0.8811103459	-0.1526983236	0.5726929319	-0.1319397125	0.5561965729	0.163415503	0.4665453097	-0.0161037865	0.9426241398	0.2033630983	0.3934518603	0.6192568144	0.0079368048	0.1551337888	0.5143088404
50759	Fbxo16	0.0093591035	0.9685184419	-0.0376307586	0.8907077413	-1.8091801333	4.22268362947553e-06	-0.1299138382	0.4549661019	-0.4471719353	0.0192969385	-0.1273012236	0.4640148299	-0.1143489069	0.5557200216	-0.1823295724	0.3242308904	-0.3039113985	0.152073759
50762	Fbxo6	0.4657030477	0.1803321117	0.1226971583	0.7213843246	0.0621559519	0.904822108	0.5557406901	0.0712181911	0.0693217544	0.8184650584	-0.3559221721	0.2424149539	0.1025387205	0.73433182	-0.1387622197	0.6264672273	-0.0533770759	0.8513076466
50765	Tfr2	0.1235955364	0.5963259746	0.2384167227	0.308971433	-0.5287141892	0.0402667092	-0.5428158052	0.0120056828	-0.120197814	0.5647739064	-0.1949838554	0.3517769855	-0.0114053445	0.9621840183	-0.2696438023	0.1998516472	-0.245643388	0.2421166175
50766	Crim1	0.1753182519	0.3495434379	0.3345864917	0.0778894584	-0.0202455547	0.9199487633	-0.1027226336	0.5388743907	-0.1200112459	0.4731319642	-0.5563823002	0.0016186114	0.5636358024	0.002486382	0.7026766258	0.0001102761	0.5466124901	0.001917323
50770	Atp11a	0.3775887494	0.0249193781	0.1667826725	0.3109701009	-0.3072144276	0.0873468325	-0.099498598	0.4978136142	-0.1596342572	0.2786594469	0.0710931858	0.6276760477	0.1531683044	0.3264649782	0.2620770446	0.0785009275	0.0876364545	0.5502047512
50774	Krtap5-1	1.2249680646	4.49629469216891e-07	0.5622012184	0.0096654118	0.8480593129	0.0004655913	-0.2199255045	0.2434645379	-0.347482089	0.0683556307	-0.1312593449	0.4842203719	-0.4940780171	0.0159757737	-0.3133404412	0.0991149345	-0.1887587038	0.3158292627
50778	Rgs1	0.1742539515	0.4261049328	0.2060051571	0.3474319283	-0.2320491946	0.3273629017	-0.2594752585	0.1878879664	-0.2200524865	0.2628037081	-0.0777250471	0.6906663754	-0.6844218361	0.0017574573	-0.2225570412	0.2574854142	-0.0766182841	0.6948409398
50780	Rgs3	0.1957910524	0.1039582277	0.1284580892	0.2819588266	0.0566874556	0.6584878426	-0.0614672834	0.5630510524	-0.1295221132	0.2259914478	0.0979605218	0.3581056062	-0.0030250976	0.9785493496	0.0610663166	0.5879128209	-0.1457114999	0.1741119046
50785	Hs6st1	-1.0562457792	0.0007672	-1.089666592	0.0005442813	0.8157493889	0.013200825	0.5388672074	0.0453768918	-0.5031289234	0.060978889	-0.0999215221	0.7045371708	-0.1633629511	0.5592732703	-0.4388978604	0.1005954335	-0.0510076449	0.8464193039
50787	Hs6st3	0.1229829397	0.519882215	0.1466711722	0.4432390604	0.0257999167	0.9003132592	0.1399144871	0.4137117226	0.0614431451	0.7188241111	-0.1354896221	0.4285286891	0.8417474336	2.62273620343143e-05	1.303581975	9.52971564293212e-10	0.4289236586	0.014988622
50799	Slc25a13	0.2514041226	0.1303370395	0.0516498742	0.770304054	0.0087832906	0.9729268835	-0.413543808	0.0151424813	-0.298278227	0.0743538892	-0.1115566399	0.4739621591	-0.2863779209	0.096230866	-0.3242761136	0.0317256203	-0.1166314435	0.4275782682
50873	Park2	0.1472430606	0.6873992914	0.3407670685	0.3536443938	-0.1311478177	0.7399546026	0.1816339046	0.579237797	0.1888318735	0.5643508116	0.5944206816	0.0742706233	-0.3987576024	0.2938555398	-0.6465236061	0.0529725677	-0.3404379234	0.3007730265
50874	Tmod4	-0.0970532608	0.5847041863	-0.091612213	0.6058682865	-0.1465938179	0.4454306607	0.524228509	0.0017629434	0.122688872	0.4406131018	0.0321411293	0.8394106331	0.1096044317	0.5155609539	-0.0401483929	0.8001908146	0.0073894571	0.9628319737
50928	Klrg1	-1.0002214335	0.0036071132	-1.3664929947	0.0001270222	-0.0878296089	0.8037984242	0.0543609958	0.8526659881	-0.1449808653	0.6208003445	0.0577071798	0.8437142049	1.1741918244	0.0004324141	0.8549232701	0.0081593997	0.5515620371	0.0645814113
50995	Uba2	0.2323237362	0.4126150488	0.2425046167	0.3926073222	-0.3552031348	0.2480421442	-0.1708545353	0.4999822441	-0.3212072739	0.2078419886	-0.2343112461	0.3560883776	0.6809370616	0.0196240806	0.243046389	0.4272273	0.4398890869	0.106010941
50996	Pdcd7	-0.0421088916	0.7768343531	0.0144338493	0.9225701839	0.0180218796	0.9105427595	-0.0974548311	0.4644330332	0.0667854469	0.6155741571	0.1032435801	0.4384933685	-0.3645904138	0.0124614949	-0.513770095	0.000326267	-0.1074796231	0.4200685181
50997	Mpp2	0.0829878403	0.5492085173	-0.078810586	0.569417558	-0.0514788132	0.7305173096	-0.0125194211	0.9193775592	-0.2241181268	0.0750494926	-0.1174739862	0.3446123005	0.0263821273	0.840633744	0.2101955658	0.0943158225	-0.2004869063	0.1100454599
51788	H2afz	0.3711631078	0.2245263072	0.3322598619	0.2761015883	-0.7597770575	0.0242358378	-0.3096882021	0.2844427471	-0.1958872424	0.4966503151	-0.5357404979	0.0675582786	0.6654124891	0.0324850883	0.6116910283	0.0379683803	0.7509569972	0.0118334199
51792	Ppp2r1a	0.1870766325	0.4338218133	0.2024846257	0.3972314994	0.3151639672	0.2246988398	0.1227264051	0.5652440345	-0.3509832614	0.1050247914	0.1929672766	0.3673394884	-0.2375854509	0.3580142924	0.224721704	0.3843706379	0.1471388703	0.5375059561
51796	Srrm1	0.315925464	0.0141521105	0.1820406229	0.1483324659	0.2053047301	0.1316349408	0.1878934929	0.0965677319	0.0858705341	0.4420497746	0.104263453	0.3513632922	0.0808711273	0.4945339809	0.05986622	0.591374504	0.0721144464	0.5181411417
51810	Hnrnpu	-0.4483617051	0.0108286863	-0.8254671254	1.29582156108714e-05	-0.0247907706	0.8923795513	0.7810211767	5.03306813703752e-06	0.7461234564	1.09112972081073e-05	0.1659645544	0.2771673598	-0.5248680236	0.0020015093	-0.9032782015	3.20217474056451e-07	-0.1242311808	0.4146200723
51811	Clec4f	-0.2950056678	0.5507478956	0.3579414662	0.4695777418	-0.7622107249	0.211607251	0.5891211825	0.1866617555	0.4253308439	0.3378825443	0.0257048668	0.9561974628	-0.1160594202	0.8275884642	-0.703083336	0.1384095864	-0.6004870709	0.2277039121
51812	Mcrs1	0.2700897746	0.0343745556	0.2364160017	0.0625387192	0.0955279012	0.4786754085	0.0699786397	0.5306031302	0.001928594	0.9861811395	0.0170457437	0.8783478074	0.0025024458	0.9830936168	-0.0132130645	0.9055492869	-0.1211860463	0.2795809938
51813	Ccnc	0.0201676743	0.9623825709	-0.371803405	0.3866990005	-0.365934664	0.4251764798	0.9403259474	0.0156433302	0.7016861928	0.0526945083	0.4094265617	0.2789696115	0.8473804192	0.0283767524	1.3176994377	0.0005423666	-0.1964534967	0.5797164287
52004	Cdk2ap2	0.2316042931	0.1796784694	-0.0765245107	0.6546490566	0.3889099424	0.0396359764	0.3016986178	0.0532436462	0.1063477991	0.4877293337	0.1179600019	0.4417617119	0.5453490064	0.0014884296	0.4830070788	0.002675596	0.4895058616	0.0023714768
52024	Ankrd22	0.4162116341	0.0259448798	0.3095926629	0.0935845624	0.0713588411	0.7164328053	0.2770337584	0.093440371	0.0044147908	0.9783340765	0.2237471304	0.1731423927	0.0073787924	0.9658621415	0.1158424664	0.4773306849	-0.0097510311	0.9521696333
52132	Ccdc97	0.0050142271	0.9698936085	-0.0121567509	0.9270957507	-0.4732185944	0.0018056868	-0.7075401193	3.19537295233506e-07	-0.4823079703	0.0001797249	-0.0615470044	0.6050357542	-0.3912239081	0.003130781	-0.4655649176	0.0002796072	-0.1323773405	0.2685445885
52348	Vps37a	-0.2149128014	0.2548233566	-0.3401327218	0.0745509447	0.208087459	0.3066860177	0.5828766665	0.0010655683	0.6335954826	0.0004275557	0.0449894439	0.7884359959	-0.0732129727	0.6806875831	-0.522029798	0.0030390427	0.0957266829	0.5685678726
52377	Rcn3	-0.1353228686	0.3176099882	-0.0988948222	0.464019058	-0.0228833954	0.8749969023	-0.0691157055	0.5667658499	0.1150347379	0.3419424967	0.0233386553	0.8463785654	0.0153114888	0.9045916408	-0.2888086575	0.0200153803	0.0277780653	0.8176458172
52430	Echdc2	-0.3349222001	0.2273787718	-0.5674665339	0.0443121253	0.4193127382	0.1630839617	0.3075972614	0.2422814841	0.5320541291	0.4166101594	-0.0492134339	0.8503185117	-0.4756897309	0.1147817913	-0.5220411002	0.0844643803	-0.4495148925	0.1354657676
52430	Echdc2	0.5165052618	0.4802033373	-0.2278862981	0.7548918674	-0.9575787647	0.286968714	0.3828225806	0.5581877716	0.1003487667	0.683453306	-0.0698764991	0.9147256493	0.9864602155	0.1587356524	1.0661568385	0.1074357263	0.015500566	0.9810482074
52463	Tet1	0.3183266113	0.1291004343	0.4555889272	0.0321221797	-0.3571459934	0.1153055517	-0.469376448	0.0143714578	-0.9920508328	7.60086729893017e-06	-0.4709232351	0.0201330832	-0.0490476706	0.8027639129	-0.4216907512	0.026862502	-0.002426304	0.9895410149
52466	Slc46a1	-0.5950190039	0.0409119353	-1.1191564774	0.0002677846	0.6447326952	0.0403053452	0.9449941825	0.0009962034	1.0690633224	0.0001154337	-0.047743227	0.851015787	1.1045108763	0.0001630114	1.454597057	7.55230924892446e-07	0.5436583937	0.0369478172
52502	Carhsp1	0.1570558304	0.4775324696	0.2607552255	0.2405909464	0.535916824	0.028501845	-0.1424603315	0.4713663202	-0.4277115949	0.0344397485	-0.1172529716	0.5529368912	-0.5108649679	0.0179519012	-0.7351455356	0.0005030062	-0.1339849226	0.4980045711
52513	Ddx56	0.4698392921	0.2116215937	0.4126701498	0.3029165659	-0.9872483388	0.0173834251	0.1887497103	0.612230943	-0.3126677468	0.3817016029	-0.8255226642	0.0253919928	0.8607916989	0.0592813209	0.5731445479	0.1553941656	-0.2130552799	0.5673885979
52551	Sgta	-0.5265625852	0.1174678894	-0.3041353293	0.360863224	0.1548362854	0.6653966568	0.1020040653	0.7581249373	0.1875028922	0.5514206243	0.0054020229	0.9869815188	0.3223811321	0.3330551485	0.5797997967	0.0857424588	0.461033759	0.1689302461
52668	Ifi27l1	0.4329688773	0.0503263096	1.5822420181	3.00631539638902e-09	-0.6659135735	0.006332756	0.4305101182	0.0303701018	0.2780822003	0.1556521305	-0.5760266337	0.0044878626	-0.1424016447	0.489255145	0.226808907	0.2450815681	0.0297024626	0.8781173181
52670	Cpsf4l	-0.1075563113	0.724470672	-0.1364900519	0.6547981797	-0.6658814981	0.0801409916	-0.1568337326	0.5660142325	0.1676262956	0.5397102394	0.211807712	0.4390319251	-0.2409818022	0.4656651497	-0.1393020121	0.6481212061	-0.2297500101	0.4287578719
52696	Zwint	0.0762283877	0.7714275083	-0.0061258266	0.9813649858	-0.5033635774	0.1138061251	0.096118527	0.6584452734	0.2161564533	0.3505682507	0.018320624	0.9366034209	0.0046838017	0.9837756397	0.2069918652	0.3431879872	-0.0391643636	0.8569159919
52713	Ccdc59	0.3637936165	0.2412793392	0.0394999698	0.8979737237	-0.4760783299	0.1571826052	0.4450279166	0.1113850506	0.2498917237	0.3666329934	0.2617560016	0.3445379187	0.6673798563	0.0264084374	0.4910815732	0.0798834674	0.4886127927	0.0996737484
52793	Fam3b	-0.6217411709	0.0163961383	-1.1888258502	6.51059689185975e-05	0.5619465876	0.0425588351	0.3630404402	0.110294827	0.4973793289	0.0307310195	0.1202195688	0.5920534821	-0.4709998829	0.0651736594	-0.2556350156	0.2850552682	-0.0803614761	0.7352966243
52822	Rufy3	0.5175222557	0.0489657685	0.2349681756	0.326167626	0.630104645	0.0176477483	0.1040745328	0.6253732947	0.2566152107	0.2318148931	0.1458690378	0.4943358478	-0.0231072318	0.918481222	0.186401899	0.3832775565	0.0483903173	0.8202235519
52830	Pnrc2	0.1000750482	0.7994112849	0.2650182316	0.5019794416	0.0724246504	0.8647788264	-0.1433468744	0.6842271188	0.116583479	0.7407355007	0.2205832152	0.5319754405	0.0319430223	0.9401036666	-0.044157624	0.9058801595	-0.0436622504	0.9116794116
52840	Dbndd2	0.4174720206	0.2676408171	0.4633055938	0.2195181778	0.2416470312	0.5979182987	-0.6992170906	0.0892699522	-0.8215231163	0.0251640943	0.0777581324	0.8471158255	0.0660820069	0.8698478653	-0.2693538224	0.4487886574	-0.2332473253	0.5332250332
52846	Cnot11	-0.477504251	0.0181197069	-0.2865471468	0.1478872419	-0.2838568106	0.1836492738	0.4820008307	0.0081668587	0.2441925828	0.1675254806	-0.2200128424	0.2127465004	-0.4303832864	0.0243161675	-0.2701558475	0.1276825706	-1.365924426	2.86204257209115e-09
52915	Zmiz2	0.1529578619	0.2799577383	0.2969248507	0.0392785196	-0.362386005	0.0206411778	-0.7837412248	1.23479307303016e-07	-0.3962558276	0.0027549348	-0.2046805077	0.1087771525	-0.1469394554	0.2739674581	-0.0304292396	0.8089359173	0.0781929176	0.5351177763
53320	Folh1	-0.4611120192	0.0090239803	-0.8436235559	9.32835581461772e-06	0.0767880615	0.6759785309	0.4969111102	0.0019590747	0.703695245	2.83960632855641e-05	-0.03392355	0.8234294942	-0.4479230681	0.0076023863	-0.4767870184	0.0028561303	-0.0951942826	0.5319955214
53321	Cntnap1	0.1915631072	0.2070093268	0.3065224514	0.046345486	-0.1470322935	0.3678053773	-0.6617583636	1.09370723983726e-05	-0.3809278224	0.0066277064	0.163060858	0.229417716	-0.5038270281	0.0009134042	-0.4656707194	0.0011234932	-0.1856569999	0.1721919503
53323	Ube2k	-1.107738383	0.0005742141	-2.1992851919	3.50362370162577e-09	0.3369386626	0.3009896849	0.9306251395	0.0011186276	0.9975675016	0.0005320879	0.0284901506	0.915367954	-1.2069862258	0.000104982	-2.4939517246	3.21482361937332e-10	-0.3465691353	0.2003807748
53324	Nptx2	-1.2142750645	0.0670755793	-1.6681386054	0.0203234852	0.2321025089	0.73781619	0.7054422884	0.2199045561	1.1630989046	0.0467111963	0.6131259101	0.310159541	-1.7920935407	0.0188268876	-2.4089211865	0.0002549467	-0.7913755465	0.1698580299
53334	Gosr1	0.4983592949	0.0834259996	-0.3329822904	0.2429733977	0.4242719857	0.2247760168	0.169144998	0.5050281112	0.0228301081	0.9281302735	0.132010172	0.6025300257	0.3872947936	0.1538301939	0.5011501533	0.0526456568	0.0449559101	0.859045985
53375	Mtx2	-0.0988949856	0.6848460704	0.0562068467	0.7441633646	-0.0050938938	0.9788804989	0.0708121731	0.596002373	0.2723864014	0.0467396985	0.1585462189	0.2661488217	-0.2576154858	0.1003183517	-0.0091139695	0.9454968541	-0.1148538787	0.3913113167
53381	Prdx4	0.0834080366	0.7459685827	-0.0485076656	0.8504975856	-0.3630448238	0.2530103996	-0.0229596795	0.9205359814	-0.5730566827	0.0228674662	-0.0147126357	0.9519344139	0.1799625788	0.4623721017	0.2563933023	0.2687468426	-0.1258572456	0.5851329589
53404	Atoh7	0.6413468602	0.0004302292	0.3143533423	0.0690554466	0.2806544008	0.1306821524	-0.0608117366	0.688998436	-0.0856939806	0.5731114067	-0.1548316012	0.3105589168	0.0888633405	0.5816381082	0.192876839	0.2079274979	0.213685286	0.1638064653
53412	Ppp1r3c	0.2531418785	0.3839459452	0.4670248016	0.1120855134	-0.0919721028	0.7687051403	0.405826524	0.1657616581	0.2433264184	0.3777491786	0.4481301104	0.1081604759	0.6843734311	0.0220481802	0.5263998377	0.0744600859	0.6387810443	0.0241550762
53421	Sec61a1	0.2863600669	0.1790069261	-0.1799905909	0.3953066582	0.7236369267	0.0026046049	0.014947133	0.9368313346	-0.0646187283	0.7320488934	-0.0966066293	0.6090237965	-0.2175941523	0.3049769906	-0.1354011725	0.5216969543	-0.2210332472	0.2724943037
53602	Hpcal1	0.5493415217	0.2686138674	-0.1703473174	0.7090987981	-0.5843229134	0.4198115232	-0.144715634	0.7230605331	0.0404923709	0.9209576829	0.6765615377	0.1030034019	-0.4720537249	0.3407046495	-0.0416838684	0.9232703997	-0.2956309898	0.4957831808
53607	Snrpa	0.0356675611	0.8203927515	-0.0395344023	0.8013215624	0.0503046693	0.7669269742	-0.0119189696	0.9323836937	0.2062432658	0.1468789839	0.1028572284	0.4653874197	-0.0232311628	0.8861026438	-0.0123150824	0.930142397	-0.0477758086	0.7339423586
53608	Map3k6	-0.2057268738	0.3931321738	-0.1884771478	0.4682410865	0.3851105408	0.1947916059	-0.1793198553	0.405179338	0.4553959312	0.0511699579	0.7285829576	0.0026559721	0.2851618231	0.3062256638	-0.0507203426	0.8446783644	0.2942968526	0.2597406264
53612	Vti1b	-0.1351105275	0.8122133804	-0.5626788081	0.3572310767	-0.6971565759	0.2554058181	0.1869548671	0.7083510672	0.2800016098	0.5529153327	0.164690356	0.7266740451	0.2908054249	0.5813234316	1.0390747403	0.0735005883	0.0734017043	0.8890823689
53617	Krt35	0.0778046266	0.8041049772	0.032842386	0.9165886002	-0.0070972998	0.9832814212	0.0151338179	0.9594222722	-0.6046280826	0.04713423	-0.0630358889	0.8322102891	0.1558183626	0.6308101537	0.1188464164	0.6720761444	-0.5572855989	0.066359747
53618	Fut8	0.1515899184	0.3933720688	0.2604192724	0.1456927299	-0.1456525712	0.4473172826	-0.5546851896	0.000980677	-0.7455724747	2.16148285905918e-05	-0.416846511	0.0110672442	0.1718179488	0.3086378672	0.3987601461	0.0147909187	0.1711889305	0.2823449671
53621	Cnot4	-0.0144403883	0.9712823166	0.6896874345	0.0906362516	0.6809077356	0.1209999167	-0.2843042531	0.4297109334	-0.1423963083	0.6916976724	0.3079452869	0.3926396827	-0.6158935929	0.1105472528	-0.3827756767	0.2890396739	-0.1103252494	0.7585794393
53622	Krt85	0.3943173632	0.0838905407	0.3866706147	0.0898554521	0.2382322483	0.3277073268	-0.2339514724	0.2468475425	-0.1847045911	0.3591325103	0.0128715113	0.9487910252	0.0918965137	0.6914950055	0.2378983057	0.2665474786	-0.0594955434	0.779638344
53625	B3gnt2	-0.1469387403	0.8040208708	-0.1171366159	0.8431659864	-1.195673073	0.0708564095	-0.2390059814	0.4767558214	0.1208956946	0.7337106534	-0.1875335412	0.5761788439	0.4344279146	0.2254785214	0.7982663717	0.0211638268	-0.6121979165	0.0731881324
53814	Oaz3	0.2661389349	0.3217620464	0.8744158259	0.0035852266	-0.0145307136	0.9594093977	0.0104699267	0.9622399379	-0.0774016352	0.7265267276	0.1020186961	0.6449830764	-0.4098538651	0.0858881854	-0.1490783066	0.5013709816	-0.2050092912	0.3563066194
53859	Map3k14	0.248083081	0.0794038623	0.1287180456	0.3567384513	0.0315194989	0.8337654239	-0.0413562459	0.7395707684	0.0138885933	0.9110631526	0.0695443814	0.5765910205	0.0672594073	0.6105149885	0.118064206	0.3447278049	-0.0547562901	0.6599894503
53867	Col5a3	0.1303846259	0.5180740433	0.006549795	0.9740391068	-0.057885892	0.7901083777	0.0075969544	0.9663385778	-0.2153291979	0.2353134252	-0.0503323157	0.7798798511	0.121038085	0.5270182239	0.3559906338	0.0528233362	-0.0164193846	0.9273290056
53878	Svs2	0.2744556878	0.1462940151	0.2163360575	0.2500706828	0.0274171787	0.8918679245	0.0086426766	0.9587248344	0.1204875729	0.4718754189	0.0515192918	0.7578178671	-0.0431402554	0.8076151405	-0.0431476828	0.7961880495	-0.1772181707	0.2915821179
53897	Gal3st1	0.3164499692	0.2240027284	-0.0236637293	0.9269111983	0.5560687863	0.0511037864	0.246923254	0.2877771715	0.1656124809	0.4742320261	-0.0337994009	0.8835456248	-0.1705872644	0.5094424316	-0.0491033647	0.849035512	-0.3027342147	0.2442973925
53972	Ngef	-0.4355581821	0.0244657984	-0.9949312053	3.13636563650822e-06	0.4774944834	0.0225175212	0.7509359321	4.92800044014186e-05	0.7964856827	2.02356749162592e-05	-0.0076735366	0.9636348857	-0.312705721	0.0848911302	-0.9466647073	9.91871500533691e-07	-0.0720946503	0.668708013
54003	Nell2	0.4735671016	0.1155704687	0.4979123303	0.1252756415	-0.329690863	0.3661535948	-0.0193251447	0.9452017417	-0.8435053648	0.0043423373	-0.2630865386	0.351963317	0.3056470288	0.2804173881	0.4447009289	0.1191697458	0.2285240526	0.390808049
54125	Polm	-0.2419355018	0.4147764475	-0.8938255564	0.0039819182	-1.3637723462	9.63029534205652e-05	-0.2119849451	0.4242751848	-0.540311307	0.0590870507	-0.3353735368	0.2086981472	-0.9444267035	0.0024684275	-0.9394652695	0.0015864665	-0.5340737908	0.0619544769
54135	Lsr	-0.1783918576	0.6312195623	-0.0872786443	0.814132291	-0.0615384622	0.8780065016	-0.2864009561	0.4177801121	-0.1229362768	0.7113456141	0.2849598043	0.4201081688	-0.3424223513	0.3585770339	-0.2164893078	0.5395174943	-0.1126490576	0.7615694554
54140	Avpr1a	0.1873160389	0.2498130193	0.3255985674	0.0486417718	-0.1123248855	0.5207692707	0.1972741976	0.1766203363	0.199901992	0.1710414145	0.1962209388	0.1788954039	0.0514708088	0.737156994	0.0266179107	0.8538908901	0.027876998	0.847065704
54151	Cyhr1	-0.8795411803	0.0010736745	-1.3453108051	2.84705996187572e-06	0.2979044601	0.2789357972	0.7184361657	0.0025730629	0.5506663522	0.0183844994	0.0069427507	0.9755313769	-0.5580534049	0.0238938299	-1.0450111928	2.96631049184598e-05	-0.024045813	0.915405062
54169	Kat6b	0.1389131194	0.4316341308	0.2058152347	0.2458855001	-0.3717019971	0.055484705	-0.2812217892	0.0791741533	-0.1052650011	0.504837179	0.2306943314	0.1475926629	0.1383018845	0.409325212	0.1760117083	0.2669093805	-0.0069287541	0.964900311
54198	Snx3	-0.0305195845	0.8992190415	-0.2642629987	0.2760171567	0.2017412275	0.4398151461	0.3367016198	0.123273248	0.1945643388	0.3688558523	0.3182363243	0.1446392596	-0.166745437	0.4900351148	0.006024448	0.9789726115	-0.010625923	0.9629212587
54200	Sult2b1	0.2490030751	0.6298621411	0.8569232838	0.1024265278	0.2996557786	0.6918313138	0.0418291398	0.9220112471	-0.1653443335	0.6990177458	-0.1217139236	0.7758416928	0.2768521726	0.5753369239	0.6938464385	0.1100222491	-0.1998366199	0.6404260271
54208	Arl6ip1	0.1660510278	0.3204148754	0.3810911971	0.02583815	-0.0649619909	0.7176169055	0.0165957448	0.9161683919	-0.1811618667	0.2267805781	0.0557342527	0.7079047946	0.2959698438	0.0655920119	0.3328345869	0.0293359361	0.2471083944	0.1015942664
54214	Golga4	0.0808114578	0.7950203046	0.2137243471	0.4592895624	0.6562756139	0.068067135	0.3754630087	0.1498044124	0.5821520519	0.0280778825	0.8209810004	0.0025535066	0.0100768259	0.9720708743	0.2225199223	0.416971557	-0.1239229968	0.6503600622
54215	Cd160	-0.2843379818	0.7046946302	-0.4943593749	0.5106742609	0.0174469526	0.9826302049	-0.0202068628	0.974031045	0.6147670078	0.3247916402	0.0178098075	0.9771106987	-0.0989252958	0.8866448117	0.0491876507	0.9404422245	-0.3853694089	0.5793296187
54216	Pcdh7	-0.4564397075	0.1720787566	-0.5020894355	0.133915974	-0.7681464767	0.0629885159	-0.4565561355	0.1277243237	-0.4120041293	0.1682532117	-0.0431649998	0.8839905185	0.0825525659	0.7925120655	-0.0076480007	0.9793722815	0.4357117819	0.1455897932
54325	Elovl1	0.3115305635	0.330070733	0.1123073919	0.7241317609	-0.3912008182	0.306471762	-0.3927826968	0.1411288887	-0.1877975006	0.4770793949	-0.3626277986	0.1734160204	-0.2753042586	0.3270923565	-0.0851022252	0.7606777283	0.3267270021	0.2858621702
54375	Azin1	0.3062137678	0.0807086389	0.6981117543	0.0001879703	-0.2405749735	0.2002806829	-0.6245734353	0.0001873464	-0.4535341482	0.0049285224	-0.1373514987	0.374887519	-0.1281597234	0.4582721702	-0.0301202265	0.8538010821	-0.038445644	0.8140723955
54382	Tcstv1	0.0906407653	0.5661149227	0.0527004455	0.7383685978	-0.0830321864	0.6263447293	-0.2426592956	0.090425275	0.0059021396	0.9666193559	0.1283279328	0.3650677981	-0.1030036639	0.4921873444	-0.3210810151	0.0267817477	-0.0086583336	0.951048197
54383	Phc2	0.3691106986	0.0502726198	0.1892683208	0.3078698189	0.2106489244	0.2935649287	0.1396886005	0.3992467923	0.1095033252	0.5080882432	0.1202549889	0.4675724303	0.3003131732	0.0913340535	0.1211819303	0.4641680805	0.1292880906	0.4350111544
54399	Bet1l	0.3813750022	0.0151718912	0.300167848	0.0530291176	-0.0222227226	0.8922885473	-0.0349561949	0.797062778	-0.2270979919	0.0997516672	0.0283770528	0.8346215698	-0.0222814754	0.8771464236	0.0470432446	0.7293700776	-0.0047949136	0.9718518011
54419	Cldn6	0.3684999043	0.5305021485	0.0093017083	0.9873348822	0.4966149684	0.4345200576	-0.9759891687	0.0851684323	0.3753703803	0.5228702505	0.518858945	0.3533735244	0.5340356557	0.4814832489	0.7381383252	0.2270025511	0.8158023049	0.2021724323
54450	Il1f5	0.4423891799	0.1072718023	0.3878251369	0.1565377451	0.1924707013	0.5111684397	0.0504817224	0.8440856985	-0.0372992666	0.8844519905	0.0690727192	0.7878948509	-0.1652774268	0.5548815299	0.1223940549	0.613510774	-0.1670374578	0.4911931492
54563	Nup210	0.1671976262	0.3372493251	0.288092234	0.1015815535	-0.2007467445	0.2866855221	0.0338335334	0.8273000264	-0.1634113211	0.2948457241	0.0118930901	0.9388566704	0.2513582982	0.1312213688	0.0547185928	0.7243239491	0.066050881	0.6704045344
54601	Foxo4	0.19387985	0.3496295717	0.505591678	0.0176430186	0.0328182737	0.8829013651	-0.2004933632	0.2803295022	0.6025172685	0.0020017864	-0.160066722	0.3876064095	-0.8700677509	5.33860383188565e-05	-0.6912508846	0.0004828701	-0.3118240026	0.116095208
54608	Abhd2	-0.0413949507	0.9096841251	-0.0400267338	0.912656741	-0.1483556237	0.7400699352	-0.1558724387	0.6333764889	-0.1258223785	0.7000903425	0.0759017643	0.8161541668	0.1555090517	0.6536028041	0.4772676401	0.1484589349	-0.5698185423	0.0860339436
54616	Extl3	-0.1171766572	0.7064782679	-0.7056055229	0.0274177908	-0.9593804199	0.0149693328	0.0382312393	0.8906581256	0.1580229709	0.5705689188	0.0028527419	0.9918146586	0.08518027	0.7841519568	-0.0210599454	0.943072344	-0.5387879444	0.0730043165
54635	Pdgfc	0.0164338495	0.9229443132	0.1487597339	0.3832619828	-0.3530950894	0.0592749649	-0.2294615924	0.1358653778	-0.0099378145	0.9478576168	-0.040401815	0.7904146099	0.0182137395	0.9100232806	0.1782923418	0.2442401226	-0.1041671889	0.4941520208
54636	Wdr45	0.3553135419	0.486005689	0.1740933242	0.7321780888	0.284847786	0.5956925655	-0.5367475728	0.2009993435	-0.6353083709	0.1318381568	-0.104332997	0.8159774983	0.6413021562	0.158219729	-0.7226630507	0.0727184388	0.214467551	0.5866817769
54698	Crtam	0.252239678	0.0791449644	0.3302666915	0.0230937717	-0.0639784866	0.675178369	-0.0795517564	0.5297001362	-0.0730069128	0.5639671372	0.1096204643	0.3874190489	0.1029297876	0.4437351945	0.1707956854	0.1806399716	0.1258040628	0.3218763948
54709	Eif3i	0.6626330093	0.1168596759	0.3679123878	0.379005234	-1.3298137142	0.0102848916	-0.0536806195	0.8762531077	-0.5797713221	0.0981239247	-0.0129164197	0.9701069407	0.3451388683	0.3726923031	0.6504191896	0.0807722646	0.1451725868	0.7065728921
54711	Plagl2	-0.0068307412	0.9823183292	-0.0248883306	0.9397905744	0.3211010309	0.3325076179	-0.6995067711	0.0085763561	-0.7604138183	0.004548642	-0.1088664009	0.687823466	-0.035920613	0.8944370422	-0.1036076084	0.6850725048	-0.1045997639	0.6822263957
54723	Tfip11	0.2081815672	0.1573622866	0.3979744942	0.0087357022	-0.1283699034	0.4157050211	-0.0072496707	0.9555551341	-0.1269347792	0.3319362779	-0.0178932191	0.8906026057	0.2550259722	0.1099052796	0.1439249822	0.3251375758	0.095654253	0.5117537396
55925	Syt8	0.2594515403	0.1164650263	0.2732001162	0.0988524977	0.0799385649	0.6500080396	0.0402140207	0.805059613	0.0226480021	0.8834960432	0.1058276303	0.494633788	-0.0993888527	0.5211288941	-0.0738703019	0.6127083102	-0.0567181322	0.6973420664
55946	Ap3m1	0.3399219351	0.0642062392	0.3255432157	0.0758649961	0.0443075406	0.8199503573	0.1521335599	0.3475250612	-0.0062711358	0.9689588171	0.163619263	0.3127105245	-0.1273520367	0.4575737662	0.083923996	0.6030691762	-0.3092832212	0.0599078091
55949	Eef1b2	0.4981053206	0.0250193688	0.2616510072	0.2292207851	-0.1102175823	0.6769472063	-0.0092181589	0.961906032	-0.1866045378	0.3362242852	0.2711909801	0.1896452927	0.4713723654	0.0253476931	0.2839771292	0.1461418397	0.3182105623	0.1044872757
55980	Impa1	0.8910782635	0.0322589201	-0.1096184293	0.7724662655	-0.6971945256	0.0905618693	0.6612302682	0.0398198876	0.0554860852	0.859664486	0.1350174323	0.6673154175	0.1363503835	0.6822944411	0.1196138819	0.7032881947	-0.2915074826	0.3552759805
55984	Camkk1	-0.7462247116	0.0006164122	-1.3368869318	3.97117148698354e-08	0.4882140192	0.0307770337	0.8627383875	2.02751363568718e-05	0.8572319531	2.2408382986299e-05	-0.0234592343	0.8976313899	-0.2526052197	0.1956066434	-0.8266094444	3.89602035299815e-05	0.1197718439	0.5122513252
55988	Snx12	0.4970233572	0.0080008044	0.4884432724	0.0090652581	0.2887201032	0.1425639962	0.059817824	0.7106215659	0.2251377546	0.1667776661	-0.0839700789	0.6027572348	0.030052801	0.8604006141	0.442960011	0.0082115207	0.0672072995	0.6768458741
56017	Slc2a8	0.3469708579	0.3637030455	-0.0051531819	0.9891832504	-0.3728137463	0.4249926449	0.1437184669	0.6728210856	-0.1669068801	0.6239705829	0.1407025405	0.696630352	-0.312832963	0.4122984697	0.2030639314	0.5740347833	-0.0034536751	0.9923575881
56018	Stard10	1.4693730725	3.56297286136974e-07	0.2951076775	0.2329149034	0.8654456283	0.0059309702	0.0508412168	0.8168022463	-0.2138171395	0.3324872058	0.0099443496	0.9638476597	-0.1157807253	0.6373051654	0.0639927389	0.7833932434	-0.2352132928	0.3401462069
56032	Nprl2	-0.157703938	0.4543693743	0.0087394236	0.9668261335	-0.1665876754	0.4643088527	-0.0127341281	0.9459838493	0.1601910646	0.3959446692	0.0585006591	0.7557332679	0.4716776371	0.0216150965	0.7239449903	0.000343339	0.5119392621	0.0087857728
56036	Ccnl2	0.2866701692	0.2417445299	0.4051499906	0.1007943907	-0.0634165301	0.8090174632	-0.4066403975	0.0831008275	-0.5423237601	0.0226151781	-0.0135301194	0.9531626185	-0.5326485725	0.0329195945	-0.4244617706	0.0860123774	-0.6607335232	0.0090836644
56077	Dgke	-0.0769507241	0.6294379378	-0.2014396029	0.2099504668	-0.3788577312	0.0318743367	0.139002329	0.3317284052	0.0344555622	0.8089432465	0.1318656868	0.3569017461	0.472053893	0.0029585858	0.6947520164	1.25079743104413e-05	0.1585927149	0.2688565863
56079	Astn2	0.2818088085	0.1290661107	0.1947793226	0.2909326702	0.1906032159	0.3381461132	0.3139542179	0.0604427098	0.3771004973	0.0253244617	0.358586243	0.0329970279	-0.0682444418	0.6949330098	-0.0809821342	0.6217990752	-0.0400829263	0.8069094032
56095	Ftsj3	0.7222990347	0.0443803404	0.8639092736	0.0253543528	0.4993861449	0.2371455746	0.1222924579	0.6737645817	-0.2130812085	0.4642209044	-0.2557064677	0.3804483546	0.1767762765	0.5864423793	0.2340986009	0.4484438251	-0.3362715405	0.2779974498
56096	Plac1	-0.286737092	0.1853560053	-0.4778166272	0.029965904	0.2196813059	0.3451739489	0.3031085889	0.1189080175	0.2077165797	0.2818020526	-0.0084930764	0.9646717441	-0.1051035651	0.6058109215	-0.5278344699	0.0081440196	-0.0549825388	0.7744117498
56149	Grasp	0.2739721354	0.0776447825	0.392774635	0.0129503689	-0.1282125695	0.4379838492	-0.2442864946	0.0965235153	-0.2352344618	0.0898547803	-0.0023831882	0.9860619078	0.1801115839	0.2171645579	0.1613787127	0.2405175903	0.0671406233	0.6230797798
56173	Cldn14	0.486669054	0.1114730736	-0.1690055911	0.5755065788	0.17537954	0.5867121305	0.0726168798	0.7710977216	0.0956049764	0.7017920006	-0.075603878	0.7619705058	0.0343002886	0.9021173538	0.1341565042	0.6126467562	-0.1601211677	0.5459062316
56174	Nagk	0.0580207561	0.7041747684	-0.1568510751	0.3071663883	-0.0442330371	0.7886211359	-0.2214380629	0.1313122531	-0.0400676308	0.7693301992	0.2019889284	0.1439876309	0.0332287152	0.8186103155	0.0337850056	0.8046727875	-0.3196670964	0.0230730085
56200	Ddx21	0.252895154	0.1641087494	-0.0933567168	0.604146776	0.2050679195	0.2939702405	0.4932689517	0.0034726429	0.702145054	6.72550930841321e-05	0.0852180288	0.5967528714	-0.1058993409	0.5355379955	-0.4755202524	0.0047092354	-0.0487275365	0.7620099506
56216	Stx1b	0.1881565426	0.1540467063	0.2184757675	0.0992109663	0.4042520371	0.0045332074	0.0829654132	0.4784896073	0.0119144221	0.9187099365	0.1761937402	0.1360379449	0.1010116856	0.3998352715	0.4440934868	0.0002600688	0.1096191154	0.3331676984
56216	Stx1b	0.1614178975	0.2041598473	0.1229542334	0.3316229409	0.0537420608	0.7032600845	0.029956854	0.7904312941	0.0002118359	0.99850001	-0.0724868981	0.5209924771	0.0810798709	0.5135287941	0.107562082	0.3590829386	0.1078666672	0.3577365332
56217	Mpp5	0.1207167365	0.2304880423	0.1694369733	0.0948566675	-0.0973645566	0.3688854237	0.1944162217	0.033825585	0.2003739117	0.0289708957	0.0523139647	0.5588488315	0.161112211	0.0940906979	0.1076347434	0.2319258388	0.1021327515	0.2562921922
56222	Cited4	0.2287261541	0.4172525986	-0.2899526119	0.3049599466	0.2537277534	0.4000733826	-0.3849585861	0.1033950856	0.0124015507	0.957470281	-0.0321718704	0.8899798911	0.3535765825	0.178579397	0.3143516632	0.2306590628	0.3824986775	0.146368096
56223	Fscn3	0.0794735833	0.592832443	0.2321068817	0.1227105329	-0.3370529882	0.0400008059	0.0848904217	0.5233631147	-0.0347419866	0.7935763177	-0.2953434641	0.0302102236	0.3973106428	0.0067664181	0.3692701063	0.0075319234	0.1479387905	0.2682659494
56224	Tspan5	0.6371179346	0.1511647014	0.5457851856	0.2172608205	1.1984941701	0.0265270903	-0.213372887	0.5799754482	-0.2333259911	0.521224919	-0.5440020706	0.1391634176	-0.1761557444	0.664430493	-0.4535857722	0.2425051866	-0.2730270916	0.5020214507
56229	Thsd1	0.1216570324	0.4851133515	0.1551192345	0.3311606169	-0.5046214628	0.0060339675	-0.5991425985	3.8059295878806e-06	-0.0996604075	0.367036888	0.1101759529	0.3192994983	-0.1517991686	0.2567660179	-0.1022828601	0.3825306087	-0.1019548592	0.4990539938
56233	Hdac7	0.2758943206	0.0419712443	0.3496175783	0.0109797981	-0.0887773064	0.5360430853	-0.2444757983	0.0438259209	-0.1805077355	0.1327033479	-0.016357003	0.8902684993	-0.0975252633	0.4394542419	0.13404465	0.2615243646	-0.1655723401	0.1670192703
56249	Actr8	-0.245624001	0.0900328781	-0.5076814389	0.0008329108	-0.2075550677	0.182073909	0.4977272538	0.0002929333	0.4196448904	0.0018425789	0.0645075088	0.6134730893	-0.0299153912	0.8249918704	-0.2038496866	0.1149294035	0.0585993216	0.6462540704
56264	Cpxm1	1.0163462864	0.0032541032	1.0965879673	0.0016229702	-0.550517091	0.1260961417	0.0296571139	0.919692699	0.2312097197	0.4334118752	-0.1385199661	0.6381038299	0.4659360646	0.1400708681	0.5758278224	0.055151013	0.1107598385	0.7067252483
56282	Mrpl12	-0.153191412	0.6856124856	-0.4098122281	0.2815063618	-0.1817048248	0.6567081986	0.0692049854	0.8378825005	-0.917485304	0.0090337247	0.1886395543	0.5776133129	-0.2733731638	0.4473751924	-0.6762716771	0.0503116305	0.6237887363	0.070135701
56284	Mrpl19	0.2993912479	0.0910756368	0.0415409843	0.811756374	0.0047963385	0.979683037	0.111473935	0.4760093804	-0.2325945133	0.1406529193	0.3618334965	0.0241564844	0.4714829349	0.0062815176	0.3978415764	0.0136998134	0.3670185875	0.0223045033
56292	Naa10	0.2158394765	0.1313511174	0.2554888736	0.0756872214	0.1799536976	0.2415421383	0.1021035304	0.4202335385	0.0549548734	0.6635293844	0.0512335902	0.6850014847	0.2204403412	0.1354914953	0.1581470907	0.281029486	0.1286898694	0.3389064887
56294	Ptpn9	0.4133758962	0.0842253883	0.1648163446	0.4849510166	-0.0059346943	0.983573325	0.0330257181	0.8753487057	-0.0731273654	0.7284738513	-0.0654713876	0.7559119157	0.1019575102	0.6482778956	0.2338770723	0.2698781107	0.0088589097	0.9664315416
56316	Ggcx	0.0673704217	0.7337819152	-0.0820869956	0.6546316039	-0.0537372928	0.7861189608	-0.7615627365	0.0002483572	-0.0952989365	0.615167276	0.1992837945	0.3490554874	-0.2015752175	0.3715886697	-0.2205666173	0.3122941012	-0.0799340014	0.7125822755
56325	Abcb9	0.0562409299	0.7620468281	0.2379619699	0.2039770676	0.0343280391	0.8640920146	-0.2798674919	0.0969796396	-0.1662021266	0.3195327691	-0.1867617685	0.2640163065	-0.0834183883	0.6361384224	-0.051968408	0.7544284682	-0.1150371989	0.4895900865
56354	Dnajc7	0.0562142266	0.9071391778	0.4202854095	0.3854113347	-0.2675583503	0.6078193365	-1.0754816788	0.0162519953	-0.312798238	0.5306161187	-0.1107451508	0.8086357132	-0.3328080985	0.5734363565	-0.5331262072	0.3522698807	-0.1822957649	0.7492433671
56361	Pus1	0.2128420127	0.2540808976	-0.0919389873	0.6201578884	0.1592783625	0.4276564892	0.1436882812	0.3878313876	0.1103843941	0.5063343557	-0.122589339	0.4607556569	0.063629587	0.7174701346	0.3033786877	0.0894684864	0.314760855	0.0625564605
56368	Cyb561d2	-0.4304732091	0.4213027334	0.0707409852	0.9022570059	-1.04207888	0.0758437372	0.1939636404	0.6845374296	-0.9468018454	0.0522991672	0.1226865436	0.8084225913	0.5569175885	0.3147234092	0.3630024006	0.4481594814	0.2412222459	0.6135614811
56369	Apip	0.202148203	0.2075221222	0.2580717054	0.1095249723	0.0561882815	0.7436317763	0.1148078021	0.421076739	0.0546912404	0.700728233	0.0779143853	0.5843283113	0.1644112862	0.2787246762	0.2030161629	0.1579450313	-0.0310546931	0.8271519637
56372	1110004F10Rik	-0.0392328474	0.8799046644	0.0229926622	0.9294355339	-0.2026398358	0.4712730699	-0.286665232	0.2481681964	-0.7451368444	0.0023840355	-0.8228163461	0.0009056876	0.0388373789	0.8810955988	-0.233577279	0.3454314418	-0.0289094092	0.9065643098
56374	Tmem59	0.2971409503	0.5632133764	0.7376323249	0.1555316332	0.1349807741	0.8075953513	0.3338137163	0.493982287	0.3428437795	0.4823990981	0.5660111194	0.2215623846	-0.6249987379	0.2271826371	-0.7720587653	0.1180536991	-0.8550251407	0.101054573
56375	B4galt4	0.4957717823	0.4227400466	-0.4264504556	0.4900037381	-0.1092816425	0.868205502	0.6423883801	0.212314342	0.3963428363	0.5020787369	-0.1098308468	0.8295516432	0.728499471	0.2408365273	0.5335883722	0.3672711391	0.5498624996	0.3529908257
56378	Arpc3	0.5637825999	0.2246988578	0.4850642932	0.2950260379	0.1548696367	0.7529447647	0.3505415868	0.3599860084	0.128661646	0.7502544135	0.0443365677	0.9126076625	1.0537734848	0.0170775099	1.0046558588	0.0225412223	1.27680741	0.0044518839
56380	Arid3b	0.011167834	0.9801051341	0.2803688348	0.532262834	0.5513331001	0.2581103749	-0.4987569217	0.2173603702	-0.0682599827	0.8647100394	-0.1495820046	0.7090626846	-0.3239781699	0.5040588419	-0.6643509247	0.1431126743	-0.3932168536	0.3820727015
56386	B4galt6	0.2891437709	0.2178658865	0.3011348479	0.1997272774	-0.2442626487	0.3334447151	-0.5720289166	0.0125770803	-0.4771381788	0.0352860446	0.2893379231	0.1941468281	-0.2863728676	0.2577346988	0.1375854916	0.554777527	-0.1090449321	0.6215215116
56390	Sssca1///Fam89b	0.9105140284	0.0397125722	-0.6545242017	0.1067951572	0.2379468971	0.5347158772	-0.2477440767	0.5144415771	-0.5263993888	0.1458317465	0.537316352	0.0749959157	-0.2385044346	0.4492547473	-0.4185765411	0.2728728838	-0.4670060992	0.1200892334
56390	Sssca1///Fam89b	0.254680584	0.4777844894	0.4521759703	0.2408175262	-0.247588693	0.5669313102	-0.147270038	0.6195739847	-0.0705428332	0.8118293049	-0.2794799919	0.4358543029	-0.1421874099	0.7221178908	-0.1029789698	0.7282893937	-0.3268892156	0.3905150343
56395	Tmem115	-0.0241955615	0.9525080913	-0.5072947092	0.2159631782	-0.0015158018	0.9972437543	0.449932545	0.2197695519	0.4640465832	0.2059000879	0.604557058	0.1015804011	0.883397264	0.0260845535	0.4807691466	0.2554259897	0.1501556128	0.6970579221
56397	Morf4l2	0.4544623484	0.2570580681	0.3305337503	0.4430144389	0.4900248849	0.257867899	-0.148135583	0.7468335983	0.0955841763	0.8237207792	0.3029914703	0.4815793826	0.2754698888	0.4894963192	0.274305937	0.5237462961	0.4608429329	0.2505641455
56405	Dusp14	0.2324655202	0.4470680425	-0.0594919573	0.8328255383	-0.3540702736	0.2497248818	-0.5084758272	0.0879008913	-0.3623521582	0.2186316769	0.3624183217	0.2185224364	-0.0836413576	0.8181344263	-0.0426233848	0.9066884924	-0.2706491389	0.4349318597
56409	Nudt3	0.3149687098	0.0295749757	0.2513321769	0.0788918495	-0.0211658594	0.8886034731	-0.313696425	0.0301955976	-0.0654227429	0.6226104054	-0.1096660198	0.4695512276	-0.0478773129	0.7514721775	-0.0653360176	0.6657782712	-0.0683960321	0.6512099805
56412	Noa1	-0.0629244359	0.6960982047	0.0154027428	0.9237696385	-0.103347323	0.5530047295	-0.0939609373	0.5149799126	0.1410229089	0.3298803925	-0.0528899128	0.7135497479	0.0759241068	0.6194945658	0.0630207116	0.6619155448	-0.0195983764	0.8917307157
56419	Diap3	0.3023170822	0.2041324162	-0.192727892	0.4157256732	-0.2425620555	0.3436002008	0.2210413714	0.2978101896	-0.2337001279	0.2713366334	-0.129298068	0.5409106605	0.020487426	0.9270657414	-0.067475302	0.7492963173	0.0686292484	0.7451612786
56420	Ppp4c	0.2379183353	0.3099024859	0.2326442832	0.3206292637	-0.6575484741	0.0116950454	0.0338435067	0.8709904142	0.2579867477	0.2195356802	0.4483526723	0.035803524	0.3277361034	0.1428192208	0.5339822482	0.0132970471	0.4256876444	0.0457461286
56422	Hbs1l	0.1921022091	0.2455767879	0.0363828911	0.8246888533	0.2116208359	0.2364526094	0.4210660231	0.006007969	0.4807674774	0.0019357207	0.1934679666	0.1919431597	-0.1078032865	0.4900137164	-0.1568458392	0.2885654038	-0.1917057258	0.1959465519
56427	Tubd1	0.3998110728	0.1162020444	0.4655267738	0.0686941475	-0.0369318412	0.8916621764	-0.3282052936	0.1484963302	-0.4594191899	0.0454148612	-0.1805488838	0.4229609486	-0.1144021625	0.6313415737	-0.1311712805	0.5598028157	-0.1334144746	0.5531355906
56431	Dstn	0.1589831289	0.2738049786	0.2589614697	0.0778186171	-0.1445015986	0.356183396	-0.0853441689	0.5095091849	0.0781333286	0.5457719086	-0.0749652989	0.562112288	-0.0243985989	0.8585632805	0.0666659518	0.606043247	0.0646578332	0.6169070113
56434	Tspan3	-0.0484058527	0.8646775703	-0.0220334369	0.9427374471	-1.2829471608	0.000622865	0.2456210702	0.3643620741	-0.0883051937	0.743225589	-0.0285157412	0.9106194121	0.0807343302	0.7645352723	-0.3381378034	0.1879078697	-0.0233241772	0.9310056402
56443	Arpc1a	-0.0355806553	0.7982257753	-0.1087765146	0.4358673864	0.195075152	0.1983899778	0.1059957349	0.3962389262	0.1588608199	0.2057929111	0.0689151794	0.5803642398	-0.1485312655	0.2637358002	-0.2566018927	0.0438495159	0.0217380081	0.8613508311
56445	Dnaja2	1.1689450023	0.0178979397	0.0241705694	0.9595761936	-1.1700903823	0.0274899391	-0.0498733083	0.9122149271	0.5813940483	0.2268443729	-0.2849439363	0.5807239646	0.9095229826	0.0495972626	0.5965159305	0.1668981155	0.4598575256	0.2843480005
56447	Copz1	0.2015120064	0.7292102813	0.2027497342	0.7276156261	0.3255516393	0.648129372	-1.7965133913	0.015397459	0.6072517467	0.274948087	0.5524324022	0.3450603935	0.2782574554	0.6146496776	0.1893166782	0.7317062473	0.0161842474	0.9765989526
56449	Ybx3	0.2061823127	0.4688799177	-0.1691234386	0.5519956331	0.1287508024	0.6747177416	0.116874205	0.6644930049	0.1123063155	0.658469383	-0.067006737	0.8034493247	0.1379634627	0.652908088	-0.2292571772	0.4208985026	0.1925004499	0.4986314524
56457	Clptm1	0.0308526026	0.9531526051	-0.3383247408	0.3899941417	-0.2741891493	0.4851958123	0.084761293	0.7958324819	0.0968967739	0.73640237	-0.3927580418	0.1778739015	0.2287132015	0.4286710927	-0.2233635117	0.4124625755	-0.3441705105	0.2758419175
56459	Sae1	0.8890678363	0.0399645615	0.7523834653	0.0800278262	0.5757100783	0.2687829532	0.1720510187	0.6488917514	0.0139163919	0.9705865928	-0.578749411	0.1303937371	0.1456369673	0.7301272401	0.6343655337	0.1378357272	0.1624642393	0.685119217
56463	Snd1	0.0831577699	0.7962008443	0.1490881319	0.64364204	-0.2790333107	0.4239933518	-0.6343729741	0.0321866712	-0.4750553106	0.1044448044	-0.0781870571	0.7979589188	0.2601833554	0.4556169384	-0.0676830938	0.8386603083	0.0972504853	0.7797184518
56469	Pias1	0.5041315861	0.2742310229	0.138585302	0.7622608584	-0.0884793664	0.8565820926	-0.2581984147	0.4970371104	0.0678895926	0.8659503588	-1.1095671833	0.0052022038	0.3481912482	0.3886022917	0.1100250797	0.7717814968	-0.2147563457	0.5718305546
56484	Foxo3	0.2597693458	0.2140697518	0.3514718483	0.0950463629	-0.1878261423	0.4033468494	-0.2019985665	0.2790612279	-0.2947439057	0.1168690537	0.1112523705	0.549257873	-0.011389271	0.9538103572	-0.2101440897	0.2603855912	0.0481233012	0.7952730533
56490	Zbtb20	-0.1504006807	0.2848930935	-0.2884694803	0.0437892768	-0.2090363265	0.170642214	0.0149028936	0.9150384375	0.0355696557	0.7884741175	-0.3649498614	0.0082294357	0.3973481803	0.0042794008	0.50186637	0.0002153777	-0.171632904	0.1742132909
56495	Asna1	0.17078333	0.2127910495	0.2902516699	0.0371201595	-0.417665454	0.006364535	-0.0226811947	0.8519943718	-0.1669773529	0.1739300091	-0.1964407739	0.1110679755	0.1443188616	0.266187464	0.0481280088	0.6923779937	-0.2550995463	0.0403751688
56501	Elf4	0.0781562108	0.8786861907	0.3601454744	0.5160424596	0.0046535028	0.9932857343	0.6861887673	0.1992273538	0.0186971125	0.9674312283	-0.7091847068	0.1848482929	-0.1545462539	0.7986709632	0.0624669782	0.8915063193	0.2251402854	0.6235123862
56503	Ankrd49	0.043789532	0.9384287144	0.0962341699	0.8652195407	0.2105603544	0.7311164141	-0.3349752754	0.5099512767	-0.0161311762	0.9746194761	0.1001497469	0.8641706393	-1.4335377405	0.0147726557	-1.3052869273	0.0255411479	-1.4899861766	0.0079897245
56513	Pard6a	0.156568826	0.4845192961	0.3083808042	0.1718490271	-1.0800063703	4.69647862139034e-05	-0.298919411	0.1393950231	-0.631863644	0.002655687	-0.2035468263	0.3110494385	-0.0172766821	0.9350151177	-0.0339030402	0.8652674612	-0.0815297235	0.6834828595
56515	Rnf138	0.2017028422	0.2980528904	0.3242326305	0.0974741723	0.0123885458	0.9525290949	-0.1271038892	0.4621107991	-0.55431176	0.0022781348	-0.016975279	0.921532073	-0.3127369869	0.0921354416	-0.7741800584	4.45561848993143e-05	-0.2781975915	0.1114585703
56516	Rbms2	0.1192788993	0.6215572345	-0.348522325	0.153592333	0.0904835639	0.7286287547	0.2592496541	0.2335954812	0.0975654849	0.6515936583	-0.1917071936	0.3765937243	-0.0014356366	0.9956034617	-0.3885147315	0.0950511433	-0.0743555482	0.7580417535
56527	Mast1	0.7061596886	0.017493728	0.5901751242	0.0448477598	-0.3437091497	0.2710601436	0.2471365485	0.4063113764	0.2328662402	0.366687844	0.2627838605	0.3090138284	0.0556385919	0.8511102186	-0.1154380725	0.6533050382	0.2227451852	0.4151230302
56529	Sec11a	0.1276950902	0.4943208985	0.4587139789	0.0171253323	-0.396998543	0.0534240505	-0.4192897369	0.0149723429	-0.3248545371	0.0561946437	-0.1787470691	0.2865920604	0.1746779836	0.3256865872	-0.0319173482	0.8481718519	0.0416601728	0.8026982988
56532	Ripk3	-0.2945136602	0.5806043686	-0.5184931828	0.3327370935	-0.169791496	0.7784547288	-0.0569883382	0.902925806	-0.893743713	0.0616197193	-0.0348033031	0.9406201358	0.4878808757	0.3616040117	0.0902368806	0.8468838088	0.2136295736	0.6648075219
56538	Klk11	0.1963298454	0.2977242445	-0.4254760314	0.0406103142	-0.4807035896	0.0216264978	-0.2752552268	0.1469322288	-0.1529041622	0.4160537713	-0.3137031061	0.0996505086	0.1929829163	0.3058844973	0.0764901832	0.6670976453	0.1477575481	0.4075453702
56542	Ick	0.1792157889	0.2013419051	0.3297505443	0.0212907572	0.1366945282	0.3647293636	-0.3206883556	0.0127378644	-0.3028338416	0.0182353707	0.1581679013	0.2072808967	-0.1388614845	0.2951806651	-0.1529427609	0.222422321	-0.086393191	0.4882430137
56543	Kcnd3	0.2338051448	0.2344688472	0.0894262968	0.6470358357	-0.3388787499	0.112883845	0.0530830805	0.7743354545	0.0095790445	0.9562174499	0.0748877515	0.6680938331	-0.0376939055	0.838637211	0.0197085621	0.9100698844	-0.0245739887	0.8880053282
56552	Vmn2r26	0.2681235202	0.2068505597	-0.1249932214	0.5534220004	-0.0164098693	0.9424617533	0.409885747	0.0338747117	0.6434871363	0.0012894716	0.3910013143	0.0551889964	0.0915596041	0.6469415933	-0.0255591128	0.8920213921	-0.2113235587	0.2650480719
56613	Rps6ka4	0.159710297	0.433166412	0.115842465	0.5690691092	-0.163773805	0.4566607147	0.145889463	0.4235088643	-0.0520662956	0.7744745785	-0.245163619	0.1814283598	0.1116993991	0.5627382981	-0.1769760926	0.3324110942	-0.0264869263	0.8840713065
56620	Clec4n	-0.0991204562	0.4633688387	0.0914955977	0.4982790658	-0.5701022644	0.0002807833	-0.1539532173	0.2055674403	-0.3567545419	0.0046726349	-0.0250846563	0.8351830655	0.2920723916	0.0262715467	0.5447719345	4.08010338468581e-05	0.1344383656	0.2679835589
56626	Poll	0.1746354616	0.4940943473	0.1225713493	0.6308145647	0.1624666985	0.5556147081	-0.0577369731	0.8000115876	0.1267684308	0.5785777134	0.0285034951	0.9004456367	0.3404701465	0.163361886	0.562867033	0.0167470615	0.3534254351	0.1257555181
56632	Sphk2	0.408622907	0.3951060961	-0.0319345972	0.9467661797	-0.1400597636	0.8530963276	-0.8161633584	0.06213301	-0.7606571042	0.0994740268	-0.167230485	0.7126643623	0.7354822136	0.1296763916	0.4290350312	0.372071019	0.0709213169	0.8757989751
56636	Fgf21	0.1178021286	0.5871074686	0.2506130534	0.2506987237	-0.0432746775	0.85326489	-0.2829829889	0.1487676379	-0.1546232574	0.4263830602	0.0779121652	0.6877997938	0.1995779185	0.3338454931	0.312450182	0.1117723128	0.3246418236	0.0988376551
56642	Ankrd2	0.3777119863	0.072678703	0.3821430288	0.0695011232	-0.012169891	0.9565249242	-0.1317328786	0.477322141	-0.1102358449	0.5517406671	0.0253397436	0.8909808051	0.4850025825	0.0166113869	0.6099249898	0.0017965552	0.3513970675	0.0622909998
56644	Clec7a	-0.1215690618	0.3276354819	-0.1783710531	0.1238415794	0.0562909493	0.6489582903	0.4432771307	7.68292695093983e-05	0.3228495036	0.002731201	0.1697702692	0.1021199789	-0.0319635242	0.7683577487	0.122341523	0.2353968385	0.239159248	0.0232088952
56692	Lamtor3	0.2551445718	0.5268792789	0.0451939374	0.910555203	-0.3449507775	0.4289442291	0.2821738312	0.4345366082	0.2941466338	0.4154390227	0.6517033494	0.0754069319	0.3640618072	0.3828944177	0.4760178036	0.216330337	0.2985520489	0.4085431125
56693	Crtap	0.0835892382	0.613962888	0.0683073662	0.6800467321	0.0366062656	0.8377605089	-0.0758814407	0.6086937626	0.1518735244	0.3076446621	0.2209906683	0.1402017302	-0.1034950727	0.5107047962	-0.116285706	0.433631111	-0.0652599148	0.6596131269
56708	Clcf1	0.1797179317	0.5813931971	0.0740842386	0.8199452068	0.3601732406	0.3034583508	-0.1077126434	0.689605282	-0.0815254479	0.7623390511	0.2222092739	0.4113846992	0.0453512178	0.8739197602	-0.1148219164	0.6703282661	-0.0075082813	0.9790381211
56710	Dbc1	0.0689096656	0.7243597076	0.2492076016	0.2059365723	0.1040952692	0.6221146564	-0.0815442074	0.6409958241	-0.3507882793	0.0493763436	-0.0366396342	0.8338824204	0.638296993	0.0011718233	0.3999618553	0.0259505765	0.4454308607	0.0137222402
56711	Plag1	-2.0319294656	3.04240874011731e-05	0.2228617642	0.5653868767	-1.094466482	0.0149992704	0.3214158077	0.2870343977	0.3935715566	0.1939883404	0.1602701043	0.5934336703	0.1581212799	0.6373689776	0.4672367098	0.1470806143	-0.2399672297	0.4752181091
56735	Krt71	0.1008288107	0.5811925036	-0.0132269194	0.9422147713	-0.1724142731	0.3836956772	-0.3768566553	0.0247952616	-0.3846674752	0.0221078559	-0.1660366855	0.3117517539	0.0729476922	0.6737324424	0.2483894046	0.132882927	-0.276378141	0.0954599546
56736	Rnf14	0.0056982789	0.9823915824	-0.1142631085	0.6584355768	0.3332332881	0.2358643752	0.0575069905	0.8034069462	0.2569324852	0.2692084458	0.3525164208	0.1318558309	0.1228481613	0.6453341778	-0.1684640642	0.4670310672	0.0528936331	0.8188827935
56741	Igdcc4	0.7006260206	0.0004193204	0.0054873572	0.9763384874	0.6162541122	0.0033155319	0.1364591963	0.411340367	0.1296465266	0.4349160908	0.0508483034	0.7587520086	-0.2331750268	0.1882271826	-0.2106109308	0.20713843	-0.0935925041	0.5723562634
56744	Pf4	0.1003515189	0.448409063	0.1631631094	0.2201347872	-0.2779848366	0.056022947	-0.2629769488	0.030008867	-0.3844383885	0.0020283083	0.1223085799	0.3029223594	0.1790980266	0.1570976343	0.0722906838	0.5410421598	0.0805039674	0.4962864442
56745	C1qtnf1	-0.0663513208	0.8855381205	-0.0481713394	0.9167597846	-0.1283817086	0.7965625098	-0.7970647218	0.0584356262	-0.1705552073	0.6793630286	-0.4791366532	0.2488561257	0.8469769734	0.0714584555	0.2117385927	0.6708290628	0.6106336658	0.1673122978
56774	Slc6a14	-0.0014896104	0.9938522022	0.0236040162	0.9028325461	0.1008278369	0.6296735299	0.5185289736	0.0164470376	0.0872444418	0.6347164693	0.0302909545	0.868827221	0.0996040929	0.5877281236	-0.0494863129	0.7748412649	0.0517435048	0.7648775954
56787	Ascl3	-0.5411092273	0.1013764205	-0.6905723336	0.0384478575	0.9288780506	0.0237155597	-0.0410412998	0.8877003124	-0.3211689586	0.2726053102	-0.182953669	0.553612001	0.0774271937	0.8116692409	0.0593140193	0.8474179564	-0.3912243856	0.2325282904
56791	Ube2l6	0.1046684746	0.67476746	0.2067403885	0.4086284519	0.4242406628	0.1202798082	-0.2152964458	0.3367066931	0.1521076851	0.4961221116	0.2394506409	0.2859304447	0.0205713194	0.9462370409	0.0792559975	0.7375623986	-0.0544029079	0.8180223575
56807	Scamp5	-0.1261169951	0.5335108783	0.0014066379	0.9944469436	-0.1279860969	0.5584412199	-0.296878451	0.105583461	0.080823621	0.6551601974	0.2181882883	0.2311707118	-0.5527072977	0.0057570389	-0.156978907	0.3871688497	-0.1089426186	0.5475490548
56808	Cacna2d2	0.284740617	0.0719081893	0.2510475699	0.1109419146	0.0220694301	0.8950905441	-0.2269876668	0.1799211111	-0.1572873773	0.2880235973	-0.1251488735	0.4210808367	-0.1851668076	0.2511516889	-0.091967733	0.5080980155	-0.0135399585	0.9265992566
56844	Tssc4	0.1248533019	0.5563659349	0.0505955187	0.811280241	-0.049473814	0.8288519773	-0.1861646609	0.3284502333	-0.2168920753	0.2558105264	-0.3033498183	0.1144715626	0.1542121542	0.4678703463	0.0448730465	0.8233373545	-0.0687588263	0.7323798883
56846	Necab3	-0.3394163752	0.0454100728	-0.5281748256	0.0025137093	0.077193458	0.6667318954	0.2478748403	0.0997786475	0.3167645782	0.0371940981	-0.1198029101	0.4208362482	-0.5392315402	0.0012487635	-0.7246554399	1.26140935353912e-05	-0.0423633612	0.7877182122
56857	Slc37a2	0.3044316772	0.4396362896	0.4429320827	0.2943914577	0.3565656597	0.4488024306	0.2755834571	0.398546752	-0.0737894651	0.8305380315	0.3443020331	0.2927170416	0.0920885899	0.7894361878	-0.0592207655	0.8554467346	-0.1890740891	0.5615482408
56863	Cldn9	-0.0909322844	0.8468516519	0.3137685308	0.5061636112	0.8524118213	0.0990659173	0.5136757718	0.2264950507	0.3118884244	0.4602806473	0.6876372643	0.1078104239	-0.3866401208	0.4780408557	-0.4831608776	0.3230179369	-0.3516307001	0.4707814889
56874	Rnf32	0.1007055241	0.6358164448	0.4309832755	0.0471664226	-0.3537592055	0.127966168	0.1412575228	0.458509114	0.0493854639	0.7949660226	-0.402953682	0.0383894189	0.6361164415	0.0026968874	0.7723964368	0.0001757559	0.3484570921	0.0716688036
57028	Pdxp	-0.3956702126	0.0075405028	-0.927191841	4.54894410104492e-08	-0.1755189545	0.2566591788	-0.3121728584	0.0174514907	-0.2093129944	0.104951453	-0.069013161	0.5880892769	-0.1833438722	0.1785474037	-0.1518912008	0.2361561702	-0.1628947799	0.2044421154
57080	Gtf2ird1	-0.0122712207	0.9354171189	0.1898658712	0.2138615844	-0.2552610671	0.1235555679	-0.5389892457	0.000230755	-0.4102851913	0.0038600906	0.2472679134	0.0729756758	0.0825924986	0.5660283464	0.1751815884	0.1999993084	0.1619367771	0.2355341861
57170	Dolpp1	0.3166279807	0.086909464	0.2461351803	0.1804645687	0.2871527868	0.1486705805	0.3887555821	0.020462184	0.2966324466	0.0733974704	0.253491067	0.1242344883	0.1289004229	0.4565368415	0.1353131032	0.4074865047	0.1337041322	0.4130436743
57249	Gabrq	-0.2588369164	0.4575188202	-0.3967978484	0.2567301943	-0.5029547213	0.1844043196	-0.0366713629	0.9060331774	0.0365053669	0.9117745625	0.0034333571	0.9911814034	0.4225294375	0.203815125	0.3601799877	0.2498332053	0.2416922609	0.4381070924
57253	Tas2r108	-0.3719513575	0.0166662675	-0.4746706741	0.0027835037	-0.2483951757	0.1300666096	0.2903257696	0.0463046935	0.4503938555	0.0078009348	0.1387038426	0.3567229655	0.3358167	0.0295684813	0.3510781059	0.0171853907	-0.120528327	0.4225957651
57254	Tas2r119	-1.11467361	2.55104749226114e-05	-1.9284237639	2.50100912697087e-10	0.483011532	0.0659262031	0.7883717242	0.0005642734	0.6887163987	0.0022279693	0.1322461763	0.5361938575	-0.6361442804	0.0102266733	-1.0676031916	2.19886082506885e-05	-0.4092488334	0.0756579962
57255	Cldn13	-0.0069438516	0.9679434893	0.0630303961	0.7154720626	-0.271494499	0.150538396	-0.1385251765	0.3999660392	-0.1474345399	0.342564098	-0.0364307618	0.8136979718	-0.2991836166	0.0731474318	-0.2384614658	0.1278419078	0.0216857152	0.888418117
57257	Vav3	-0.084072549	0.4935837829	-0.1095084345	0.3734314044	0.0989988577	0.455677321	0.3813040062	0.001934464	0.282634784	0.0250269362	-0.0140464776	0.9037683378	-0.0070427331	0.9516595635	-0.2256846522	0.0442304542	-0.0157758776	0.8854959417
57263	Retnlb	0.0644110703	0.7762149599	0.1711808757	0.4512691695	0.0768452972	0.7510998529	0.086349233	0.6456336615	0.0570349098	0.7611738299	0.2631125758	0.1653901152	-0.2217043345	0.29340286	0.096508563	0.628012429	0.0360215011	0.8563195907
57269	Olfr1507	-0.2639972867	0.2439572826	-0.0377315899	0.8666679553	0.0745587416	0.7588234566	0.110542041	0.6046251143	0.1878233039	0.3525686272	0.088080447	0.6615677339	0.3028345554	0.2163063453	0.1337707443	0.5312527052	0.3774564095	0.0985038456
57274	Slc16a8	-1.1804687133	0.1112192559	-1.5628175338	0.0504740893	-0.9696235331	0.2179930656	1.2811711151	0.0390045812	0.4356865287	0.4975097523	0.89124826	0.1453641509	0.059245199	0.9352214085	-0.0973028735	0.8938156409	-0.3306218005	0.6357369413
57276	Vsig2	0.2162104513	0.2098830946	0.3610223078	0.0393813811	-0.2985598876	0.1110009532	-0.1539676783	0.3164757709	-0.3847962331	0.0150864299	-0.2307225033	0.2608127598	0.2782416595	0.1765447334	0.3530587628	0.043671555	0.0493183013	0.7974015362
57276	Vsig2	-0.0579433411	0.7873493442	-0.0635015823	0.7675315211	0.1422977227	0.5403774387	0.2010644409	0.3514440777	0.0022815251	0.9910623008	-0.1607996545	0.2957401251	0.2151535569	0.2120003774	0.0516598112	0.7880147778	0.0179004495	0.9165302416
57278	Bcam	-0.2295127905	0.7208492208	-0.1474997317	0.7836472977	0.2762287262	0.6308863449	-0.894649464	0.1340248696	-0.5897605367	0.1898561193	-1.0452439248	0.0232523951	0.0602389419	0.8983693816	-0.152540042	0.7317443219	-0.4522668046	0.3807452853
57296	Psmd8	-0.3103234808	0.6380113492	-1.0424005814	0.1188677488	-2.1053454296	0.0044231606	-0.0215499085	0.9684863421	-0.0592906791	0.9134490631	0.0610083434	0.9109523203	0.4606181559	0.4515279139	0.3481778508	0.5481288548	0.4530455917	0.4589515268
57314	Nelfcd	0.2823853539	0.1308697675	0.3225428953	0.0856157672	-0.1043341261	0.6012528395	0.0261320687	0.8742305211	-0.127760335	0.4404624471	0.2048602599	0.2184748687	-0.063162841	0.7184484328	-0.0755567079	0.6475324122	-0.2619542122	0.1175099614
57317	Srsf4	0.2444177531	0.1982817614	0.5340116402	0.0065526641	-0.026288141	0.897115389	-0.5098249345	0.0039008851	-0.5435641664	0.0022242142	-0.3888904421	0.0248169014	0.1698949741	0.368798183	0.0591125772	0.7407160451	0.051892135	0.7714126058
57319	Smpdl3a	0.211277483	0.1456670453	0.2589815975	0.0762247919	-0.0557872509	0.7190252427	-0.0852846443	0.5073332315	-0.1845373998	0.1551294692	0.0382273596	0.7788753285	-0.0863300067	0.526771405	0.1071078362	0.4057189172	-0.0075793628	0.9528978576
57320	Park7	0.3214791488	0.1175719005	0.276273619	0.177104478	0.0642807034	0.7690778754	-0.1007900445	0.5787522268	-0.055795996	0.7582938485	0.0349440562	0.8471291192	0.2137312521	0.2693833566	0.4476186532	0.0167717147	0.227398625	0.2135038002
57330	Gigyf1	0.4310087189	0.3047406178	0.1302175685	0.7551827742	0.2183429559	0.6286244363	0.2889725539	0.4668453473	0.4020508867	0.3379166633	0.3317948329	0.4039260523	0.297930636	0.4532352268	-0.3075804624	0.4118262241	0.3248253492	0.3863219865
57340	Jph3	0.3252801726	0.1758882832	-0.1253044878	0.5989146621	-0.3495995627	0.1779986437	0.2149560258	0.3150654951	-0.0908103699	0.6698230907	-0.2093948349	0.3276108793	0.3917349159	0.0876477655	0.6004390096	0.0067756323	0.2557364191	0.2330696781
57342	Parva	0.1170799548	0.3752594888	-0.0177969108	0.8923291258	0.1575093546	0.2705836921	0.1316221635	0.2662880713	0.0023466708	0.9840779164	0.2154142673	0.0720182808	-0.0250300574	0.8409619926	-0.1414021899	0.2328701386	-0.0511077066	0.6641594725
57370	B4galt3	0.0160818115	0.9612403561	-0.2065487553	0.5334210636	0.1698565157	0.6350684195	-0.3118142157	0.2951364953	-0.4558284178	0.1285539736	0.0505981785	0.8642847546	-0.0025052478	0.9936322171	-0.0093497134	0.9748000205	-0.0574974101	0.8546933646
57373	Akip1	0.0486754683	0.6669932271	0.0014235138	0.9899497372	0.0468084653	0.7015992071	0.0950322797	0.3494776608	0.1282819832	0.2084062053	0.1194671566	0.2408445313	-0.0384450104	0.7200629197	-0.166031298	0.1055168104	-0.0733593339	0.469279972
57377	Mogs	0.2568265786	0.1171968664	0.4352519756	0.0095508803	-0.503851814	0.0057262582	-0.144785862	0.3194535322	-0.1644908662	0.2587793877	-0.0308579388	0.8310853052	0.0578623469	0.7062184064	0.0977505054	0.5002006068	0.0793583239	0.5838311105
57436	Gabarapl1	0.2056442443	0.5200201611	0.4036883678	0.2099591604	0.4579749283	0.1839202105	-0.0909210937	0.7656197044	-0.2158468238	0.4155627031	-0.0928925438	0.7402512845	0.1902232456	0.5203468244	-0.1785375384	0.5247775919	0.200356863	0.475686705
57443	Fbxo3	0.1394063266	0.4134702662	0.1972354246	0.2490000874	0.0623503151	0.7340961219	-0.1206860223	0.4285156283	-0.2387054594	0.1210320015	-0.0206974856	0.8916292071	0.128594483	0.426369381	0.2323951995	0.1309139665	-0.0122949841	0.9354910979
57742	Abhd1	0.0370231226	0.917334414	0.334724918	0.3505308362	-0.1279644068	0.7399408342	-0.50415301	0.1413709935	-0.1143536483	0.7202150059	-0.0142485946	0.966409532	0.4922570314	0.1507596382	-0.3884894221	0.2273732553	0.1371244842	0.685565548
57776	Ttyh1	-0.4534579485	0.1547327172	0.349296774	0.270784465	0.509384603	0.1392554705	-0.1894016339	0.5271412489	-0.2937914939	0.3000090256	-0.153728521	0.5859420025	-0.4497333852	0.1372532299	-0.355730102	0.2107938808	-0.1356353551	0.6306629394
57778	Fmnl1	0.0684067305	0.4529016107	0.0735412861	0.4199360049	-0.1475182609	0.1375848535	0.0181478726	0.8233267473	0.0177037352	0.8275794425	-0.0578556589	0.477716112	0.0816850706	0.3456118925	0.0169255623	0.8350431238	-0.0274723063	0.73546642
57784	Bin3	0.2060059107	0.3060657596	0.3600261579	0.0771399113	0.0525779386	0.8078366122	0.1870995425	0.2987540615	-0.0130344792	0.9452463175	0.1783972532	0.3215251554	0.0154161885	0.9352624954	0.3017778853	0.0969226684	0.0121100944	0.9460474841
57814	Kcne4	0.1468607616	0.5133264484	0.0250803443	0.9109111109	-0.0481528968	0.8423752772	-0.0632605983	0.7524736619	-0.2559777993	0.2056991513	-0.146545116	0.4661068197	0.496121205	0.0233945213	0.1035488298	0.6060269324	0.1432077308	0.476263837
57815	Spata5	0.2487009909	0.1918830784	0.1464794817	0.4392847005	-0.2965389486	0.1505230876	-0.463014623	0.0083683562	-0.0850139412	0.6150924102	-0.1098213124	0.5163822683	-0.3303297976	0.070115032	-0.1893050505	0.2654972375	-0.2293613321	0.1786865738
57816	Tesc	-0.2304406581	0.1459407615	-0.100725711	0.5211069174	0.078493508	0.6430527167	0.4169200374	0.0044670382	0.4806106882	0.0012248279	-0.1209554246	0.3898564843	-0.1548273295	0.3002526876	-0.8534030278	1.98744993014171e-07	-0.2104189235	0.137895375
57837	Eral1	-0.2652417425	0.0741284656	-0.2265574237	0.1253746118	-0.1138746137	0.4711948785	0.0247443401	0.8496343283	0.144101102	0.2726886578	-0.1630396148	0.2154381011	-0.3519981878	0.0139603844	-0.3154711751	0.0190823198	-0.3581824514	0.0083140986
57875	Angptl4	-0.0932795587	0.7003325743	0.0012674684	0.9958239747	-0.2733475512	0.2989189211	0.3137927463	0.1520877822	0.3856924908	0.0800566417	0.2162226369	0.3208158556	0.0784231892	0.7329752579	-0.1204935609	0.5786612759	0.0049745842	0.9816768406
57905	Isy1	0.1740676776	0.5976591955	0.0683705751	0.835554353	0.0174498892	0.960869863	-0.0348686952	0.9057645866	0.0714170988	0.8084667537	0.5791474314	0.0543404467	0.5178047541	0.102666496	0.6655603367	0.0377661212	0.6130482442	0.0547823874
57911	Gsdma	0.1659420291	0.6176070399	0.1001842789	0.7628900858	0.6211424546	0.0884945762	-0.1873622249	0.5289033419	0.0667928593	0.8220344434	-0.2007420127	0.5000459885	-0.0295305885	0.9313366233	-0.0260392802	0.9301065077	-0.0851247941	0.7869608375
57913	Lrdd	0.279064932	0.3868445243	-0.0434691139	0.900251933	-0.3896522377	0.264709471	0.2590349568	0.3693211439	0.4166625599	0.151785131	-0.0212824106	0.9409203392	0.4453504673	0.1701053595	0.5696464864	0.081408095	0.0918638012	0.763046043
57914	Crlf2	0.3770514117	0.1421598905	0.1161768874	0.6470715617	-0.2850499559	0.2960372009	-0.1465899154	0.5112649763	-0.1283220635	0.5650384399	0.1249987847	0.5751164424	-0.0117091195	0.9631378692	-0.157214711	0.5039319941	-0.3181087615	0.1581005415
58178	Sorcs1	0.4415367454	0.301474929	0.1492049994	0.7255134289	0.1624403878	0.7549277242	-0.017071702	0.9641507378	0.1168723207	0.7584404215	-0.248421997	0.5141319705	0.6970883237	0.1059127947	0.6376697561	0.1186299181	0.4143368843	0.3066359559
58180	Hic2	0.0906382621	0.6181420045	0.2449661315	0.1816402306	0.215259687	0.2755785493	0.0136932442	0.9328087896	-0.1329517334	0.4147265071	0.2769206623	0.0932663461	0.3079310912	0.078897394	0.3987616641	0.0173899942	-0.1327486425	0.4154344164
58188	Vstm2b	0.5128949921	0.1021763684	0.5127693465	0.102257516	-0.1844316388	0.6257718205	-0.6730213472	0.0398391524	-0.831252719	0.0122855109	0.1728428829	0.6277355508	0.1350950279	0.6615921228	-0.4441300475	0.1345873407	-0.742728957	0.0201204513
58193	Extl2	-0.3836905222	0.500872562	-0.1157803749	0.8300392665	0.2842021876	0.6176232991	0.2305495965	0.5590884442	0.121794097	0.7572500739	-0.0768528192	0.8453064438	0.0900681645	0.8379226233	0.0972230702	0.8159878357	-0.4290590505	0.3325718991
58198	Sall1	0.169816187	0.1348876104	0.2121165134	0.0636116434	-0.2546927541	0.0400733972	0.0720624901	0.4738557892	0.1384726692	0.1719765372	0.043400022	0.6656447099	0.3038265842	0.0061986501	0.2848365636	0.0064764615	0.1281904743	0.2053993398
58203	Zbp1	0.0122633418	0.9845595022	0.4043734235	0.5514840812	-0.0072044517	0.9915145067	0.0868557859	0.8759943888	1.4966058742	0.0066358892	0.8707442986	0.1030186732	0.774152687	0.2261883463	-0.3652053356	0.5651309762	-0.1727093171	0.7852396718
58206	Zbtb32	0.3691090359	0.0560586495	0.3436570438	0.0744965003	-0.3570710964	0.0858102339	-0.3737759573	0.0314625211	-0.4035701099	0.0207152706	-0.0711380592	0.6746365029	0.0057846794	0.9742979621	0.1103615367	0.5154602166	0.1383477321	0.415536189
58218	Trem3	0.3508230878	0.0107518836	0.6522064618	1.08642854951633e-05	-0.239956947	0.0989025307	0.2283432812	0.0591061232	0.4875757817	0.0001521408	0.480997526	0.0001813359	0.2473445406	0.0540899184	0.0477472955	0.6874890229	-0.0445205593	0.7075680506
58222	Rab37	-0.1407662214	0.5992534984	-0.0185322587	0.9447546907	0.0027886296	0.9932069152	0.2372275124	0.3523209403	0.6753625678	0.0069627255	0.8827954698	0.0011271658	-0.13016286	0.6084979265	0.0942710388	0.6937737595	0.0242109579	0.9239718597
58226	Cacna1h	-0.0545840083	0.9206632194	0.0562344372	0.9182729648	0.3533622561	0.5201882971	0.1041687285	0.8287097241	0.6400744735	0.1637764819	-0.4020006794	0.4057491613	-0.3050160057	0.5273620286	-0.4958490283	0.3062256053	-0.1058046325	0.8400004839
58248	1700123O20Rik	0.1256684002	0.5424785382	0.1717203258	0.4061146557	-0.164972814	0.4595980972	0.3860758327	0.0406959613	0.0920222739	0.6177872171	0.0479942091	0.7944653153	0.1135777627	0.5817854263	0.0087476385	0.9642759182	-0.2402329537	0.2226134785
58520	0610007P14Rik	-0.0861885408	0.5154423254	-0.1016986119	0.4432472382	0.1603698462	0.2647361062	0.1173137724	0.3237841011	0.0144046475	0.9030526726	0.0710871123	0.5485341032	0.0482526033	0.7006510385	0.118021291	0.3209060733	0.0139613566	0.9060216215
58799	Crbn	0.2315284971	0.2324938289	0.1694856334	0.3803630664	0.0802941928	0.6994261629	0.0255095763	0.8821576131	0.1879166592	0.2779439552	0.0426668682	0.8042272024	-0.0998452767	0.5849123877	-0.2117214455	0.2223683204	0.0578435982	0.7369044914
58800	Trpm7	0.2350891188	0.1655007263	0.2954384022	0.0832234199	-0.0894637253	0.6218581647	-0.1357044956	0.3677943523	0.1482156861	0.3257092996	0.1994607055	0.1878686492	0.2561041671	0.1124393337	0.4602431495	0.0034624626	0.2213036235	0.144862658
58859	Efemp2	0.5175667451	0.0263323428	-0.0270051888	0.9050321785	0.5576021224	0.0266988826	0.2890938927	0.1580963331	0.7931023554	0.0002922069	0.5404011419	0.0102429667	0.4251374847	0.0655239708	0.125289047	0.5804866567	0.3624600943	0.0966841322
58860	Adamdec1	-0.3268992679	0.4183683052	-0.4493838945	0.304168569	-0.7914918932	0.0739108497	0.413707088	0.2539897749	0.4979688762	0.1964068837	-0.0617455771	0.8638135593	0.684039003	0.0784558387	0.612789752	0.0939793657	0.6860016369	0.0618561635
58992	F12	1.1128911285	7.96576618446487e-09	0.4011755758	0.0222780536	1.0817126593	8.8757184345834e-08	-0.9496212173	2.40688634337839e-08	-0.180223476	0.2054613784	-0.1472792481	0.2993535617	-1.5555857283	1.5283134842879e-13	-1.6211728684	5.81957580145236e-15	-0.2027004037	0.1554141534
58996	Arhgap23	0.0958575032	0.715078567	0.001302543	0.9960392997	0.0216428423	0.9391323318	0.4151499769	0.0820063235	0.1922623029	0.4144072457	0.1992354044	0.3978133367	-0.0979383756	0.6942201403	-0.4096881906	0.0859753082	-0.0465028431	0.8429679831
59003	Maea	-0.1481739912	0.5221289498	-0.2881231746	0.21614912	0.2174303627	0.3854519927	0.7000465442	0.0013860878	0.6715719918	0.0020664304	-0.0015134291	0.9941548044	-0.1585747006	0.4704972583	-0.3492620825	0.0959914501	0.2698890014	0.1955780377
59005	Trappc2l	-0.0419891	0.7819008523	0.0998460675	0.5111788625	-0.1205697286	0.4629019962	0.0213587262	0.8748588432	-0.1009351467	0.4580444289	-0.3095593772	0.0263888613	-0.3443032261	0.020205277	-0.1982308932	0.1484877412	-0.2108476683	0.1248939988
59008	Anapc5	0.0891636336	0.7426426907	0.1621377705	0.5510222728	-0.2670219686	0.3597144808	-0.3117363823	0.1700578447	-0.2754826433	0.2242339418	0.0740836051	0.7418063904	0.0534615517	0.831508065	-0.0645476488	0.7866070597	-0.2476549209	0.3017556266
59011	Myoz1	-0.2695355271	0.1826949054	-0.7226814345	0.0007219548	0.1118864301	0.6055453445	0.0339141522	0.8498705021	0.3356354429	0.0659942068	0.0358120039	0.8415811042	-0.2522280597	0.1885563143	-0.3288680346	0.0714326242	0.0410244539	0.8189101706
59020	Pdzk1	-0.1734878989	0.1225825857	-0.4058185511	0.0006172318	0.3022772561	0.0146542574	0.3847038466	0.0003152138	0.2452612664	0.0166371291	0.0515959749	0.6034020233	-0.3937316697	0.0004787891	-0.3970493094	0.000213689	-0.204584654	0.0437502919
59031	Chst12	0.505564021	0.0636365653	0.399659504	0.1397746044	0.1392322823	0.6301694907	-0.1292119766	0.5895914141	-0.7113254049	0.0044882607	-0.2682862264	0.265237759	0.2162537616	0.3957622201	0.2156806125	0.3692777413	0.2996467437	0.2141543258
59035	Carm1	-0.3395591065	0.5352020624	-0.512000177	0.3514707728	0.2943350453	0.6147826597	0.5935360415	0.2208802069	0.6603969141	0.1502182808	0.8703693386	0.0606099518	0.2299025066	0.6740867586	-0.2635234021	0.6866156752	0.095824156	0.8832467246
59038	Pxmp4	-0.1720617378	0.5581499955	-0.5195053983	0.0817870984	0.3274674742	0.3041710735	-0.1291201239	0.6229986465	0.0900936138	0.7461728422	-0.0806629102	0.7719369642	-0.0161254603	0.9537724302	0.2319583871	0.3786444548	-0.2416021356	0.3593260936
59040	Rhot1	0.1884209068	0.307180138	0.3205926975	0.0856292235	-0.2436585187	0.2226449726	-0.1797905703	0.2763618176	-0.0072369619	0.9648198274	0.12043245	0.4642898767	0.5124590952	0.0048656713	0.510130686	0.0030895279	0.5127974342	0.0029516514
59041	Stk25	0.2512128394	0.2148854398	0.2348261816	0.2457335146	0.0781395348	0.718531543	-0.1840809988	0.3361609321	-0.0422598077	0.8242603649	-0.3055381534	0.0943752429	-0.2514505461	0.2810235848	-0.0439442344	0.8319937299	-0.2611859401	0.2320847595
59043	Wsb2	0.2304234333	0.0421859365	0.1540643913	0.1689361205	-0.1326379994	0.2710464661	-0.2864337292	0.0056500647	-0.4919309476	9.37428655294181e-06	-0.2537854999	0.0133736794	0.2110523447	0.2875736694	0.4939834222	0.0109660146	0.176543413	0.3477515015
59043	Wsb2	0.1431876589	0.4691380267	0.1195542385	0.5452124618	0.0385638746	0.8563648204	0.1701515868	0.3372807253	0.1265257061	0.4744858716	-0.2085736519	0.2407294658	-0.0288582374	0.7837675987	-0.0809604195	0.4157586173	-0.0723896155	0.4664997603
59048	C1galt1c1	0.2225547287	0.0959560561	0.302466237	0.0254618731	0.0424038062	0.7656176415	-0.1805525308	0.1300047549	-0.1235513744	0.2969008238	-0.1175439648	0.3207338145	0.0212145911	0.8651024999	0.1101420857	0.3518309517	-0.0607029673	0.606653259
59050	Nsa2	0.2819730973	0.4422777326	0.4229299418	0.2875517031	-1.3011990709	0.0018941181	-0.0692942044	0.8417081945	0.0041054861	0.9899853945	-1.7856676758	5.86858125074627e-06	0.5115899857	0.1453538074	0.8480757003	0.0125276744	-0.6024301431	0.0709088174
59091	Jph2	0.6417036333	0.0048748217	0.1886340154	0.3887440691	0.2519996621	0.2874656241	-0.0863820208	0.6580340305	0.1336857254	0.493988479	0.3420737394	0.0844029245	0.5744844066	0.0076054084	0.5522897774	0.0065810448	0.3386571195	0.0874496452
59290	Gpa33	0.1964554714	0.2316745657	0.0725476575	0.6564590038	0.2112400285	0.233750396	0.362124659	0.0162272736	0.1303431331	0.3732174189	-0.0369922065	0.7996714304	-0.1502458315	0.3335261367	-0.5017779671	0.0011964534	0.1948002462	0.2115482505
60345	Nrip2	0.3235957443	0.1455734193	0.0821509814	0.7085719451	-0.2323983055	0.3298978909	0.2970387147	0.1355352419	-0.08689308	0.6585817907	0.2551519528	0.1982797662	-0.2383877049	0.2808793288	-0.2108662691	0.3142920041	-0.1996120881	0.3655890719
60363	Cldn15	0.2085192457	0.3377958822	-0.1199671931	0.579956475	0.4825597679	0.0437993681	0.20838981	0.2848033018	0.4303691415	0.0305153377	0.0426161265	0.8257628223	0.004744609	0.9825026991	-0.1094970602	0.6132889857	0.1974970464	0.3385274756
60409	Trappc4	0.2885997326	0.0449401925	0.0606111864	0.6669758583	-0.0272031789	0.8579749893	-0.0915237431	0.4684048179	-0.3120185847	0.0163942003	0.1419544174	0.2627010009	0.0422153136	0.7519302294	-0.0739136569	0.5577676075	0.0896976231	0.477275194
60411	Cenpk	-0.0100782807	0.9794870083	-0.9090564481	0.0244806422	-0.8343490637	0.0803739487	-0.2631401359	0.419345001	-0.1023235514	0.752713197	-0.1542472782	0.6350831993	0.0687326738	0.8497823048	0.2208540318	0.5221647274	0.0995684567	0.7725032964
60505	Il21	0.2854368121	0.0133622245	0.1103470334	0.324482348	0.1919044597	0.1157682191	0.1397140759	0.1653946567	0.1717544439	0.0898943448	0.021967736	0.825512671	0.0140530999	0.8995829428	-0.1488142193	0.1636167517	-0.0695714565	0.511251107
60507	Qtrt1	-0.3029050577	0.0417234029	-0.2351697298	0.1106520088	0.3853596426	0.0174086758	0.2484908539	0.060883642	0.2407211781	0.0690838047	0.1329952829	0.3090396995	-0.2824631106	0.0451487884	-0.3199672028	0.017126798	-0.1324623688	0.3109601585
60510	Syt9	0.0811555983	0.5329063069	0.1652528107	0.2072888346	-0.2824120182	0.0489380633	0.0451976735	0.6974211301	0.0345115917	0.7664773925	-0.0434811141	0.7083584525	0.0903472868	0.5015434127	-0.0131391463	0.9099385015	-0.0949886579	0.4152250339
60533	Cd274	0.1465401005	0.5505764257	0.3022104628	0.2212686872	-0.3461067085	0.1951175621	-0.2463550008	0.2642742786	-0.2431008389	0.2705493124	-0.0355732342	0.8710691412	0.0627043497	0.7874068516	-0.2195296312	0.3191521941	-0.0182711807	0.9335572619
60534	Fancg	0.0393522693	0.816809391	0.4143357504	0.0180706292	-0.0815899278	0.6568238952	-0.0824134965	0.5880444964	-0.1023189702	0.5016409887	0.2494120249	0.1056466538	0.0102088676	0.9494720539	0.0203933965	0.8932097222	0.0498306014	0.7430197717
63828	Fn3k	0.0842315967	0.5644639736	0.1578347733	0.2825215807	0.0937765177	0.5526043149	0.3234984802	0.0232606599	0.2987894701	0.026062117	0.0362192424	0.7814553531	-0.0290709986	0.8336721273	-0.0408363622	0.7544699825	-0.0271036076	0.8355089738
63859	Impg1	0.17675023	0.3858133676	0.8161431184	0.0002022964	-0.8145357164	0.0005215908	-0.3697571584	0.0463675355	-0.4643819495	0.013451089	-0.6215210135	0.0012502885	-0.6457243237	0.001533485	-0.6603700448	0.0006605809	-0.1202842836	0.5086087497
63872	Zfp296	0.1953699194	0.2847709098	0.2006802514	0.2720531928	0.3655278079	0.1051866157	0.1312172745	0.4205309083	0.0179955877	0.9117185108	0.1201826146	0.4603927285	-0.229347239	0.1870930417	-0.0132198357	0.9350838549	-0.0832036023	0.6087284133
63913	Fam129a	0.0320150257	0.9017979666	0.1908489203	0.4634312392	-0.2928987264	0.2991104909	-0.0611732393	0.8037685057	0.1397996643	0.5477536578	-0.066327534	0.7876256722	0.0341667654	0.8985254262	-0.1751317853	0.4780523	0.1908287878	0.4127884639
63955	Cables1	0.1245731966	0.6494281975	-0.093092407	0.733942883	-0.1057869332	0.7206766739	0.4496185263	0.0892086534	-0.0708318457	0.7724321146	-0.1921431334	0.4608178223	0.5270150733	0.0680168857	-0.16639799	0.5568713181	0.357129975	0.17406393
63959	Slc29a1	-0.3037598535	0.1112893139	-0.0742074683	0.6932184413	0.1158461844	0.5689490653	0.0524499643	0.7687363811	0.0082325669	0.9609397765	0.0764989116	0.6494412728	-0.012977842	0.941975879	0.0836411866	0.6192881866	-0.0014859376	0.9933497156
64008	Aqp9	-0.2244722017	0.4860245444	-0.2852347989	0.3768817332	-0.2370622531	0.4957261204	-0.2910959392	0.3421177696	0.0887793712	0.7709351008	-0.1943049783	0.524772299	-0.1244744382	0.6986486466	-0.1424917504	0.65772197	-0.2666100192	0.3838462555
64010	Sav1	0.423750578	0.5211007675	0.1969807879	0.7820109287	0.2029181307	0.8015038102	-0.3865960618	0.5128408273	-0.9776289297	0.1025105312	-0.8206414144	0.1685178469	-0.1232816978	0.8562132881	-0.4877453403	0.4097109465	-0.3854005082	0.5141385686
64082	Popdc2	-0.2513574969	0.057394612	-0.4607584926	0.0008481436	0.2992996461	0.0369664858	0.6219562432	2.41176811510304e-06	0.4794069876	0.0001411395	0.0081018776	0.9442887437	-0.1531109892	0.2169496635	-0.3470887472	0.0042557026	-0.0075881839	0.9478156897
64095	Gpr35	0.3735498969	0.2721511978	0.0583882735	0.8628283981	0.1349122605	0.7118435571	-0.7290412481	0.0193279033	-0.747671009	0.0166070091	-0.7024850158	0.0239031703	-0.0004172354	0.9989613504	-0.0533111839	0.8600031127	0.0380690936	0.899767338
64099	Parvg	0.07874934	0.7267462377	-0.0746396007	0.7404608606	-0.0925627029	0.7373245194	0.359106821	0.079806643	0.2774884742	0.1728455628	0.302205428	0.1384301195	-0.2064602046	0.3363400028	-0.0611269996	0.7616415063	-0.3812478824	0.0634825111
64103	Tnmd	0.1814070629	0.383756494	0.0613881764	0.7673436678	-0.059744081	0.7897819345	0.1013576945	0.5854123218	0.0470347519	0.7999084799	0.1171696421	0.5285350731	0.2299415373	0.246031869	0.2716144621	0.1478490281	-0.1020424017	0.5828895725
64143	Ralb	-0.2953998653	0.350465201	-0.6214377682	0.0535206256	-0.1240201748	0.7154640133	0.6744875247	0.0203713442	0.7835486736	0.0076730699	-0.0240760907	0.931846331	-0.3701790232	0.2432842231	-0.5073457532	0.1122768392	-0.3132877277	0.3222919999
64144	Mllt1	0.0886991059	0.464269282	0.0343676126	0.7761963319	0.1244296664	0.3428489899	0.0738524458	0.4955349538	-0.0070160191	0.9482438141	-0.0586350922	0.5880811237	-0.1405390683	0.2239984717	0.0292143165	0.7870158622	-0.109759183	0.3126138889
64177	Trpv6	0.1384182414	0.40744109	0.1484042726	0.3747336042	-0.2785051481	0.1264400142	-0.1460448644	0.3572886792	-0.0362928205	0.8074371073	-0.0698226992	0.6394454989	0.2988315732	0.0635869533	0.2747407364	0.087133294	0.2066334793	0.1697692725
64209	Herpud1	0.4510020813	0.058486099	0.338122002	0.1516200082	0.2924116724	0.2485533279	-0.1308016595	0.6030663572	-0.1636688092	0.4596773153	0.0888106811	0.6874747722	-0.0328234153	0.9128855064	0.1931926042	0.498604828	0.1567969417	0.5824548677
64213	St7	0.6072587134	0.0057723536	0.6259704007	0.0045363814	-0.179882433	0.4304968293	0.1341323566	0.4774817536	-0.1487946812	0.4575940896	-0.091245106	0.6284027838	0.2749998214	0.1729971504	0.4297652354	0.0264980148	-0.081195095	0.6666217077
64242	Ngb	-0.0186892956	0.9619004843	0.0079318679	0.9838250764	0.1125871656	0.7899997402	0.8657686197	0.0168405891	0.9750819066	0.0076118802	0.640562288	0.0898088755	0.507325624	0.1990764314	0.2579922908	0.4882051168	-0.0727283298	0.8525348085
64290	Foxb1	0.5053033169	0.0007753951	0.3441025631	0.0180127764	0.4788575756	0.0027922412	0.26525568	0.039923969	0.1340504008	0.2906997998	0.0116903796	0.9261294921	-0.0485410407	0.716795443	-0.1030285157	0.4155677764	0.0692816886	0.583298236
64378	Gpr88	1.6753814864	0.0020487832	0.2849147528	0.5802161878	-0.2581491012	0.6425193873	0.9997227375	0.0341627191	1.0759904351	0.0231539947	-0.3481185339	0.4506172663	0.3338045086	0.5172014934	0.0497729612	0.9187361067	-0.6680927195	0.1753404053
64380	Ms4a4c	-0.2549186867	0.6018495912	0.0708604974	0.8844861652	0.698657649	0.2352677116	0.5937133559	0.1937165502	0.3722724975	0.411791053	0.3145203694	0.4644291475	0.1121563993	0.8392591301	0.0357464062	0.9466347626	0.049609479	0.9284917666
64381	Ms4a8a	-0.1491296451	0.805417128	0.1502921736	0.8163524181	0.0523218785	0.9543946551	-0.6957666998	0.1702873605	0.2842089841	0.5714116286	0.5438601313	0.3094454719	0.3426257667	0.5417501678	0.2673800455	0.6154683781	0.0559846453	0.9203925127
64383	Sirt2	0.2379003746	0.4913000363	0.3695779276	0.3238384274	0.3996941527	0.2864931239	-0.2626209117	0.4237252758	-0.2720439699	0.4074300938	0.1158622279	0.7232147384	0.0001717226	0.9996023403	-0.062606719	0.855845929	-0.1486410172	0.6665346146
64435	Fcamr	-0.0855786066	0.7078875809	0.3669214166	0.1128960174	-0.0294435668	0.9049300686	-0.058749521	0.773590944	-0.0407161353	0.8419310755	0.0630764777	0.7574377484	0.6132579534	0.006585851	0.431755592	0.0389132056	-0.2891863321	0.1611396589
64450	Gpr85	0.8167390472	0.0013715646	0.4760556178	0.0528554908	0.2527181211	0.3336818691	-0.1861959519	0.3892045877	-0.1580970148	0.4641941797	0.103901685	0.6299053722	0.5168064986	0.0276666659	0.6309873538	0.005066115	0.5026130106	0.0233643907
64580	Ndst4	0.2361187694	0.4045021157	0.1986710731	0.4824532252	-0.0424559374	0.8928628708	-0.0502952604	0.8281468286	-0.3333199008	0.1328217851	-0.0593164417	0.7979458895	0.2000952745	0.4293548195	-0.2191654882	0.318821517	0.1447694308	0.5329906235
64654	Fgf23	0.2300838199	0.1253432081	0.1500747295	0.3138152278	-0.4110483007	0.0130985677	-0.2746430289	0.0428272146	-0.2382172783	0.0773069582	0.0124900537	0.9249095587	-0.0004229562	0.997598708	0.181410276	0.1754097297	-0.0712169744	0.591560998
64660	Mrps24	0.3528135113	0.4570281827	0.2692335706	0.5698161898	0.0226874895	0.9645685046	0.606847847	0.1561636069	0.4700270698	0.2977371374	0.9575162653	0.0277773958	0.7202336988	0.1135679814	0.582787637	0.1728530533	0.5615828823	0.2146743217
64706	Scube1	0.0823790234	0.6632897531	-0.5292377255	0.0072364265	0.2338641509	0.2554966666	0.3265456017	0.0584502415	0.3888267536	0.025427559	-0.0067442503	0.9681780654	-0.2752058305	0.1501109611	-0.4668655156	0.0120410948	-0.1324482743	0.4614602537
64898	Lpin2	0.0950820852	0.771135623	-0.005311562	0.9879901352	-1.0139224128	0.0147742748	0.1923392474	0.5358689186	0.3272706203	0.2665073026	0.3565264704	0.2539285703	-0.3041617706	0.3908530727	-0.3702850205	0.2363676814	-0.3150935336	0.3124417916
64918	Bhmt2	0.7077168293	1.83594555903421e-05	0.5236812322	0.0009308938	-0.0900847161	0.5753599312	-0.1313272652	0.3258063222	-0.1157141123	0.3860434831	-0.0471265261	0.7231436721	0.2625392549	0.067606101	0.3688885472	0.0076801611	0.0545712196	0.6817133551
64929	Scel	0.1448034581	0.1925839452	0.0904205023	0.4131750015	0.0685557678	0.5649516405	-0.0065524056	0.9469429298	0.0462532551	0.6389383718	0.12296761	0.2156292088	0.0260290102	0.8032244291	-0.0052623928	0.9573770709	0.0414993661	0.6737099877
64931	Folr4	0.6437808308	0.0094215485	0.553724305	0.0238959502	0.0593559389	0.837820407	-0.4681921294	0.0426535379	0.0807031093	0.7033477307	0.303129797	0.182289366	0.086002388	0.7667871186	-0.00041125	0.998613543	-0.1296797947	0.5844982724
65099	Irak1bp1	0.4588634365	0.0300007663	0.0164178128	0.9364567132	0.2249219234	0.3146404825	0.0994470494	0.5898491673	0.0192045158	0.9169622778	-0.1975282819	0.2865765432	0.2615157876	0.184943676	-0.0311619617	0.865670052	0.0196404576	0.9150846137
65100	Zic5	1.2441856507	0.0103974358	1.5672196474	0.0015615211	-1.7528360375	0.0011032376	0.7783728397	0.0844497317	0.3033920033	0.4694471309	-1.0211718643	0.0180466011	0.9258884517	0.0414992217	1.7646398174	0.0001105956	0.72958393	0.086241685
65102	Nif3l1	1.5836585798	1.96160980104211e-06	0.3664439511	0.210617758	0.1149808565	0.7138215083	0.0800567971	0.7712034351	-0.0540827193	0.834901995	-0.3400377355	0.2205412307	0.6892612999	0.0155256621	0.5712498094	0.0320924461	0.466434592	0.0775011513
65111	Dap3	-0.1585427268	0.2434249571	-0.0977830959	0.4697943399	-0.2526862611	0.0879547151	0.214320125	0.0807555795	0.1324807703	0.2753555681	0.1822387592	0.135747268	0.0764492774	0.5509780189	0.1483231968	0.2227579718	-0.1171088178	0.3342277354
[truncated: 1,370 more rows]
