# Supplementary material for: Automatically visualise and analyse data on pathways using PathVisioRPC from any programming environment
Source: BMC Bioinformatics. 2015 Aug 23;16(1):267. doi: 10.1186/s12859-015-0708-8 (PMC4546821; doi:10.1186/s12859-015-0708-8)
Supplement: Additional file 7: Table S3. — Table containing highly enriched GO terms for bone marrow cells, PBMCs, and splenocytes. (TXT 10 kb) [file 12859_2015_708_MOESM7_ESM.txt]

BoneMarrow_GO_Terms
GO.ID	Term	Annotated	Significant	Expected	Rank in classicFisher	classicFisher	elimFisher
GO:0008150	biological_process	2819	1031	1040.91	5569	0.99884	5.9E-010
GO:0050729	positive regulation of inflammatory resp...	14	12	5.17	1	0.00025	0.00018
GO:0007178	transmembrane receptor protein serine/th...	51	29	18.83	4	0.00273	0.0017
GO:0046888	negative regulation of hormone secretion	10	8	3.69	8	0.00695	0.00575
GO:0032729	positive regulation of interferon-gamma ...	5	5	1.85	5	0.00682	0.00597
GO:0032760	positive regulation of tumor necrosis fa...	5	5	1.85	6	0.00682	0.00597
GO:0050755	chemokine metabolic process	5	5	1.85	7	0.00682	0.00597
GO:0071621	granulocyte chemotaxis	16	11	5.91	12	0.00964	0.00766
GO:0015908	fatty acid transport	18	12	6.65	13	0.00984	0.00771
GO:0060389	pathway-restricted SMAD protein phosphor...	7	6	2.58	14	0.01204	0.01037
GO:0030509	BMP signaling pathway	23	14	8.49	15	0.01643	0.0127
GO:0010770	positive regulation of cell morphogenesi...	11	8	4.06	16	0.01727	0.01446
GO:0043487	regulation of RNA stability	11	8	4.06	17	0.01727	0.01446
GO:0071715	icosanoid transport	11	8	4.06	18	0.01727	0.01446
GO:1901571	fatty acid derivative transport	11	8	4.06	19	0.01727	0.01446
GO:0006694	steroid biosynthetic process	32	18	11.82	32	0.01967	0.01464
GO:0030593	neutrophil chemotaxis	13	9	4.8	23	0.0182	0.01504
GO:0010811	positive regulation of cell-substrate ad...	15	10	5.54	25	0.01847	0.01506
GO:0042033	chemokine biosynthetic process	4	4	1.48	26	0.01852	0.01664
GO:0045073	regulation of chemokine biosynthetic pro...	4	4	1.48	27	0.01852	0.01664
GO:0045815	positive regulation of gene expression, ...	4	4	1.48	28	0.01852	0.01664
GO:0051150	regulation of smooth muscle cell differe...	4	4	1.48	29	0.01852	0.01664
GO:1900024	regulation of substrate adhesion-depende...	4	4	1.48	30	0.01852	0.01664
GO:1900026	positive regulation of substrate adhesio...	4	4	1.48	31	0.01852	0.01664
GO:0016050	vesicle organization	22	13	8.12	34	0.02807	0.02227
GO:0090092	regulation of transmembrane receptor pro...	31	17	11.45	45	0.03115	0.02378
GO:0071216	cellular response to biotic stimulus	20	12	7.38	44	0.02986	0.024
GO:0003229	ventricular cardiac muscle tissue develo...	6	5	2.22	35	0.02838	0.02511
GO:0007257	activation of JUN kinase activity	6	5	2.22	36	0.02838	0.02511
GO:0010862	positive regulation of pathway-restricte...	6	5	2.22	37	0.02838	0.02511
GO:0033627	cell adhesion mediated by integrin	6	5	2.22	38	0.02838	0.02511
GO:0043489	RNA stabilization	6	5	2.22	39	0.02838	0.02511
GO:0048255	mRNA stabilization	6	5	2.22	40	0.02838	0.02511
GO:0048821	erythrocyte development	6	5	2.22	41	0.02838	0.02511
GO:0050482	arachidonic acid secretion	6	5	2.22	42	0.02838	0.02511
GO:0060393	regulation of pathway-restricted SMAD pr...	6	5	2.22	43	0.02838	0.02511
GO:0045785	positive regulation of cell adhesion	29	16	10.71	52	0.03384	0.02616
GO:0050795	regulation of behavior	29	16	10.71	53	0.03384	0.02616
GO:0006518	peptide metabolic process	16	10	5.91	51	0.03319	0.02739
GO:0048520	positive regulation of behavior	14	9	5.17	54	0.03447	0.02883
GO:1990266	neutrophil migration	14	9	5.17	55	0.03447	0.02883
GO:0002224	toll-like receptor signaling pathway	8	6	2.95	46	0.03311	0.02887
GO:0002688	regulation of leukocyte chemotaxis	8	6	2.95	47	0.03311	0.02887
GO:0006695	cholesterol biosynthetic process	8	6	2.95	48	0.03311	0.02887
GO:0042398	cellular modified amino acid biosyntheti...	8	6	2.95	49	0.03311	0.02887
GO:2001244	positive regulation of intrinsic apoptot...	8	6	2.95	50	0.03311	0.02887
GO:0002221	pattern recognition receptor signaling p...	10	7	3.69	56	0.03497	0.03006
GO:0002244	hematopoietic progenitor cell differenti...	10	7	3.69	57	0.03497	0.03006
GO:0002758	innate immune response-activating signal...	10	7	3.69	58	0.03497	0.03006
GO:0015909	long-chain fatty acid transport	10	7	3.69	59	0.03497	0.03006
PBMC_GO_Terms
GO.ID	Term	Annotated	Significant	Expected	Rank in classicFisher	classicFisher	elimFisher
GO:0008150	biological_process	2819	924	940.65	5516	1	0.000000043
GO:0019229	regulation of vasoconstriction	11	9	3.67	3	0.00136	0.001
GO:0045668	negative regulation of osteoblast differ...	6	6	2	4	0.00137	0.0011
GO:0001756	somitogenesis	12	9	4	9	0.00382	0.0029
GO:0048820	hair follicle maturation	5	5	1.67	10	0.00411	0.0034
GO:0050877	neurological system process	165	69	55.06	26	0.01202	0.0048
GO:0007603	phototransduction, visible light	7	6	2.34	12	0.00684	0.0056
GO:0010389	regulation of G2/M transition of mitotic...	7	6	2.34	13	0.00684	0.0056
GO:0019915	lipid storage	11	8	3.67	19	0.00877	0.0069
GO:0048645	organ formation	11	8	3.67	20	0.00877	0.0069
GO:0050796	regulation of insulin secretion	24	14	8.01	23	0.01017	0.0072
GO:0042593	glucose homeostasis	31	17	10.34	24	0.01083	0.0073
GO:0044260	cellular macromolecule metabolic process	1065	373	355.37	198	0.08033	0.0077
GO:0006508	proteolysis	193	78	64.4	52	0.02022	0.008
GO:2000027	regulation of organ morphogenesis	36	19	12.01	27	0.01218	0.0081
GO:0060041	retina development in camera-type eye	20	12	6.67	33	0.01282	0.0094
GO:0007602	phototransduction	11	10	3.67	1	0.00013	0.0106
GO:0003214	cardiac left ventricle morphogenesis	4	4	1.33	28	0.01235	0.0107
GO:0016056	rhodopsin mediated signaling pathway	4	4	1.33	29	0.01235	0.0107
GO:0023019	signal transduction involved in regulati...	4	4	1.33	30	0.01235	0.0107
GO:0042640	anagen	4	4	1.33	31	0.01235	0.0107
GO:0050709	negative regulation of protein secretion	4	4	1.33	32	0.01235	0.0107
GO:0090304	nucleic acid metabolic process	676	242	225.57	180	0.069	0.0132
GO:0030326	embryonic limb morphogenesis	23	13	7.67	45	0.01841	0.0135
GO:0035113	embryonic appendage morphogenesis	23	13	7.67	46	0.01841	0.0135
GO:0042733	embryonic digit morphogenesis	14	9	4.67	38	0.01733	0.0136
GO:0044092	negative regulation of molecular functio...	141	58	47.05	66	0.02914	0.014
GO:0030198	extracellular matrix organization	45	22	15.02	55	0.02141	0.014
GO:0000041	transition metal ion transport	12	8	4	47	0.01867	0.0149
GO:0016070	RNA metabolic process	594	214	198.21	178	0.06801	0.015
GO:2000112	regulation of cellular macromolecule bio...	508	185	169.51	167	0.06058	0.0151
GO:0045931	positive regulation of mitotic cell cycl...	6	5	2	40	0.01782	0.0151
GO:0050912	detection of chemical stimulus involved ...	6	5	2	41	0.01782	0.0151
GO:0048736	appendage development	28	15	9.34	53	0.02124	0.0152
GO:0060173	limb development	28	15	9.34	54	0.02124	0.0152
GO:0050909	sensory perception of taste	8	6	2.67	50	0.01963	0.0163
GO:0035107	appendage morphogenesis	26	14	8.68	57	0.02445	0.0178
GO:0035108	limb morphogenesis	26	14	8.68	58	0.02445	0.0178
GO:0010467	gene expression	850	308	283.63	49	0.01951	0.0184
GO:0043062	extracellular structure organization	46	22	15.35	65	0.02844	0.0189
GO:0014074	response to purine-containing compound	17	10	5.67	60	0.02712	0.0211
GO:0051100	negative regulation of binding	17	10	5.67	61	0.02712	0.0211
GO:0051224	negative regulation of protein transport	17	10	5.67	62	0.02712	0.0211
GO:0010468	regulation of gene expression	581	208	193.87	224	0.09003	0.0222
GO:0030111	regulation of Wnt signaling pathway	42	20	14.01	102	0.03768	0.026
GO:0010605	negative regulation of macromolecule met...	268	101	89.43	171	0.06686	0.027
GO:0034645	cellular macromolecule biosynthetic proc...	638	226	212.89	449	0.11515	0.0281
GO:0051090	regulation of sequence-specific DNA bind...	58	26	19.35	119	0.04402	0.0287
GO:0006261	DNA-dependent DNA replication	11	7	3.67	104	0.03856	0.0318
GO:0009798	axis specification	11	7	3.67	105	0.03856	0.0318
Spleen_GO_Terms
GO.ID	Term	Annotated	Significant	Expected	Rank in classicFisher	classicFisher	elimFisher
GO:0008150	biological_process	2819	836	848.26	5087	0.9999	0.000000083
GO:0010923	negative regulation of phosphatase activ...	5	5	1.5	1	0.0024	0.0021
GO:0071353	cellular response to interleukin-4	5	5	1.5	2	0.0024	0.0021
GO:0035909	aorta morphogenesis	4	4	1.2	4	0.0082	0.0072
GO:0060143	positive regulation of syncytium formati...	4	4	1.2	5	0.0082	0.0072
GO:0060260	regulation of transcription initiation f...	4	4	1.2	6	0.0082	0.0072
GO:0007423	sensory organ development	72	31	21.67	13	0.0124	0.0076
GO:0036293	response to decreased oxygen levels	34	17	10.23	10	0.0113	0.008
GO:0021879	forebrain neuron differentiation	8	6	2.41	11	0.0114	0.0096
GO:2000134	negative regulation of G1/S transition o...	8	6	2.41	12	0.0114	0.0096
GO:0016055	Wnt signaling pathway	62	27	18.66	14	0.016	0.0103
GO:0001666	response to hypoxia	33	16	9.93	15	0.0195	0.0143
GO:0030534	adult behavior	18	10	5.42	16	0.0211	0.0168
GO:0006396	RNA processing	108	42	32.5	32	0.029	0.017
GO:0043487	regulation of RNA stability	11	7	3.31	17	0.0218	0.0182
GO:0048585	negative regulation of response to stimu...	164	60	49.35	48	0.0392	0.0207
GO:0007612	learning	16	9	4.81	19	0.0258	0.021
GO:0043550	regulation of lipid kinase activity	9	6	2.71	18	0.0255	0.0217
GO:0006508	proteolysis	193	69	58.07	58	0.0466	0.0238
GO:0005981	regulation of glycogen catabolic process	3	3	0.9	20	0.0272	0.0247
GO:0007096	regulation of exit from mitosis	3	3	0.9	21	0.0272	0.0247
GO:0010971	positive regulation of G2/M transition o...	3	3	0.9	22	0.0272	0.0247
GO:0021889	olfactory bulb interneuron differentiati...	3	3	0.9	23	0.0272	0.0247
GO:0031935	regulation of chromatin silencing	3	3	0.9	24	0.0272	0.0247
GO:0035791	platelet-derived growth factor receptor-...	3	3	0.9	25	0.0272	0.0247
GO:0060968	regulation of gene silencing	3	3	0.9	26	0.0272	0.0247
GO:0060969	negative regulation of gene silencing	3	3	0.9	27	0.0272	0.0247
GO:0090308	regulation of methylation-dependent chro...	3	3	0.9	28	0.0272	0.0247
GO:1901741	positive regulation of myoblast fusion	3	3	0.9	29	0.0272	0.0247
GO:1902751	positive regulation of cell cycle G2/M p...	3	3	0.9	30	0.0272	0.0247
GO:0010389	regulation of G2/M transition of mitotic...	7	5	2.11	33	0.029	0.0253
GO:0014911	positive regulation of smooth muscle cel...	7	5	2.11	34	0.029	0.0253
GO:0090218	positive regulation of lipid kinase acti...	7	5	2.11	35	0.029	0.0253
GO:1902749	regulation of cell cycle G2/M phase tran...	7	5	2.11	36	0.029	0.0253
GO:0006699	bile acid biosynthetic process	5	4	1.5	38	0.031	0.0276
GO:0031529	ruffle organization	5	4	1.5	39	0.031	0.0276
GO:0032845	negative regulation of homeostatic proce...	5	4	1.5	40	0.031	0.0276
GO:0043277	apoptotic cell clearance	5	4	1.5	41	0.031	0.0276
GO:0045930	negative regulation of mitotic cell cycl...	5	4	1.5	42	0.031	0.0276
GO:0007050	cell cycle arrest	27	13	8.12	45	0.0361	0.028
GO:0051604	protein maturation	220	77	66.2	82	0.0589	0.0295
GO:0008380	RNA splicing	58	24	17.45	52	0.0428	0.0298
GO:0009887	organ morphogenesis	139	51	41.83	68	0.0518	0.0299
GO:0045087	innate immune response	67	27	20.16	57	0.0463	0.0315
GO:0006397	mRNA processing	73	29	21.97	67	0.048	0.0323
GO:0006487	protein N-linked glycosylation	12	7	3.61	46	0.0389	0.0328
GO:0045185	maintenance of protein location	17	9	5.12	49	0.0406	0.0333
GO:0045445	myoblast differentiation	17	9	5.12	50	0.0406	0.0333
GO:0007411	axon guidance	33	15	9.93	53	0.0439	0.0335
GO:0097485	neuron projection guidance	33	15	9.93	54	0.0439	0.0335
