# Supplementary material for: Automatically visualise and analyse data on pathways using PathVisioRPC from any programming environment
Source: BMC Bioinformatics. 2015 Aug 23;16(1):267. doi: 10.1186/s12859-015-0708-8 (PMC4546821; doi:10.1186/s12859-015-0708-8)
Supplement: Additional file 10: — R packages. This zip archive contains both the RPathVisio package and the BridgeDbR package. The RPathVisio and BridgeDbR packages can be used in R. The jar files are being provided for archival purposes, for use please obtain a recent version of the software from the project websites. (ZIP 14914 kb) [file 12859_2015_708_MOESM10_ESM.zip]

Archive with 5 entries (2 files):
- rPackages/
- rPackages/BridgeDbR/
- rPackages/BridgeDbR/BridgeDbR_1.0.0.tar.gz
- rPackages/RPathVisio/
- rPackages/RPathVisio/RPathVisio_1.0.0.tar.gz
